# Supplementary material for: Tissue-specific signatures of metabolites and proteins in asparagus roots and exudates
Source: Hortic Res. 2021 Apr 1;8:86. doi: 10.1038/s41438-021-00510-5 (PMC8016990; doi:10.1038/s41438-021-00510-5)
Supplement: Supplementary file 5 — Table S1 [file 41438_2021_510_MOESM5_ESM.xlsx]

## Sheet: Asparagus_Fe_Featuretable_pos_
Bucket label	RT	m/z	Name	Formula	pos_13_V1 _Fe Pflanze 3_autoMS_1-A,1_01_17639	pos_24_V1 -Fe Pflanze 4_autoMS_1-A,4_01_17642	pos_2_V1 Kontrolle Pfl 2_autoM_1-B,2_01_17649	pos_31_V2 Kontrolle Pfl 1_auto_1-A,2_01_17640	pos_44_V2 _Fe Pflanze 4_autoMS_1-A,7_01_17646	pos_51_V2 -Fe Pflanze 1_autoMS_1-A,8_01_17647	pos_72_V3 _Fe Pflanze 2_autoMS_1-B,1_01_17648	pos_83_V3 -Fe Pflanze 3_autoMS_1-A,3_01_17641	pos_62_V3 Kontrolle Pfl 2_auto_1-A,5_01_17645	pos_C17_Fe V1 Pflanze 2_autoM_1-C,7_01_17405	pos_C26_-Fe V1 Pflanze 1_autoM_1-A,8_01_17398	pos_C46_Fe V2 Pflanze 1_autoM_1-C,5_01_17404	pos_C57_-Fe V2 Pflanze 2_autoM_1-C,1_01_17402	pos_C87_-Fe V3 Pflanze 2_autoM_1-B,1_01_17399	pos_C8_Kontrolle V1 Pfl 3_auto_1-A,5_01_17397	pos_E18_Fe V1 Pflanze 3_autoM_1-D,6_01_17394	pos_E27_-Fe V1 Pflanze 2_autoM_1-B,7_01_17390	pos_E37_Kontrolle V2 Pfla 2_au_1-C,6_01_17392	pos_E47_Fe V2 Pflanze 2_autoM_1-A,6_01_17387	pos_E57_-Fe V2 Pflanze 2_autoM_1-B,5_01_17388	pos_E68_Kontrolle V3 Pfla 3_au_1-D,5_01_17393	pos_E77_Fe V3 Pflanze 2_autoM_1-C,4_01_17391	pos_E77_Fe V3 Pflanze 2_autoM_1-C,4_01_17403	pos_E87_-Fe V3 Pflanze 2_autoM_1-A,1_01_17386	pos_C37_Kontrolle V2 Pfl 2_aut_1-B,8_01_17401	pos_C66_Kontrolle V3 Pfl 1_aut_1-B,4_01_17400	pos_E7_Kontrolle V1 Pflanze 2_1-B,6_01_17389	pos_B10_V2 Blank5_1-D,7_01_17601	pos_B11_V3 Blank1_1-C,2_01_17586	pos_B12_V3 Blank2_2-A,4_01_17618	pos_B13_V3 Blank3_2-C,4_01_17638	pos_B14_V3 Blank4_2-B,7_01_17631	pos_B15_V3 Blank5_1-B,6_01_17580	pos_B1_V1 Blank1_2-B,1_01_17625	pos_B2_V1 Blank2_1-D,4_01_17598	pos_B3_V1 Blank3_1-A,6_01_17570	pos_B4_V1 Blank4_2-C,3_01_17637	pos_B5_V1 Blank5_2-A,6_01_17620	pos_B6_V2 Blank1_1-D,2_01_17596	pos_B7_V2 Blank2_1-B,4_01_17578	pos_B8_V2 Blank3_1-E,8_01_17612	pos_B9_V2 Blank4_1-C,6_01_17590	pos_11_V1 _Fe Pflanze 1_1-E,2_01_17606	pos_12_V1 _Fe Pflanze 2_2-A,1_01_17615	pos_13_V1 _Fe Pflanze 3_1-A,1_01_17565
270,25487 Da 8,58 s	0.14	271.262			462	771	2460	559	1796	1654	1652	2286	0	0	0	100	0	0	0	61	0	54	64	31	93	68	45	0	0	0	69	1236	747	481	322	1579	3616	0	851	3663	836	1900	630	2078	1024	1998	2126	193	58
298,28628 Da 12,17 s	0.2	299.294			764	959	1336	579	1106	1946	1229	2359	460	0	0	0	0	0	0	0	0	0	0	0	0	0	0	0	0	0	0	1616	653	475	568	1273	2235	438	746	1941	769	2640	754	1055	2685	2254	2079	606	0
218,00410 Da 21,64 s	0.36	110.009			0	0	0	0	0	0	0	0	0	0	0	0	0	0	0	0	0	0	0	0	0	0	0	0	0	0	0	0	0	0	0	0	0	0	0	0	0	0	0	0	0	0	0	0	0
263,98304 Da 22,30 s	0.37	132.999			0	0	0	0	0	0	0	0	0	0	0	0	0	0	0	0	0	0	0	0	0	0	0	0	0	0	0	0	0	0	2715	2025	2246	2138	0	0	0	0	0	0	0	0	0	0	0
435,95107 Da 22,62 s	0.38	218.983			0	0	0	0	0	0	0	0	0	0	0	0	0	0	0	0	0	0	0	0	0	0	0	0	0	0	0	1553	0	0	0	0	0	0	0	0	0	0	0	0	0	0	0	0	0
254,02656 Da 22,78 s	0.38	128.021			0	0	0	0	0	0	0	0	0	0	19753	23751	21721	0	0	0	0	0	0	0	0	0	0	0	0	0	0	0	0	5009	34559	25872	0	0	8102	6519	0	7956	0	0	7017	0	0	0	0
300,03626 Da 22,79 s	0.38	151.025			0	0	0	0	0	0	0	0	0	1472	0	0	0	0	0	0	0	0	0	0	1060	0	0	0	0	0	0	0	0	0	0	0	0	0	0	0	0	0	0	3576	0	0	270	0	716
155,06928 Da 22,86 s	0.38	156.077	L-Histidine	C6H9N3O2	0	0	0	0	0	0	0	0	0	4457	2975	2454	2854	3941	2077	1047	2526	1608	1691	2556	1915	2565	2472	2075	2769	2545	1922	187	121	0	204	99	0	0	188	255	0	287	247	208	220	205	75	0	104
639,87671 Da 22,93 s	0.38	640.884			0	0	0	0	0	0	0	0	0	0	0	0	0	0	0	0	0	0	0	0	0	0	0	0	0	0	0	0	0	0	3714	1689	3764	2529	0	0	0	0	0	3949	0	0	0	0	0
109,06439 Da 23,18 s	0.39	110.072			0	0	0	0	0	0	0	0	0	2089	1199	1115	1311	2085	1041	643	1311	651	609	949	610	1342	1478	1025	1147	1195	812	87	112	79	0	0	0	0	177	198	103	209	148	0	83	84	0	0	0
620,11757 Da 23,20 s	0.39	311.066			0	0	0	0	0	0	0	0	0	0	1491	0	0	0	0	112	734	0	0	0	0	632	619	291	0	0	0	0	548	0	0	0	0	0	532	281	279	427	0	0	0	0	0	0	0
203,86315 Da 23,38 s	0.39	204.87			0	0	0	0	0	0	0	0	0	0	0	0	0	0	0	667	588	746	292	502	428	1668	1797	291	0	0	1773	0	0	0	0	0	0	0	0	0	0	0	0	0	0	0	0	0	0
375,89036 Da 23,54 s	0.39	376.898			0	0	0	0	0	0	0	0	0	0	0	0	0	0	0	0	0	2380	1724	0	0	0	0	399	0	0	2478	0	0	0	890	590	1051	749	0	0	0	0	852	585	0	0	0	0	327
389,90456 Da 23,85 s	0.4	390.912			0	0	0	0	0	0	0	0	0	0	0	0	0	0	0	1456	0	2174	2186	2238	2240	0	0	1571	0	0	0	0	267	0	0	0	0	0	582	444	0	603	0	0	209	0	0	113	240
377,97543 Da 23,90 s	0.4	378.983			0	0	0	0	0	0	0	0	0	0	0	0	0	0	0	581	461	1710	761	1141	583	912	747	898	0	0	2877	0	0	0	0	0	0	0	0	0	0	0	0	0	0	0	0	0	0
200,03128 Da 23,94 s	0.4	201.039			0	0	439	0	0	0	0	0	0	0	0	0	0	0	0	0	0	0	0	260	0	0	0	0	0	0	0	0	0	0	0	0	0	0	0	0	0	0	0	0	0	0	0	0	0
305,94210 Da 23,97 s	0.4	306.949			0	0	0	0	0	0	0	0	0	0	0	0	0	0	0	0	0	1703	0	0	1568	0	0	0	0	0	0	211	0	0	0	0	0	0	0	0	0	0	358	0	0	0	0	0	284
291,92695 Da 24,06 s	0.4	292.934			0	0	998	0	0	0	0	0	0	0	0	0	0	0	0	2580	1471	4862	3481	3671	2571	1742	1840	2923	0	0	4323	0	0	0	0	0	0	0	0	0	0	0	0	0	0	0	0	0	709
211,84126 Da 24,10 s	0.4	212.849			266	575	0	221	433	398	296	0	0	0	0	1630	894	0	0	922	2058	1369	1137	2632	2004	2414	3079	1472	0	0	1263	0	0	0	0	0	0	0	0	0	0	0	0	0	0	0	381	434	313
328,13400 Da 24,12 s	0.4	329.141			0	0	0	0	0	0	0	0	0	0	0	0	0	0	880	0	0	0	0	0	0	0	0	0	0	0	0	0	0	0	0	0	0	0	0	0	0	0	0	0	0	0	0	0	0
391,99070 Da 24,17 s	0.4	392.998			0	0	0	0	0	0	0	0	0	0	0	0	594	0	0	695	627	2048	854	1629	1044	0	336	889	0	0	2689	0	0	0	0	0	0	0	0	0	0	0	0	0	0	0	0	0	0
403,82014 Da 24,24 s	0.4	404.827			0	0	0	1331	458	0	433	0	0	0	0	0	0	0	0	0	0	0	0	0	0	0	0	0	0	0	0	0	0	0	0	0	374	0	0	0	0	0	0	281	0	0	756	2287	1937
370,19851 Da 24,51 s	0.41	371.206			0	0	0	0	0	0	0	0	0	0	0	0	0	0	0	0	0	463	0	164	0	782	926	270	0	0	0	0	0	0	0	0	0	0	0	0	0	0	0	0	0	0	0	0	0
121,91825 Da 24,52 s	0.41	122.926			9683	12284	4097	10783	13262	12583	12582	7377	11931	0	357	877	0	0	788	5180	3726	4362	4900	4296	4947	3377	2997	4054	609	0	3754	1240	1138	1785	135	155	179	0	486	535	390	166	295	159	910	1294	12871	12894	10415
214,05092 Da 24,57 s	0.41	215.058	L-Glutamine, Na-formate adduct	C6H11N2NaO5	72	0	0	0	0	0	0	0	0	0	1806	1520	1857	1562	0	532	0	0	969	0	756	0	0	1136	0	0	1924	360	305	0	0	0	0	0	0	223	0	0	0	0	0	0	0	0	0
317,92956 Da 24,58 s	0.41	318.937			0	0	0	0	0	0	0	0	0	0	0	0	0	0	0	251	0	0	0	72	0	0	0	0	0	0	0	840	0	657	4498	3660	5867	3884	0	246	262	0	3910	3790	734	432	0	0	0
385,91668 Da 24,75 s	0.41	386.924			0	0	0	0	0	0	0	0	0	0	0	0	0	0	0	0	0	0	0	0	0	0	0	0	0	0	0	528	0	368	2905	1873	3743	2375	278	176	0	0	2038	2591	397	211	0	0	0
291,83846 Da 24,95 s	0.42	292.846			8638	13160	0	11448	15780	12501	16457	0	12980	0	0	0	0	0	0	3151	1442	3134	3953	3331	3093	1408	0	2677	0	0	2640	0	0	0	0	0	0	0	0	0	0	0	0	0	0	0	14713	15229	12114
410,09123 Da 25,09 s	0.42	411.099			0	0	0	0	0	0	0	0	0	1052	1264	1095	666	1406	941	245	374	240	450	171	294	361	428	421	934	1664	188	0	683	0	0	152	0	0	149	0	0	0	0	38	0	0	0	200	0
382,09478 Da 25,28 s	0.42	192.055			0	0	405	0	0	0	0	0	0	1421	1443	0	1062	1807	1095	490	640	325	349	389	397	522	491	727	1203	2211	0	0	756	0	117	0	0	0	0	0	0	0	0	0	0	0	0	0	0
191,04715 Da 25,38 s	0.42	192.054			0	0	0	0	0	0	0	0	0	0	0	2170	0	0	0	0	0	0	0	0	0	0	0	0	0	0	0	0	0	0	0	0	0	0	0	0	0	0	0	0	0	0	0	0	0
417,99518 Da 25,51 s	0.43	419.002			1087	0	0	564	447	2746	649	0	1111	0	0	0	0	0	0	0	0	0	0	0	0	0	0	0	0	0	0	0	0	0	0	0	0	0	0	0	0	0	0	0	0	0	643	802	1132
225,94394 Da 25,52 s	0.43	226.951	Ribulose 1,5-bisphosphate - Fragment	C4H4O7P2	0	0	0	0	0	0	0	0	0	0	0	0	54	0	0	0	0	0	0	0	0	0	0	0	0	0	0	5674	168	5817	2869	2652	4571	2320	0	318	233	184	2678	1542	2905	3308	0	0	0
423,88808 Da 25,55 s	0.43	424.895			185	0	0	0	93	0	0	0	0	0	0	0	0	0	0	0	0	489	298	384	0	0	0	0	0	0	0	3391	0	3190	0	879	616	633	218	0	0	334	881	553	2127	2350	0	93	195
261,90889 Da 25,64 s	0.43	262.916			0	0	0	0	0	0	0	0	0	0	0	0	0	0	0	84	0	0	0	0	0	0	135	0	0	0	0	354	0	205	2949	2456	3103	2790	0	0	0	0	1986	2304	0	0	130	0	0
521,66763 Da 25,65 s	0.43	522.675			0	810	0	0	0	603	1259	0	0	0	0	0	0	0	0	0	0	0	0	0	0	0	0	0	0	0	0	0	0	0	0	0	0	0	0	0	0	0	0	0	0	0	928	559	885
1336,40945 Da 25,74 s	0.43	669.212			0	0	0	0	0	0	0	0	0	2470	1437	0	508	0	1095	0	0	0	0	0	0	131	0	0	1987	377	0	0	0	0	0	0	123	0	0	0	0	0	0	0	0	0	0	0	0
1012,29736 Da 26,00 s	0.43	507.156			0	0	0	0	0	0	0	0	0	3627	2868	0	0	2877	3405	326	690	192	0	0	0	274	0	186	4782	1449	0	0	0	0	77	62	0	0	0	0	0	0	0	0	0	0	0	0	0
1174,34773 Da 26,01 s	0.43	588.181			0	0	0	0	0	0	0	0	0	2894	2310	821	1264	2042	2120	0	0	166	0	0	0	233	0	0	3339	783	0	0	0	0	0	0	0	0	0	0	0	0	0	0	0	0	0	0	0
1390,35180 Da 26,25 s	0.44	696.183			0	0	0	0	0	0	107	0	0	2071	1745	762	801	1354	1606	0	1106	461	305	623	407	557	717	0	2505	593	0	0	0	0	0	0	0	0	0	0	0	0	0	0	0	0	0	138	0
1374,37644 Da 26,28 s	0.44	688.196			0	0	0	0	0	0	0	0	0	1821	1107	373	612	1274	2147	0	544	0	0	0	0	0	0	0	2332	0	0	0	0	0	0	187	0	91	0	0	0	0	0	0	0	0	0	0	0
1228,29308 Da 26,29 s	0.44	615.154			0	0	0	0	0	0	0	0	0	2132	1909	884	1234	1260	1718	0	1052	0	238	490	0	514	550	0	1706	900	0	0	164	0	0	113	0	0	162	0	0	0	0	0	0	0	0	0	0
111,88936 Da 26,56 s	0.44	112.897			7095	7900	4032	6269	7664	7370	6664	12134	5308	0	0	0	0	0	0	905	285	1009	880	800	845	644	388	674	0	0	1057	788	522	1442	1197	786	1154	516	599	477	358	462	2019	2497	490	441	6052	3296	6325
370,73367 Da 26,67 s	0.44	371.741			722	1182	236	960	933	1158	906	561	694	0	0	0	0	0	0	0	0	0	0	0	0	0	0	0	0	0	0	0	0	0	0	0	0	0	0	0	0	0	0	0	0	0	930	477	1020
548,68463 Da 26,85 s	0.45	549.692			0	615	0	597	1619	1196	2577	0	903	0	0	0	0	0	0	0	0	0	0	0	0	0	0	0	0	0	0	0	0	0	0	0	0	0	0	0	0	0	0	0	0	0	1475	1660	1092
322,93221 Da 27,21 s	0.45	323.939			555	0	619	228	134	0	0	0	156	0	0	0	0	0	0	1000	179	0	1438	1591	1545	222	197	994	0	0	1504	0	0	0	191	0	149	220	0	0	0	0	0	138	0	0	169	305	631
419,86709 Da 27,26 s	0.45	420.874			0	0	0	0	0	0	0	0	0	0	0	0	0	0	0	967	0	2036	1679	1961	1293	1016	1213	1374	0	0	1787	0	0	0	0	0	0	0	0	93	0	0	0	0	0	453	0	0	0
320,18043 Da 27,26 s	0.45	321.188			0	0	0	0	0	0	0	0	0	2266	1961	834	2362	2142	682	973	1342	3909	2415	3704	3205	1728	1652	2570	535	2485	3775	0	0	0	0	0	0	0	0	0	0	0	0	0	0	0	0	0	0
866,21923 Da 27,29 s	0.45	434.117			0	0	0	0	0	0	0	0	0	1096	1050	634	990	1663	0	0	0	0	0	0	0	0	0	0	2214	708	0	0	1113	0	64	0	0	0	203	628	0	394	0	0	0	0	0	0	0
286,77205 Da 27,31 s	0.46	287.779			2430	2291	703	2561	1769	1992	1735	3430	1558	0	0	0	0	0	0	0	0	111	100	0	0	0	0	0	0	0	0	0	0	0	0	0	0	0	0	0	0	0	0	0	0	0	1550	899	2267
308,91664 Da 27,38 s	0.46	309.924			799	0	643	286	0	0	0	0	298	0	0	0	0	0	0	979	0	1648	1246	1132	869	493	450	791	0	0	1775	0	0	91	0	0	0	0	0	0	0	0	0	0	104	0	0	294	683
348,84086 Da 27,70 s	0.46	349.848			1007	0	1413	461	450	623	1445	0	1843	0	0	0	0	0	0	2367	0	2906	2563	3061	2569	1038	759	1517	0	0	2926	0	0	0	0	0	0	0	0	0	0	0	0	0	0	0	248	2585	1141
464,72351 Da 27,76 s	0.46	465.731			676	943	0	1110	1061	1027	1404	0	565	0	0	0	0	0	0	0	0	0	0	0	0	0	0	0	0	0	0	0	0	0	0	0	134	0	0	0	0	0	0	0	0	0	1039	1177	864
387,72335 Da 27,81 s	0.46	388.731			1859	1761	481	1997	1741	1615	1201	2041	1287	0	0	0	0	0	0	0	0	0	0	0	0	0	0	0	0	0	0	0	0	0	0	0	0	0	0	0	0	0	0	0	0	0	1457	757	1826
1028,27241 Da 27,81 s	0.46	515.143			0	0	0	0	0	0	0	0	0	1182	1173	741	689	1357	1292	0	0	0	0	0	0	104	0	0	2312	468	0	0	838	0	0	0	0	0	182	380	0	278	0	0	0	0	0	0	0
212,83952 Da 27,85 s	0.46	213.847			3840	4398	2033	4354	3688	4048	3687	4293	3238	0	0	0	0	0	0	287	0	380	335	322	412	0	109	281	0	0	282	0	0	62	0	0	0	0	48	0	0	0	0	0	0	0	2700	2379	3616
138,90804 Da 28,17 s	0.47	139.915			32350	28872	15076	33623	34164	25416	23946	29981	33042	0	0	0	0	0	0	2877	588	2521	2755	2448	2461	886	836	1763	0	0	2199	1249	299	1296	384	359	378	366	754	449	282	390	1211	904	1276	1140	24233	32382	30373
263,06851 Da 28,58 s	0.48	264.076			0	0	0	0	0	0	0	0	0	0	0	0	1826	0	0	813	888	0	0	0	0	0	0	0	0	0	0	0	0	0	0	0	0	0	0	0	0	0	0	0	0	0	0	0	0
599,65760 Da 28,82 s	0.48	600.665			1283	1163	0	1797	1670	1039	975	431	1601	0	0	0	0	0	0	0	0	0	0	0	0	0	0	0	0	0	0	0	0	0	0	0	112	0	0	0	0	0	0	0	0	0	1193	1152	1361
349,20736 Da 28,82 s	0.48	350.215			0	0	0	0	0	0	0	0	0	2672	701	428	323	991	331	0	467	0	505	777	478	2283	0	1182	444	0	2141	0	0	0	0	0	0	0	0	0	0	0	0	0	0	0	0	0	0
140,90630 Da 28,88 s	0.48	141.914			4945	4162	2142	5359	4962	4347	3128	4151	4923	0	0	0	0	0	0	541	84	481	507	427	450	0	121	358	0	0	300	249	0	290	80	135	96	0	229	123	0	102	219	109	217	215	3699	4789	4922
326,11818 Da 28,90 s	0.48	327.125			0	0	0	0	0	0	0	0	0	0	0	0	0	0	0	0	0	0	0	0	0	0	0	0	0	0	0	3639	795	5711	317	351	266	464	3635	4733	5117	3994	433	167	4384	5425	87	0	0
223,12039 Da 28,96 s	0.48	224.128	Asparagus, 0,50min : 223,11925m_z	C10H23OS2	0	89	0	457	0	0	0	0	0	0	0	92	0	0	0	0	0	0	0	0	0	0	0	0	0	0	0	3281	5776	2998	1064	1033	1158	1577	5247	5530	5912	4355	1099	761	3238	3454	334	197	0
626,67555 Da 29,04 s	0.48	627.683			1484	1355	0	2742	2146	0	1007	435	1991	0	0	0	0	0	0	0	0	0	0	0	0	0	0	0	0	0	0	0	0	0	0	0	0	0	0	0	0	0	0	275	0	0	1330	3035	1691
397,75248 Da 29,05 s	0.48	398.76			2047	2769	386	2940	2450	2353	2567	1067	2583	0	0	0	0	0	0	0	0	0	0	0	0	0	0	0	0	0	0	45	0	98	0	0	0	0	0	0	0	0	0	0	0	0	2457	2152	2344
1516,46751 Da 29,08 s	0.48	759.241			56	0	0	0	0	0	0	0	0	1448	1264	764	922	1439	1475	0	298	0	0	0	0	0	0	0	1722	872	0	0	0	0	0	0	0	0	0	0	0	0	0	0	0	0	0	0	0
498,70372 Da 29,17 s	0.49	499.711			1357	1574	314	1907	1670	1402	1191	575	1600	0	0	0	0	0	0	0	0	0	0	0	0	0	0	0	0	0	0	0	0	0	0	0	0	0	0	0	0	0	0	0	0	0	1420	1333	1611
525,72328 Da 29,43 s	0.49	526.731			1761	1658	0	3523	2659	1903	1455	0	3426	0	0	0	0	0	0	0	0	0	0	0	0	0	0	0	0	0	0	0	0	0	0	0	0	0	0	0	0	0	0	0	0	0	1912	3586	2210
582,66750 Da 29,45 s	0.49	583.675			950	1214	0	1721	1362	1252	1317	243	1254	0	0	0	0	0	0	0	0	0	0	0	0	0	0	0	0	0	0	0	0	0	0	0	0	0	0	0	0	0	0	227	0	0	1313	972	737
367,84681 Da 29,68 s	0.49	368.854			0	1236	0	997	1101	1248	1061	0	1364	0	0	0	0	0	0	0	0	0	0	0	146	0	0	138	0	0	0	0	0	0	437	0	0	0	0	0	0	0	151	0	0	0	513	585	322
266,89501 Da 29,75 s	0.5	267.902			653	2119	0	1328	2157	2757	2438	0	1921	0	0	0	0	0	0	0	0	0	0	0	0	0	0	0	0	0	0	0	0	0	0	0	0	0	0	0	0	0	0	0	0	0	741	880	631
222,86875 Da 29,76 s	0.5	223.876			11957	15735	2326	16586	20667	17744	17113	4702	15906	0	0	0	0	0	0	1330	0	995	1451	986	1015	480	420	947	0	0	921	0	49	0	0	0	0	0	0	0	0	0	0	0	99	135	15821	14691	12256
350,85443 Da 29,78 s	0.5	351.862			0	1219	0	0	929	1296	1597	0	1056	0	0	0	0	0	0	0	0	0	0	0	0	0	0	0	0	0	0	0	0	0	0	0	0	0	0	0	0	0	0	0	0	0	504	0	0
165,94356 Da 29,88 s	0.5	166.951	Asparagus, 0,46min : 165,93562m_z, with sulfate	C4HNNaOS2	647	4088	442	1816	3065	4578	3704	652	2471	0	0	0	0	0	0	0	0	0	0	0	0	0	0	0	0	0	0	0	0	0	0	0	0	0	0	0	0	0	0	0	0	0	1271	1277	868
424,77155 Da 29,91 s	0.5	425.779			3972	3262	569	5717	5162	3788	3274	1032	5764	0	0	0	0	0	0	244	0	323	0	0	0	0	0	0	0	0	337	0	0	0	0	0	0	65	0	0	0	0	0	0	0	0	4390	5905	3849
333,86510 Da 30,14 s	0.5	334.872			0	898	0	557	1145	1315	2169	0	617	0	0	0	0	0	0	0	0	0	0	0	0	0	0	0	0	0	0	0	0	0	158	0	0	0	0	0	0	0	107	0	0	0	673	153	317
306,16435 Da 30,24 s	0.5	307.172			0	0	0	0	0	0	0	0	0	713	485	279	261	272	0	379	360	1465	601	948	623	1338	0	1043	259	398	0	0	0	0	0	0	0	0	0	0	0	0	0	0	0	0	0	0	0
1354,41404 Da 30,26 s	0.5	678.214			0	0	0	0	0	0	0	0	0	1559	1641	1749	1568	1590	1660	148	0	0	0	198	131	0	193	0	1794	1714	0	0	0	0	0	0	0	0	0	0	0	0	0	0	0	0	0	0	0
325,81850 Da 30,28 s	0.5	326.826			2496	3105	556	4181	3866	2833	2629	793	3528	0	0	0	0	0	0	0	0	170	214	180	147	0	0	0	0	0	195	212	0	0	459	492	394	432	0	0	0	0	399	559	0	0	2668	3499	2408
390,79197 Da 30,32 s	0.51	391.799			1049	1883	0	2037	1867	2374	3948	0	1541	0	0	0	0	0	0	0	0	0	352	0	0	0	0	109	0	0	0	0	0	0	0	0	0	0	0	0	0	0	0	0	0	0	2043	2720	806
609,68590 Da 30,35 s	0.51	610.693			1221	1515	0	2632	2336	1784	1329	0	2417	0	0	0	0	0	0	0	0	0	0	0	0	0	0	0	0	0	0	0	0	0	0	0	0	0	0	0	0	0	0	0	0	0	1566	2611	1536
565,67552 Da 30,51 s	0.51	566.683			808	1270	0	1064	1395	1404	1704	0	1138	0	0	0	0	0	0	0	0	0	0	0	0	0	0	0	0	0	0	0	0	0	0	0	308	0	0	0	0	0	0	0	0	0	1315	796	696
332,85039 Da 30,56 s	0.51	333.858			2611	227	0	1088	582	812	2079	0	3805	0	0	0	0	0	0	0	0	0	0	0	0	0	0	0	0	0	0	0	0	0	0	0	0	0	0	0	0	0	0	0	0	0	750	2780	2459
508,73284 Da 30,60 s	0.51	509.74			1462	1900	0	2817	2688	1997	1997	0	2937	0	0	0	0	0	0	80	0	0	0	0	0	0	0	0	0	0	0	0	0	0	0	0	0	0	0	0	0	0	0	0	0	0	2203	2740	1699
642,33765 Da 30,80 s	0.51	322.176			0	0	0	0	0	0	0	0	0	712	558	707	1043	832	784	390	934	0	1091	0	1585	1032	1221	1541	300	569	2576	0	0	0	0	0	0	0	0	0	0	0	0	0	0	0	0	0	0
474,75239 Da 30,82 s	0.51	475.76			0	847	0	468	932	1183	2775	0	1066	0	0	0	0	0	0	0	0	0	0	0	0	0	0	0	0	0	0	0	0	99	169	0	151	0	0	0	0	0	0	0	0	0	994	1923	711
222,04292 Da 30,96 s	0.52	112.029	0,44min : 222,03973m_z, higher in B	C9H2N8	0	0	0	0	0	0	0	0	0	0	0	0	0	0	0	0	0	0	0	0	0	0	0	0	0	0	0	2007	2655	1190	0	0	0	0	4748	1764	2130	1934	0	0	2503	2932	0	0	0
321,16885 Da 31,28 s	0.52	322.176			0	0	0	0	0	0	0	0	0	0	0	0	0	0	0	0	0	1806	0	1659	0	0	0	0	0	0	0	0	0	0	0	0	0	0	0	0	0	0	0	0	0	0	0	0	0
542,71433 Da 31,45 s	0.52	543.722			2524	1360	557	4083	2393	1077	611	508	3758	0	0	0	0	0	0	0	0	0	0	0	0	0	0	0	0	0	0	0	0	0	174	0	0	80	0	0	0	0	0	0	0	0	1737	4059	2304
616,64687 Da 31,50 s	0.53	617.654			1568	891	368	2184	1228	653	372	0	1740	0	0	0	0	0	0	0	0	0	0	0	0	0	0	0	0	0	0	0	0	0	0	0	0	0	0	0	0	0	0	0	0	0	1055	1254	1638
558,71394 Da 31,51 s	0.53	559.721			0	0	0	0	895	1163	3073	0	0	0	0	0	0	0	0	0	0	0	0	0	0	0	0	0	0	0	0	0	0	0	0	0	0	0	0	0	0	0	218	0	0	0	894	339	809
238,03990 Da 31,81 s	0.53	239.047			0	0	0	0	0	0	0	0	0	0	0	0	0	0	0	0	0	0	0	0	0	0	0	0	0	0	0	2822	509	714	2662	2885	2640	161	1506	924	433	1108	1577	3177	2599	2393	0	0	0
271,05791 Da 31,87 s	0.53	272.065			0	0	0	0	0	0	0	0	0	666	826	643	660	1389	1169	0	164	0	0	0	137	0	0	0	1319	881	0	0	534	0	103	311	168	0	126	455	0	0	0	255	0	0	0	0	0
516,00349 Da 32,09 s	0.53	517.011			0	0	0	0	0	0	0	0	0	0	0	0	0	0	0	570	660	1464	1142	2276	1717	1773	1769	1405	0	0	1707	0	0	0	0	0	0	0	0	0	0	0	0	0	0	0	0	0	0
960,33788 Da 32,15 s	0.54	961.345			0	0	0	0	0	0	0	0	0	1085	1619	764	1747	0	1423	0	369	286	0	0	0	182	0	0	1169	714	0	0	0	0	0	0	0	0	0	0	0	0	0	0	0	0	0	0	0
350,19920 Da 32,17 s	0.54	176.107			0	0	0	0	0	0	0	0	0	0	0	8632	0	0	0	0	0	0	0	0	0	0	0	0	14799	0	10122	0	0	0	0	0	0	0	0	0	0	0	0	0	0	0	0	0	0
488,18477 Da 32,23 s	0.54	489.192			0	0	0	0	0	0	0	0	0	1789	3458	4894	4866	3908	2679	1020	2746	1088	1280	1220	1938	392	0	2710	1417	7511	1397	0	0	0	0	0	0	0	0	0	0	0	0	0	0	0	0	0	0
677,20851 Da 32,28 s	0.54	678.216			0	0	0	0	0	0	0	0	0	0	0	0	0	0	0	0	564	0	155	0	0	312	0	0	2266	1024	0	0	0	0	0	0	0	0	0	0	0	0	0	0	0	0	0	0	0
650,24040 Da 32,49 s	0.54	651.248			0	0	0	0	0	0	0	0	0	1816	3273	3638	7146	3248	2750	1091	1695	631	585	804	1283	222	0	758	0	6426	128	0	0	0	0	0	0	0	0	0	0	0	0	0	0	0	0	0	0
798,28024 Da 32,64 s	0.54	799.288			0	0	0	0	0	0	0	0	0	3321	4994	3392	5468	2731	3970	705	1447	495	0	583	586	523	628	540	3007	2825	0	0	0	0	0	0	0	0	0	0	0	0	0	0	0	0	0	0	0
812,29356 Da 32,65 s	0.54	813.301			0	0	0	0	0	0	0	0	0	964	2021	1409	5074	1459	1708	543	870	267	355	360	530	0	0	319	802	2541	0	0	0	0	0	0	0	0	0	0	0	0	0	0	133	103	0	0	0
158,06900 Da 32,67 s	0.54	159.076			317	119	1221	0	116	204	0	213	146	45481	19872	17509	11879	28713	22083	4468	11853	14475	6702	0	6792	20016	19263	12620	33317	9835	14586	0	2264	211	137	0	0	0	280	208	220	299	0	0	169	0	76	149	349
643,66620 Da 32,69 s	0.54	644.673			1660	947	0	2997	2013	506	462	0	3087	0	0	0	0	0	0	0	0	0	0	0	0	0	0	0	0	0	0	0	0	0	0	0	0	0	0	0	0	0	0	0	0	0	1430	3214	2120
294,11405 Da 32,73 s	0.55	148.064			0	0	0	0	0	0	0	0	0	0	0	6839	0	0	0	0	0	0	0	0	5596	0	0	0	0	0	0	0	0	0	0	0	0	0	0	0	0	0	0	0	0	0	0	0	0
1300,47662 Da 32,75 s	0.55	651.246			0	0	0	0	0	0	0	0	0	0	0	0	0	0	0	0	0	0	0	0	0	0	336	0	1606	0	0	0	0	0	0	0	0	0	0	0	0	0	0	0	0	0	0	0	0
447,15913 Da 32,87 s	0.55	448.166			0	0	0	0	0	0	0	0	0	625	551	1241	674	1010	594	848	1349	793	1130	509	1323	1087	1213	1749	477	1692	980	0	1472	71	0	0	0	0	0	38	0	0	0	0	0	0	0	0	0
813,28627 Da 32,96 s	0.55	814.294			0	0	0	0	0	0	0	0	0	1527	1857	2038	3251	1866	1607	339	916	252	389	392	0	0	0	328	1201	1863	0	0	0	0	0	0	0	0	0	0	0	0	0	0	0	0	0	0	0
636,22495 Da 33,00 s	0.55	637.232			0	0	0	0	0	0	0	0	0	4786	8357	6555	7221	5825	5659	1980	3191	861	999	1303	1495	967	886	1076	5082	7103	366	0	0	0	0	0	0	0	0	0	0	0	0	0	0	0	0	0	0
481,02211 Da 33,18 s	0.55	482.029			832	231	1699	0	701	0	2428	948	1525	0	0	171	0	0	0	2188	546	1319	1839	1415	1465	0	743	1369	0	0	1523	0	68	0	0	0	0	0	0	0	0	0	0	0	0	0	523	1675	374
474,17064 Da 33,35 s	0.56	475.178			0	0	208	0	0	0	0	0	0	4893	7316	7682	5299	6937	5056	2159	4429	3194	2569	2324	2864	4175	3664	5511	4650	7263	4914	0	175	0	0	0	0	0	0	0	0	0	0	0	0	0	0	0	0
651,22888 Da 33,39 s	0.56	652.236			0	0	0	0	0	0	0	0	0	2145	2982	4206	4480	3500	2568	1128	1682	535	711	746	1178	568	0	828	1606	4334	274	0	0	0	0	0	0	0	0	0	0	0	0	0	0	0	0	0	0
1668,61640 Da 33,70 s	0.56	835.315			0	0	0	0	0	0	0	0	0	1917	1374	0	480	1111	1529	0	425	0	0	0	0	269	218	0	1750	208	0	0	0	0	0	0	0	0	0	0	0	0	0	0	0	0	0	0	0
679,26659 Da 33,93 s	0.57	680.274			0	0	0	0	0	0	0	0	0	2050	1402	1604	977	1633	1723	0	953	0	0	315	0	519	461	419	1523	1032	0	0	0	0	0	0	0	0	0	0	0	0	0	0	0	0	0	0	0
308,12040 Da 33,94 s	0.57	309.128			380	0	3150	133	0	0	0	0	0	0	0	989	665	609	425	0	459	0	0	191	959	0	0	0	0	1888	0	0	156	0	0	0	0	0	125	0	0	0	0	0	0	0	0	0	338
517,21331 Da 34,19 s	0.57	518.221			0	0	0	0	0	0	0	0	0	1968	1030	1445	821	1728	1094	223	1001	688	404	363	411	1159	1172	1187	1504	869	698	0	0	0	0	0	0	0	0	0	0	0	0	0	0	0	0	0	0
489,17296 Da 34,24 s	0.57	490.18			0	0	152	0	0	0	0	0	0	2440	3034	4242	2854	4423	2039	1037	2596	1885	1633	1570	1689	2158	2416	3487	1833	3630	2475	0	0	0	0	0	0	0	0	0	0	0	0	0	0	0	0	0	0
1192,35686 Da 34,26 s	0.57	597.186			0	0	0	0	0	0	0	0	0	1216	1920	1874	1780	1510	1711	362	657	118	0	160	0	0	223	0	1923	1727	0	0	0	0	0	0	0	0	0	0	0	0	0	0	0	0	34	0	0
1506,55922 Da 34,65 s	0.58	754.287			0	0	0	0	0	0	0	0	0	1360	1327	682	638	1211	1201	0	496	0	0	155	0	367	235	0	1758	416	0	0	0	0	0	0	0	0	0	0	0	0	0	0	0	0	0	0	0
1030,30523 Da 35,83 s	0.6	516.16			0	0	872	0	0	0	0	0	0	1360	1888	2420	1687	1718	1571	553	870	0	0	284	329	0	0	342	1796	2049	0	0	0	0	0	0	0	0	0	0	0	0	0	0	0	0	0	0	0
868,25051 Da 35,94 s	0.6	435.133			0	0	910	0	0	0	0	220	0	1057	1419	2131	1253	1766	1407	738	1141	388	438	286	461	325	408	449	1555	2373	0	0	0	0	0	0	0	0	0	0	0	0	0	0	0	0	103	147	168
706,19613 Da 36,25 s	0.6	354.105			0	0	1694	285	0	0	0	814	0	619	947	0	706	1369	773	1072	1140	0	0	700	900	1183	1356	1226	773	1701	0	0	708	0	0	0	0	0	0	0	0	0	0	0	0	0	480	0	157
498,10755 Da 37,33 s	0.62	499.115			282	0	3506	0	78	239	0	557	0	0	311	154	183	230	219	1325	677	1251	1769	1118	1169	1196	1481	1472	198	123	685	0	121	0	0	0	0	0	0	0	0	0	0	0	0	0	0	327	185
621,24840 Da 39,63 s	0.66	622.256			0	0	339	0	0	0	0	0	0	1471	1620	3136	1727	2217	1350	978	2013	395	644	405	975	460	459	999	1067	3868	0	0	0	0	0	0	0	0	0	0	0	0	0	0	0	0	0	0	0
220,03819 Da 40,27 s	0.67	221.045			0	0	0	0	820	1180	0	0	0	0	0	0	0	0	0	0	0	0	0	0	0	0	0	0	0	0	0	3087	234	690	2868	801	2274	375	0	364	114	0	4416	3288	2869	2537	475	14082	0
783,30364 Da 40,75 s	0.68	784.311			0	0	0	0	0	0	0	0	0	736	603	1410	1310	1067	577	708	1076	427	600	424	621	0	431	644	694	1194	0	0	0	0	0	0	0	0	0	0	0	0	0	0	0	0	0	0	0
176,01453 Da 41,19 s	0.69	177.022			601	694	722	306	884	1440	0	706	414	0	0	74	0	0	126	0	0	130	0	0	0	0	190	0	0	0	0	0	0	588	2801	2149	2488	922	404	610	0	405	0	3698	905	159	990	234	653
184,00114 Da 41,41 s	0.69	185.008	Asparagus, 0,65min : 183,99860m_z, chelidonic acid_	C11H4OS	0	0	0	764	604	1168	0	0	437	1096	1690	2025	1198	1665	1586	15836	6332	16319	20598	16024	13230	15795	15534	12071	1433	962	17408	0	0	0	139	231	383	0	297	161	0	0	287	255	0	0	1023	0	0
353,10547 Da 41,51 s	0.69	354.113			0	2861	0	0	0	0	3948	0	515	0	0	1551	0	0	0	0	0	0	0	0	0	0	0	0	0	0	0	0	0	0	0	0	0	0	0	0	0	0	0	0	0	0	956	0	498
422,01036 Da 41,68 s	0.69	423.018			0	0	0	0	0	0	0	0	0	0	0	265	0	0	0	1395	405	1848	1923	1737	2350	1441	1173	1399	169	0	0	0	0	0	0	0	0	0	70	74	0	0	0	0	0	0	0	0	0
261,11802 Da 41,92 s	0.7	262.125			0	0	13529	0	0	0	0	124	194	0	0	188	0	0	182	449	0	0	469	0	0	0	0	523	0	0	0	0	637	0	0	0	0	0	205	173	65	86	0	0	138	0	0	0	0
145,08597 Da 41,96 s	0.7	146.093			3702	685	7469	320	1004	1360	1755	236	863	0	0	0	0	0	0	0	0	0	0	0	0	0	0	0	0	0	0	0	250	336	0	0	0	0	0	114	0	0	0	0	186	181	491	769	0
106,04197 Da 42,38 s	0.71	107.049			0	69	69	29	0	34	0	0	0	0	0	0	0	0	0	98	0	0	0	0	0	144	0	0	0	0	60	50	0	0	68	0	54	0	47	0	0	0	55	87	51	0	34	0	39
612,15850 Da 42,40 s	0.71	307.087	Oxidized glutathione_	C20H32N6O12S2	0	0	0	0	0	0	0	0	0	0	3874	5047	2880	3744	3217	6799	2230	5382	9878	4938	8712	2527	2358	10776	3375	3558	15726	147	79	0	0	0	0	0	0	0	0	0	0	0	0	72	0	296	0
105,05755 Da 42,48 s	0.71	106.065			0	0	0	0	0	0	0	0	0	0	0	0	0	0	0	0	0	337	0	145	0	239	222	552	0	0	451	0	0	0	0	0	0	0	0	0	0	0	0	0	0	0	0	0	0
122,04698 Da 42,73 s	0.71	123.054	Nicotinamide, Niacinamide	C6H6N2O	881	1245	1630	388	690	841	1465	522	1664	192	154	246	215	231	196	386	390	0	420	453	873	560	383	704	217	181	439	0	0	0	0	0	0	119	0	0	116	0	0	0	0	0	403	305	651
241,10591 Da 43,08 s	0.72	242.113			1084	0	2419	342	0	664	677	922	1266	0	0	0	0	0	0	0	0	0	0	0	0	0	0	0	0	0	0	0	0	57	0	0	0	0	0	0	0	0	0	0	0	0	448	483	883
145,11022 Da 43,13 s	0.72	146.117			0	0	0	0	275	436	0	0	0	1709	561	0	0	0	1024	352	0	3322	832	930	724	4697	3829	1063	1294	0	3351	0	0	0	0	0	0	0	0	0	0	0	0	0	0	0	0	0	0
362,14716 Da 43,15 s	0.72	182.081			662	657	0	383	934	857	808	0	0	1185	758	0	623	0	649	0	0	3170	3496	0	0	0	0	0	950	0	3502	1418	1409	1376	0	0	0	507	0	0	373	0	0	0	1446	967	456	478	671
125,05915 Da 43,41 s	0.72	126.066			1538	1220	4363	675	461	994	1125	1446	2124	0	0	0	0	0	0	0	0	0	0	0	51	0	0	0	0	47	0	0	0	0	0	0	0	0	0	0	0	0	0	0	0	0	1049	108	1441
128,04565 Da 43,73 s	0.73	129.053			460	719	548	303	0	0	1123	2349	390	0	0	0	0	0	0	0	0	0	0	0	0	0	0	0	0	0	0	479	288	215	1126	959	6610	2232	0	175	172	177	8300	3314	0	195	599	3208	498
292,23571 Da 43,78 s	0.73	293.243			1675	6901	2379	1187	794	849	1950	4045	1417	0	170	0	0	0	0	1035	211	136	0	215	0	3291	3041	189	0	0	201	2332	104	10636	5470	4369	2475	720	672	885	766	607	6852	421	275	264	2397	592	1851
323,11950 Da 43,83 s	0.73	324.127			0	0	0	0	0	0	0	0	0	953	665	1271	481	1256	528	0	1564	0	0	0	806	1345	1149	0	768	955	0	0	0	0	0	0	0	0	0	0	0	0	0	0	0	0	0	0	0
240,06808 Da 43,91 s	0.73	121.041			0	0	0	0	9262	0	0	0	0	0	0	0	0	0	0	0	0	0	0	0	0	0	0	0	0	0	0	0	0	0	0	0	0	0	0	0	0	0	8795	0	0	0	2825	1139	2369
135,06709 Da 44,19 s	0.74	136.074			0	0	0	0	0	0	0	0	0	488	493	604	251	750	253	0	1653	0	0	0	1450	2662	2424	2362	294	1012	0	878	664	978	1560	1123	1359	473	888	1217	0	665	1757	1513	937	549	0	0	0
347,06303 Da 44,28 s	0.74	348.07	Adenosine 5_-monophosphate _AMP_, RT 2	C10H14N5O7P	1523	1375	1070	1323	836	2030	2383	545	1909	0	0	0	0	0	0	595	0	833	669	359	270	0	445	416	0	67	961	0	230	0	0	0	0	0	0	0	0	0	0	194	0	0	654	1663	1503
313,08344 Da 44,30 s	0.74	314.091			2031	1596	2017	557	458	1941	830	453	690	0	0	0	0	40	0	0	0	0	0	0	0	0	0	141	0	0	0	0	0	0	129	0	0	0	0	0	87	0	0	89	0	148	1852	1580	2075
258,08576 Da 44,58 s	0.74	130.05			2982	0	0	0	0	0	0	0	0	0	0	0	0	0	0	0	0	0	0	0	0	0	0	0	0	0	0	0	0	0	0	5780	0	0	0	0	0	0	0	0	0	0	0	0	0
118,01017 Da 44,61 s	0.74	119.017			0	589	1851	1824	1108	740	0	1397	1560	1685	754	3041	2321	2753	1730	1265	5016	2353	2020	4224	3049	5184	5869	2071	2651	2005	1557	1418	313	301	389	386	170	0	555	496	127	432	844	450	1127	714	449	0	666
246,05205 Da 44,69 s	0.74	247.059			862	2903	1350	530	0	786	1455	3012	1351	0	0	0	0	0	0	0	0	0	0	0	0	0	0	0	0	0	0	0	0	0	0	0	0	0	0	0	0	0	0	0	0	0	943	1797	990
181,07354 Da 44,74 s	0.75	182.081	L-Tyrosine, peak 2	C9H11NO3	0	0	5453	0	0	0	0	1547	1664	0	0	1859	0	1767	0	3028	3848	0	0	2875	3539	5317	6367	5093	0	1796	0	0	0	0	2185	1558	1978	0	1707	2313	0	1620	2573	1983	0	0	0	0	0
164,04752 Da 44,80 s	0.75	165.055	L-Tyrosine, peak 2, -NH2	C9H8O3	783	938	4234	723	1047	1057	759	1393	1860	692	734	982	543	984	538	1921	2407	2073	0	1722	1977	2977	3422	2941	609	1263	2804	934	892	1090	2560	1717	1624	599	1244	1718	355	1209	2467	1856	979	704	535	451	769
873,28437 Da 45,00 s	0.75	874.292			0	0	0	0	0	0	0	0	0	567	0	2047	1347	1291	755	0	2085	338	419	906	0	1073	1196	535	802	1308	0	0	0	0	0	0	0	0	0	0	0	0	0	0	0	0	0	0	0
328,09445 Da 45,16 s	0.75	165.054			0	0	0	0	0	0	0	0	0	0	0	0	0	0	0	0	0	0	2227	0	0	0	0	0	0	0	0	0	0	0	0	0	0	0	0	0	0	0	0	0	0	0	0	0	0
711,22772 Da 45,54 s	0.76	712.235			0	0	0	0	0	0	0	0	0	658	431	2427	1399	1471	652	333	2251	72	293	614	485	856	783	445	839	1861	0	0	0	0	0	0	0	0	0	0	0	0	0	0	0	0	0	0	0
135,05830 Da 45,62 s	0.76	136.066			6092	2775	13217	4605	3435	6935	10166	12859	11814	0	0	0	0	0	0	2077	0	0	2082	1812	0	0	0	0	92	0	2399	133	0	1071	0	0	0	0	0	0	257	0	0	100	121	0	3267	3367	5504
797,32085 Da 46,72 s	0.78	798.328			0	0	0	0	0	0	0	0	0	2003	1856	3592	1625	3421	1162	808	2607	347	715	508	580	1000	0	0	1620	4734	0	0	0	0	0	0	0	0	0	0	0	0	0	0	0	0	0	0	0
251,10110 Da 47,24 s	0.79	252.108	2_-Deoxyadenosine _	C10H13N5O3	6186	1689	14370	4060	2640	4760	9319	11863	15476	0	0	0	0	0	0	293	184	200	321	0	0	0	0	0	0	57	0	207	145	523	76	171	83	142	195	152	217	223	0	76	117	181	2117	3579	6410
959,37640 Da 47,43 s	0.79	960.384			0	0	157	0	0	0	0	0	0	1255	1023	2127	896	1817	727	222	1468	327	0	307	390	677	783	0	884	2004	0	0	0	0	43	0	0	0	0	0	0	0	0	0	0	0	0	0	0
376,04908 Da 48,24 s	0.8	377.056			8199	0	11124	0	0	436	0	1723	2622	0	0	0	0	0	0	0	0	0	0	0	0	0	0	0	0	0	0	0	0	0	0	0	0	0	0	0	0	0	0	103	0	0	346	970	8200
151,04922 Da 48,44 s	0.81	152.056			2019	1118	5937	1943	5151	2068	2645	4311	4262	111	163	190	155	0	0	630	360	744	618	746	552	503	408	460	150	103	486	174	112	1375	107	118	0	0	192	183	114	78	0	283	126	162	741	876	1774
392,02944 Da 48,60 s	0.81	393.037			2008	0	3730	0	0	292	197	0	1144	0	0	0	0	0	0	0	0	0	0	0	0	0	0	0	0	0	0	0	0	0	0	0	0	0	0	0	0	0	0	0	0	0	0	1226	2263
232,04311 Da 48,62 s	0.81	233.05			1895	653	1444	345	832	1315	557	1294	789	0	0	0	0	0	0	0	0	0	0	0	0	0	0	0	0	0	0	0	0	0	0	123	97	97	0	0	0	0	251	0	0	0	1527	0	1305
544,09865 Da 49,64 s	0.83	273.057			0	0	0	0	0	0	0	0	0	1340	589	0	0	2065	1039	751	2770	1128	1090	1603	1354	1602	1498	1083	0	1342	732	0	0	0	0	0	0	0	0	0	0	0	0	0	0	0	0	0	0
151,09927 Da 49,82 s	0.83	152.107			363	461	932	545	0	687	586	771	599	276	413	629	421	326	328	1287	1128	1257	1116	633	682	2261	1916	707	380	410	1085	0	0	0	0	0	0	0	0	0	0	0	0	0	0	0	257	0	303
455,04773 Da 49,92 s	0.83	228.531			0	0	0	0	0	0	0	0	0	0	840	3364	2010	2851	0	1094	3787	1668	1716	2614	1872	1947	1842	1595	0	0	1481	35	0	0	0	0	0	0	0	0	0	0	0	0	0	0	0	0	0
204,01252 Da 49,92 s	0.83	205.02			1571	0	1200	0	656	1548	277	2209	440	0	0	0	0	0	0	0	0	0	0	0	0	0	0	0	0	0	0	0	0	0	0	0	0	0	0	0	0	0	0	0	0	0	1165	409	1781
304,11718 Da 50,42 s	0.84	305.124			0	0	0	0	0	0	0	0	0	0	0	0	0	0	0	1366	704	1516	1234	1637	1104	2503	2500	1071	0	0	2744	0	0	0	0	0	0	0	0	0	0	0	0	0	137	0	0	0	0
120,05691 Da 50,62 s	0.84	121.064	Tyramine, in-source fragment _-NH2_, peak 1	C8H8O	402	649	864	569	0	893	624	1111	721	439	601	963	458	607	515	2119	1562	1756	1874	1047	980	3588	3275	1274	664	716	1570	0	0	0	0	0	0	0	0	0	0	0	0	0	0	0	364	221	342
272,05019 Da 50,64 s	0.84	273.057			0	0	0	0	0	0	0	0	0	1101	0	2133	1685	0	1135	0	0	0	0	0	0	0	0	0	1666	0	0	0	0	0	0	0	0	0	0	0	0	0	0	0	0	0	0	0	0
227,52391 Da 50,78 s	0.85	228.531			0	0	0	0	0	0	0	0	0	1763	0	0	0	0	1644	0	0	0	0	0	0	0	0	0	2366	1856	0	0	0	0	0	0	0	0	0	0	0	0	0	0	0	0	0	0	0
316,12299 Da 51,40 s	0.86	159.069			0	0	0	0	0	161	97	0	0	0	0	1555	772	0	1285	4898	2325	5823	5209	6088	3621	8522	9404	4028	0	773	9486	106	174	0	0	56	0	0	93	82	0	0	0	0	0	0	0	307	150
350,17249 Da 51,50 s	0.86	351.18			0	0	0	0	0	0	0	0	0	0	73	197	0	0	0	1284	618	1539	1447	1763	1096	2832	2545	1198	0	0	2957	0	0	0	0	0	0	0	0	0	0	0	0	0	0	0	0	0	0
239,02808 Da 51,73 s	0.86	240.035			0	0	0	0	0	0	0	0	0	2252	359	2424	1218	0	545	0	103	0	0	0	0	0	86	0	765	2239	0	0	0	0	0	0	0	0	0	0	0	0	0	0	0	0	0	0	0
260,13543 Da 53,20 s	0.89	261.143			914	271	2649	539	983	687	685	1634	0	0	0	500	345	873	0	217	252	415	387	327	284	714	0	717	0	350	274	0	162	0	0	53	88	0	0	0	0	250	0	0	113	113	282	607	843
322,07652 Da 55,14 s	0.92	323.084			438	381	10204	728	397	738	527	3376	905	1385	3750	2006	1649	7473	2375	10203	4028	6003	3760	4658	5422	14091	14671	8647	1735	2873	4061	86	77	0	742	516	95	87	209	163	64	109	229	292	74	0	196	0	372
378,09208 Da 55,78 s	0.93	379.099			955	5127	1999	438	578	668	7696	2526	1890	0	75	69	0	72	0	0	573	0	0	0	215	0	0	0	0	139	78	0	0	0	0	0	0	0	0	0	0	0	0	0	0	0	2113	355	810
338,14693 Da 57,83 s	0.96	339.154			0	0	0	0	0	0	0	0	86	0	0	793	411	347	858	136910	2988	16188	26548	7848	26714	6444	6480	151720	292	253	31743	0	0	0	0	0	0	0	0	0	0	0	0	0	0	0	0	0	0
244,15280 Da 58,02 s	0.97	245.16			267	178	869	0	115	161	275	460	314	1256	2240	1525	1186	1978	1083	282	1092	320	276	276	511	748	672	580	1470	1202	157	0	0	0	0	0	0	0	0	0	0	0	0	0	0	0	0	0	183
281,11168 Da 59,23 s	0.99	282.119	2-O-Methyladenosine _	C11H15N5O4	1180	652	3204	2964	1220	2615	1306	4296	1808	0	0	0	0	0	72	0	0	0	0	0	0	0	0	102	0	0	0	129	76	87	108	0	0	42	0	102	0	0	0	0	0	0	477	524	974
175,06656 Da 59,26 s	0.99	176.074			0	0	0	0	0	0	0	0	0	0	0	0	0	0	0	2245	1596	2540	2861	2386	2018	2243	2564	2715	0	0	2986	0	0	0	0	0	0	0	0	0	0	0	0	0	0	0	0	0	0
352,12707 Da 59,43 s	0.99	353.134			0	0	0	0	0	0	0	0	163	0	0	0	0	0	0	4448	0	0	0	0	1252	0	0	4958	0	0	0	0	0	0	0	0	0	44	0	0	0	0	0	0	0	0	0	0	0
352,18776 Da 59,53 s	0.99	353.195			0	0	0	0	0	0	0	0	0	0	0	0	0	0	0	0	1049	3124	3661	2722	1696	3220	2805	0	0	0	4475	0	0	0	0	0	0	0	0	0	0	0	0	0	0	0	0	0	0
192,08936 Da 59,89 s	1	193.097			0	0	246	0	0	0	0	0	0	384	727	587	986	947	777	7160	4828	8900	9409	8133	0	8044	7800	0	0	531	11003	0	0	0	0	0	0	0	0	0	0	0	0	0	0	0	0	0	0
366,16702 Da 60,26 s	1	367.174			0	0	0	0	0	0	0	0	0	0	0	0	0	0	0	1430	528	1900	2037	1276	882	1422	1446	1889	0	0	2949	0	0	0	0	0	0	0	0	0	0	0	0	0	0	0	0	0	0
176,09479 Da 61,16 s	1.02	177.102	Serotonin_	C10H12N2O	0	0	0	0	0	0	62	0	0	553	1222	2635	2089	1788	1379	23570	13862	32588	37313	26961	19138	30561	32286	34728	893	969	53796	0	0	0	0	0	0	0	0	0	0	0	0	0	0	0	0	0	0
278,12515 Da 62,77 s	1.05	279.132			0	0	362	0	0	0	170	0	144	0	0	0	0	0	0	2209	384	895	1223	607	2127	0	0	4113	0	0	944	0	0	0	0	0	0	0	0	0	0	0	0	0	0	0	0	0	0
190,07398 Da 64,26 s	1.07	191.081			0	0	0	136	186	0	221	0	166	374	832	1353	1363	1050	789	9276	6086	9006	9756	9330	8230	8074	8441	9966	537	705	11158	94	0	0	112	0	50	0	83	0	0	58	90	0	0	0	0	0	0
276,12449 Da 64,91 s	1.08	277.132			0	0	0	0	0	0	0	0	0	2135	567	1749	1348	2368	697	0	180	0	0	0	0	98	0	0	852	1257	0	0	0	0	0	0	0	0	0	0	0	0	0	0	0	0	0	0	0
127,01339 Da 66,16 s	1.1	128.021			1281	1870	652	0	1102	1654	714	2587	109	0	0	0	168	121	0	89	0	53	0	71	0	0	86	98	0	95	0	121	71	0	0	288	416	300	0	0	0	0	0	481	0	0	1525	0	1226
143,13102 Da 67,95 s	1.13	144.138			703	2009	1167	849	357	1274	978	3209	407	0	0	0	0	0	0	0	0	0	0	0	0	0	0	0	0	0	0	86	0	67	733	322	1188	0	0	0	0	0	519	875	248	0	764	284	676
165,97597 Da 67,99 s	1.13	166.983	Asparagus, 1,07min : 165,97519m_z, Asparagusic acid syn_anti-S-oxide_	C4H6O3S2	360	441	5492	1997	699	258	449	4910	801	0	29	0	0	70	48	720	0	270	223	288	68	439	430	209	0	0	148	0	54	0	204	0	58	0	95	138	0	144	232	366	0	87	366	73	377
322,14937 Da 83,78 s	1.4	323.157			0	0	0	0	0	0	0	0	0	0	0	0	0	0	0	2155	0	518	726	333	527	320	343	2479	0	0	1105	0	0	0	0	0	0	0	0	0	0	0	0	0	0	0	0	0	0
376,19081 Da 88,31 s	1.47	189.103			0	0	0	0	0	0	0	0	0	0	0	0	0	0	2682	6773	0	6188	0	6950	0	5921	6410	0	0	0	0	0	0	0	0	0	0	0	0	0	0	0	0	0	0	0	0	0	0
204,08878 Da 88,98 s	1.48	205.096			0	0	202	0	0	0	0	0	183	487	1156	799	1293	685	2397	2518	1950	2168	1804	2258	2521	1964	2044	2135	1645	305	1951	0	0	0	0	0	0	0	0	0	0	0	0	0	0	0	0	0	0
188,09516 Da 89,19 s	1.49	189.102			0	0	0	0	0	0	0	0	0	314	914	690	1485	493	3333	0	4448	0	5599	0	6720	0	0	7721	1950	263	5678	0	0	0	0	0	0	0	0	0	0	0	0	0	0	0	0	0	0
393,12022 Da 90,04 s	1.5	394.127			0	0	0	168	0	0	273	0	259	6002	5770	13969	13487	8282	7380	2659	4623	5086	3986	6705	6396	2096	2129	3343	10281	7906	3037	0	0	0	0	0	0	0	0	0	0	0	0	0	0	0	0	94	0
478,17950 Da 90,13 s	1.5	479.187			611	2714	584	577	617	735	2077	1709	938	65	0	0	65	68	0	0	0	84	0	0	100	0	0	57	42	0	116	0	0	0	0	0	0	0	0	0	0	0	0	0	0	0	1322	219	433
462,18120 Da 92,43 s	1.54	232.098			0	0	0	120	0	0	0	0	0	3751	1592	2127	1046	3261	1949	580	1687	1418	803	1003	622	2710	2934	1101	2844	725	1173	0	76	0	0	0	0	0	0	0	0	53	0	0	0	0	0	0	0
203,06137 Da 93,36 s	1.56	204.069			0	0	0	0	0	0	0	0	0	0	175	199	290	104	0	3340	700	0	1909	1381	2575	1747	1863	3769	104	0	1749	0	0	0	0	0	0	0	0	0	0	0	0	0	0	0	0	0	0
137,01200 Da 96,01 s	1.6	138.019			1419	208	4631	132	0	223	0	0	0	0	0	0	0	0	0	0	0	0	0	0	0	0	0	0	0	0	0	47	96	0	0	0	0	0	0	0	0	0	0	0	0	0	156	633	1324
219,10953 Da 97,30 s	1.62	220.117	D-pantothenic acid	C9H17NO5	1104	1200	3317	1064	1067	1250	1830	2870	1055	3559	2165	3368	2184	2238	2059	1241	3112	2539	2201	3319	3164	2872	2873	2623	3239	2703	1741	81	80	78	94	64	79	0	42	75	90	56	84	103	75	24	1128	693	890
294,07003 Da 97,43 s	1.62	295.077			0	0	0	0	0	0	0	327	0	1878	1762	1998	2085	1912	1366	0	1054	0	0	0	642	382	417	0	1426	2112	0	0	0	0	0	0	0	0	0	0	0	0	0	0	0	0	0	0	0
278,07299 Da 97,45 s	1.62	279.08			0	893	0	279	494	421	348	809	705	2426	2849	4726	2721	4432	1830	1554	14287	2457	2629	3075	4447	4761	4689	3450	2308	3301	1996	144	57	0	117	167	187	145	122	0	0	119	147	145	0	131	247	153	337
205,13086 Da 98,27 s	1.64	206.138	D-Panthenol	C9H19NO4	510	764	663	743	1944	2454	1366	641	1484	243	260	333	835	392	1261	241	0	4501	1021	3398	1567	4670	4237	2347	847	262	307	670	1319	807	808	519	1602	538	729	332	1041	630	398	594	676	540	1311	760	618
918,23074 Da 99,04 s	1.65	460.123			0	0	0	0	71	106	0	145	0	6252	7346	12558	5462	12145	4565	2023	2393	1988	4022	1502	4129	386	466	7644	5955	5459	4544	0	0	0	0	0	0	0	0	0	0	0	0	0	0	0	0	0	0
901,20426 Da 99,16 s	1.65	301.409			0	0	0	0	0	0	0	0	0	1539	2073	2796	1810	3035	1387	497	623	631	934	401	1167	0	105	1875	1318	1583	1150	0	0	0	0	0	0	0	0	0	0	0	0	0	0	0	0	0	0
789,18796 Da 99,21 s	1.65	395.601			0	0	0	0	0	0	0	0	0	2110	2340	4120	1815	2953	1438	491	989	634	1368	509	1554	0	163	2506	1987	1577	1460	0	0	0	0	0	0	0	0	0	0	0	0	0	0	0	0	0	0
306,74280 Da 99,29 s	1.65	307.75			0	0	0	0	0	0	0	0	0	3597	4522	8963	4020	7299	2702	941	1731	1102	2397	776	2812	386	677	4184	0	3807	2356	0	0	0	0	0	0	0	0	0	0	0	0	0	0	0	0	0	0
306,41054 Da 99,58 s	1.66	307.418			0	0	0	0	0	0	0	0	0	5711	6643	11477	5384	9689	0	1255	2045	1621	3599	1223	3318	558	667	5565	6393	4910	3585	0	0	0	0	0	0	0	0	0	0	0	0	0	0	0	0	0	0
258,16784 Da 99,84 s	1.66	259.175			424	364	1975	339	240	395	375	429	1571	675	1114	994	786	1077	799	0	1160	0	0	0	387	0	789	358	1069	918	0	0	0	0	0	0	0	0	70	0	0	0	0	0	0	0	153	152	384
518,19023 Da 99,86 s	1.66	519.197			0	0	0	0	0	0	0	0	0	0	0	70	0	0	81	1189	536	3038	2580	778	1043	2921	3455	3050	71	0	4141	0	0	0	0	0	0	0	0	0	0	0	0	0	0	0	0	60	0
730,15932 Da 100,31 s	1.67	366.087			0	0	0	124	0	0	0	0	0	5076	1922	3490	7151	1631	5963	1142	2583	1441	1304	2524	3395	637	838	1123	7405	2946	1140	0	0	0	0	42	0	0	0	0	0	0	0	0	0	0	0	0	0
146,03886 Da 100,74 s	1.68	147.046			162	368	0	223	270	305	259	298	327	1467	1473	2927	2257	2049	1752	862	1645	1713	1575	1990	1552	2536	2362	1560	2505	1369	811	82	0	0	0	0	0	0	0	0	70	91	0	0	0	0	291	113	0
370,06739 Da 101,42 s	1.69	371.075			799	748	1233	1088	1644	1893	1205	1028	1147	0	0	0	0	0	0	0	0	0	0	0	0	428	0	0	0	0	0	0	0	0	0	0	0	0	0	0	0	0	0	0	0	0	641	189	600
278,04611 Da 101,61 s	1.69	279.053			0	0	0	0	0	0	0	0	0	621	265	1536	2288	978	1071	0	0	0	907	779	820	1089	1253	666	2167	767	0	0	0	0	0	0	0	0	0	0	0	0	0	0	0	0	0	143	0
168,04198 Da 104,43 s	1.74	169.049			2283	2708	4912	2878	2412	3227	2971	2968	3616	4315	3270	2901	3025	3821	2899	1512	2675	1461	1234	2105	2098	1921	1917	1158	3684	2072	1166	0	58	0	85	61	78	99	136	103	125	108	0	0	0	0	2732	4259	1975
368,05101 Da 105,71 s	1.76	369.058			1719	1485	1447	1616	1460	2198	1736	1310	1568	0	151	557	385	0	0	0	0	0	0	438	0	308	0	113	0	0	0	0	0	0	0	0	0	0	0	0	0	0	0	0	0	0	1451	1322	1636
185,08401 Da 108,40 s	1.81	186.091			0	0	0	0	0	0	0	0	0	73	337	807	138	891	268	6613	25161	13333	21164	3834	12840	38359	38701	77492	202	2225	6204	0	0	0	0	0	0	0	0	50	0	0	43	0	0	0	0	0	0
202,10990 Da 108,67 s	1.81	203.117			0	0	0	0	0	0	0	0	150	112	0	777	189	894	383	7682	26910	13580	21466	3514	12554	38060	39611	80187	194	2236	6722	0	0	0	0	56	0	0	58	0	0	74	0	0	0	0	0	0	0
216,09071 Da 108,81 s	1.81	217.098			0	458	0	0	0	301	0	0	0	0	0	308	0	0	0	1118	2615	1653	1853	788	1663	0	3555	0	119	574	854	400	0	405	765	0	0	845	0	462	334	0	0	0	265	0	0	0	0
173,08367 Da 108,82 s	1.81	174.091			0	0	127	0	0	0	0	0	90	112	349	796	211	963	305	6567	28037	14086	23054	3609	12931	39185	39696	80987	204	2594	6604	0	0	32	0	0	53	0	0	0	0	0	0	25	0	0	0	0	0
425,09212 Da 109,92 s	1.83	426.099			0	0	0	0	0	0	0	0	69	1877	304	878	1829	537	670	0	116	0	43	0	0	0	0	0	860	1296	0	0	0	0	0	0	0	0	0	0	0	0	0	0	0	0	0	0	0
217,07689 Da 111,96 s	1.87	218.084			0	0	100	0	0	0	0	0	0	0	0	162	264	0	224	3784	2552	8624	10857	7026	3119	3022	3064	4482	206	0	4480	0	0	0	0	0	0	0	0	0	0	0	0	0	0	0	0	0	0
229,07422 Da 112,61 s	1.88	230.082			0	0	0	0	0	0	0	0	0	0	0	0	57	0	0	861	522	1733	2143	0	541	683	613	958	0	0	1197	0	0	0	0	0	0	0	0	0	0	0	0	0	0	0	0	0	0
305,86289 Da 123,40 s	2.06	306.87			0	0	0	0	0	0	0	0	0	1577	1522	1549	1370	0	936	466	971	1163	771	998	872	1589	1325	0	0	1244	854	0	0	0	0	0	0	0	0	0	0	0	0	0	0	0	0	0	0
306,31339 Da 124,06 s	2.07	307.321			0	0	0	0	0	0	0	0	0	1586	1276	1693	1234	1776	682	375	1098	865	562	875	628	1401	1312	899	1325	1148	663	0	0	0	0	0	0	0	0	0	0	0	0	0	0	0	0	0	0
289,05609 Da 124,09 s	2.07	290.063			84	0	332	170	149	0	0	251	351	1674	1257	1741	1492	1597	1025	467	1025	1062	933	919	857	1488	1552	875	1222	1094	890	0	0	0	0	0	0	0	0	0	0	0	0	0	0	0	0	0	0
305,92658 Da 124,70 s	2.08	306.934			0	0	0	0	118	0	0	0	0	1931	1792	1702	1594	0	924	0	1585	1091	734	1164	0	1723	1777	1118	1954	1291	1179	0	0	0	0	0	0	0	0	0	0	0	0	0	0	0	0	0	0
612,16437 Da 125,66 s	2.09	613.172			0	0	177	101	0	151	0	0	266	10940	8491	11788	7960	12480	5016	1159	6688	4523	2834	4614	3449	8327	8845	4525	8946	5625	3876	0	0	0	0	0	0	0	0	0	0	0	0	0	0	0	0	0	0
275,08016 Da 128,98 s	2.15	276.087			0	0	0	0	0	0	0	0	0	0	0	0	0	0	0	1540	405	1751	2398	1954	1183	768	614	1610	0	0	2925	0	0	0	0	0	0	0	0	0	0	0	0	0	0	0	0	0	0
304,10594 Da 129,15 s	2.15	305.113			0	0	0	0	0	0	0	208	0	0	0	0	214	0	0	5780	1129	5928	7331	6196	3893	2191	1925	5701	0	0	11739	0	57	0	0	0	0	0	0	0	0	0	0	0	83	0	0	0	0
334,11541 Da 135,73 s	2.26	335.123			138	0	265	89	146	0	148	172	230	0	0	0	0	0	0	9605	394	1194	1233	513	2757	981	1014	4616	0	0	893	0	0	0	0	0	0	0	0	0	0	0	0	0	0	0	85	0	0
226,16780 Da 136,79 s	2.28	227.175	Asparagus B, 2,26min : 226,16650m_z	C9H24NO5	0	1251	449	1407	504	1520	1049	1190	617	224	179	310	60	0	131	108	0	0	248	90	75	418	563	77	171	0	117	750	552	299	369	318	319	129	172	201	79	103	674	3903	1567	347	1283	235	273
370,11572 Da 138,34 s	2.31	371.123			716	890	2918	1055	927	2283	495	1156	691	615	1202	660	436	545	559	2194	2318	2770	2820	3231	3093	1094	1241	2639	535	945	1894	0	0	0	0	0	0	0	0	0	0	0	0	48	0	0	567	562	642
132,06877 Da 140,94 s	2.35	133.076			0	0	313	89	0	0	0	127	0	1483	1897	2334	3329	2651	3792	1543	1057	1224	1629	899	1515	628	751	2326	2616	1790	2080	0	0	0	0	0	0	0	0	0	0	0	0	0	0	0	0	102	0
145,05321 Da 142,90 s	2.38	146.06			213	0	1202	144	0	239	0	409	322	855	728	945	611	901	535	1544	2528	1604	2011	2117	2266	2351	2273	2051	587	1125	1655	114	0	115	0	0	0	98	108	110	0	69	0	0	0	0	65	72	100
187,06334 Da 143,22 s	2.39	188.071			1593	1601	20940	1251	2438	2113	1195	4284	4092	12856	13723	17159	8879	18738	7629	32063	49039	28730	36774	42750	33395	40918	41796	36892	9483	21983	34508	343	303	303	337	237	383	164	384	668	149	388	1586	1131	276	338	446	620	1505
204,08949 Da 143,44 s	2.39	205.097	L-Tryptophan	C11H12N2O2	644	557	8503	476	967	888	625	1852	1800	4045	4586	6115	3111	6028	2693	9296	16641	9834	13109	16646	10226	16685	17021	10673	3135	7725	10563	293	185	174	192	111	229	187	178	290	0	153	643	467	224	99	290	296	682
180,06468 Da 146,91 s	2.45	181.072	Theophylline, 1,3-Dimethylxanthine	C7H8N4O2	291	722	276	0	1177	1239	1033	526	539	63	0	0	48	0	71	0	296	0	0	151	0	0	0	0	89	0	0	599	207	247	473	330	289	98	185	343	0	164	888	585	405	282	305	193	305
168,04226 Da 148,65 s	2.48	169.05			163	155	0	141	79	123	161	254	146	95	365	382	330	249	342	3057	1667	2933	3427	4217	2594	1558	1952	2041	197	214	3481	0	0	0	0	0	0	0	0	39	0	0	58	0	0	74	114	80	93
297,08920 Da 149,97 s	2.5	298.096	5_-S-Methyl-5_-thioadenosine_	C11H15N5O3S	1937	2350	8660	5350	3104	6237	3428	3454	8229	3345	3449	6966	8770	6083	4410	5910	3667	5662	5192	5545	6892	2381	2304	5191	4553	6357	7951	0	0	0	0	95	73	0	54	27	0	89	81	166	0	0	1580	603	1837
590,25881 Da 150,04 s	2.5	296.137			0	0	0	0	0	0	0	0	0	0	0	0	0	0	0	0	0	0	0	0	0	0	0	0	0	0	0	0	0	0	0	0	0	0	0	0	0	0	0	100	0	0	0	0	0
295,12789 Da 150,26 s	2.5	296.135			1084	1285	2006	1695	1995	2397	1260	2557	1381	0	0	0	0	0	0	0	0	0	0	0	0	0	0	0	0	0	0	0	0	57	0	44	49	0	0	0	0	33	0	69	0	0	790	572	925
228,14437 Da 152,14 s	2.54	229.152			1222	483	7085	678	1286	734	922	1681	2451	124	184	0	0	667	169	326	486	445	474	0	343	839	837	669	191	420	248	0	0	164	0	0	0	0	0	0	0	0	0	0	0	0	319	634	972
278,03943 Da 153,49 s	2.56	279.047			0	0	778	0	0	0	0	898	0	3517	3911	2800	9391	3436	1784	650	9019	2123	2485	3104	4325	1490	1594	2972	857	6239	1409	0	0	0	0	0	0	0	0	0	0	0	0	0	0	0	0	0	0
261,01322 Da 153,69 s	2.56	262.02			0	0	191	0	104	0	0	208	134	808	868	691	2172	750	419	0	1897	552	501	852	888	367	415	596	251	1315	238	0	39	0	0	0	0	0	0	0	0	0	0	0	0	0	0	0	0
850,17621 Da 153,88 s	2.56	426.095			243	0	0	83	0	0	0	0	0	1502	817	3469	1518	3447	1298	358	2614	499	667	721	1034	517	0	1091	1912	654	535	0	0	0	0	0	0	0	0	0	0	0	0	0	0	0	161	0	0
473,16557 Da 153,91 s	2.57	474.173			0	0	0	0	0	0	0	0	0	2174	1977	2744	1036	1934	1342	440	1094	717	628	500	893	850	833	544	1929	1398	415	0	0	0	0	0	0	0	0	0	0	0	0	0	0	0	0	0	0
305,06818 Da 154,84 s	2.58	153.541			0	0	0	0	0	0	0	80	0	1601	438	2975	1693	3198	1192	329	1824	349	655	402	715	357	360	990	1934	580	433	0	0	0	0	0	0	0	0	0	0	0	0	0	0	0	0	0	0
331,17553 Da 154,85 s	2.58	332.183			483	153	1504	331	410	385	0	1958	1282	0	0	0	83	0	0	0	0	0	0	0	0	0	184	0	0	0	0	70	0	0	0	0	0	0	45	0	0	0	0	0	0	0	0	271	562
495,18016 Da 155,83 s	2.6	248.597			158	651	0	0	50	100	1950	2353	0	0	0	0	0	0	0	0	0	0	105	72	0	0	0	94	0	0	0	0	0	0	0	0	0	0	0	0	0	0	0	0	0	0	124	0	190
326,15732 Da 155,86 s	2.6	327.165			0	1872	2555	706	1336	1517	3885	4785	3816	0	0	0	0	0	0	0	0	0	0	0	0	0	0	0	0	0	0	94	0	0	0	0	0	0	0	0	0	0	0	0	0	0	1503	1215	2508
527,08732 Da 157,34 s	2.62	528.095			0	0	0	0	0	0	0	0	0	828	1369	919	1323	871	702	510	1626	522	1001	1548	1646	456	561	769	988	744	473	0	0	0	0	0	0	0	0	0	0	0	0	0	0	0	0	0	0
350,14655 Da 157,64 s	2.63	351.154			0	0	674	306	0	246	0	377	254	0	0	0	0	0	0	2854	300	475	883	751	1088	469	465	3728	0	0	1006	81	0	0	0	0	0	0	0	0	0	0	0	0	0	0	0	164	245
258,00239 Da 158,24 s	2.64	259.01			0	0	0	0	0	0	0	0	0	140	0	164	0	0	0	0	1084	847	0	1756	272	1752	2255	0	0	585	793	0	0	0	0	0	0	0	64	81	0	57	0	0	57	88	0	0	0
334,01528 Da 158,88 s	2.65	335.023			0	0	0	0	0	0	0	0	0	295	553	320	100	417	0	118	1639	1241	673	2268	450	2370	2296	185	0	1177	739	0	0	0	0	0	0	0	0	0	0	0	0	0	0	0	0	0	0
401,16693 Da 159,18 s	2.65	201.591			0	0	38	0	0	0	0	49	0	0	0	0	0	0	0	1878	537	701	1226	1442	884	754	584	1276	0	0	1979	0	0	0	0	0	0	0	0	0	0	0	0	0	0	0	0	0	0
230,16161 Da 159,41 s	2.66	231.169	H-Val-Leu-OH, Valyl-Leucine	C11H22N2O3	1217	292	4045	446	777	741	899	1635	2350	0	113	278	136	267	0	415	515	412	410	405	248	880	801	584	147	152	211	0	0	0	0	0	0	0	0	0	0	0	0	0	0	0	238	699	1231
232,08475 Da 159,99 s	2.67	233.092			0	0	0	134	154	186	0	0	133	0	67	107	0	142	133	3234	523	1349	1484	1274	2812	1417	1486	2140	78	0	1465	52	0	0	0	0	0	0	0	0	0	0	0	0	0	0	125	123	131
828,25821 Da 160,93 s	2.68	829.265	Asparagus B, 2,72min : 828,24993m_z	C21H50N8O22P2	0	0	136	162	0	132	0	94	0	0	0	64	0	0	0	154	200	1790	2306	265	0	2951	2957	1611	157	0	1596	0	0	0	0	0	0	0	0	0	0	0	0	0	0	0	0	0	0
666,20266 Da 161,18 s	2.69	667.21	Asparagus B, 2,75min : 666,19647m_z	C21H39N4O18P	0	0	0	112	95	0	0	152	0	0	0	83	0	70	69	235	242	1380	1719	170	333	2383	2112	1526	92	0	1449	0	0	0	0	0	0	0	0	0	0	0	0	0	0	0	0	0	0
299,04656 Da 161,49 s	2.69	300.054			0	0	0	0	0	0	0	0	0	0	0	158	0	0	0	315	3563	3565	3275	1383	2324	5171	5128	1997	103	116	5583	0	0	0	0	0	0	0	0	0	0	0	0	0	0	0	0	0	0
320,09767 Da 161,84 s	2.7	321.105			0	258	3206	792	0	1071	0	1319	1862	8474	9429	13457	8333	10745	4130	2451	13523	5621	4929	6093	5934	8236	8243	5895	6456	12430	4706	0	0	0	0	0	0	0	0	0	0	0	0	0	0	0	0	0	256
887,27127 Da 162,17 s	2.7	296.764			0	0	0	0	0	0	0	0	0	1364	833	1707	942	2163	1131	0	1114	216	139	188	639	621	541	730	1667	692	281	0	0	0	0	0	0	0	0	0	0	0	0	0	0	0	0	0	0
217,07415 Da 163,02 s	2.72	218.081			0	0	0	0	0	0	0	0	0	0	86	0	0	0	64	1936	755	1410	1469	2176	1995	1541	1466	2877	0	77	2167	0	78	0	0	0	0	0	0	0	0	0	0	0	0	0	0	0	0
194,00496 Da 163,48 s	2.72	195.012			0	0	0	0	0	0	0	0	0	0	73	132	0	57	0	240	1561	1413	1498	796	1316	1613	0	1166	118	113	2770	0	0	0	0	0	0	0	0	0	0	0	0	0	110	0	0	0	0
486,14354 Da 165,58 s	2.76	487.151			192	0	396	161	0	0	0	311	0	0	0	278	139	0	272	811	671	3622	4017	1166	921	4224	3912	3958	371	0	4753	0	0	0	0	0	0	0	0	0	0	0	0	0	0	0	154	0	141
1224,31121 Da 166,02 s	2.77	409.111			0	136	0	0	0	0	0	0	0	5851	5544	13059	5963	12008	3790	829	2808	1944	2574	1424	4832	377	325	6929	5518	3008	2927	0	0	0	53	0	0	0	0	0	0	0	0	0	0	0	0	0	0
612,65620 Da 166,10 s	2.77	307.335			0	0	0	0	0	0	0	0	0	837	1102	2106	979	0	781	142	554	230	476	236	1160	0	0	894	1075	564	550	0	0	0	0	0	0	0	0	0	0	0	0	0	0	0	0	0	0
306,32797 Da 166,24 s	2.77	307.335			0	0	0	0	0	0	0	0	0	0	0	0	0	1924	0	0	0	0	0	0	0	0	0	0	0	0	0	0	0	0	0	0	0	0	0	0	0	0	0	0	0	0	0	0	0
612,16111 Da 166,42 s	2.77	307.088			367	1501	1049	634	0	0	0	0	768	24808	22313	31164	21594	41445	14734	3207	16997	8489	6961	10008	13189	13528	12916	15310	19752	16079	8265	0	0	0	0	0	0	0	0	0	0	59	0	0	0	0	181	0	657
286,15178 Da 166,97 s	2.78	287.159			6414	590	8460	1582	760	1249	921	0	806	0	0	0	0	82	0	0	0	0	0	0	0	0	0	0	0	0	0	50	38	0	95	0	0	0	0	0	0	0	0	114	81	0	664	2308	5775
143,07385 Da 168,40 s	2.81	144.081	Tryptamine _-NH2_	C10H9N	0	0	254	122	0	52	0	145	0	879	2099	7030	3438	2267	3194	108225	10920	43663	106159	72932	28346	37443	38960	82473	459	1890	137449	0	0	0	0	0	0	0	0	0	0	0	0	0	0	0	0	0	74
318,12085 Da 168,81 s	2.81	319.128			277	344	506	0	300	269	224	311	0	0	0	255	0	0	0	3308	1288	3282	3333	3714	3438	2048	2137	3404	0	58	3476	114	117	0	85	75	0	92	85	79	77	74	94	99	0	86	386	235	251
664,24958 Da 168,88 s	2.81	665.257			0	0	0	0	0	0	0	0	0	0	0	0	0	0	0	1902	0	2668	5857	1192	454	1752	1731	4805	0	0	5258	0	0	0	0	0	0	0	0	0	0	0	0	0	0	0	0	0	0
762,13048 Da 169,28 s	2.82	382.073			0	153	0	175	0	0	0	0	0	1430	2500	6129	6865	1523	4262	5055	2401	1125	2722	1412	6672	513	502	5395	2593	1715	1896	0	0	0	0	0	0	0	0	0	0	0	0	0	0	0	0	0	0
226,16714 Da 169,40 s	2.82	227.174	Clover_Phacelia exudate, Asparagus B, 2,83min : 226,16636m_z	C9H24NO5	669	346	965	353	727	996	1069	2080	1670	88	171	195	152	141	263	233	91	195	162	178	158	300	374	437	146	63	231	161	65	129	110	0	134	0	106	123	87	0	114	245	93	93	138	457	643
467,16495 Da 170,07 s	2.83	468.172			0	0	0	0	0	0	0	0	0	0	117	579	107	375	0	0	752	553	731	364	345	2308	2760	905	0	164	809	0	0	0	0	0	0	0	0	0	0	0	0	0	0	0	0	0	0
1008,30256 Da 170,38 s	2.84	1009.31			0	0	0	0	0	0	0	0	0	0	0	0	0	0	0	264	0	2804	2632	0	0	1800	1706	2518	0	0	1640	0	0	0	0	0	0	0	0	0	0	0	0	0	0	0	0	0	0
518,18975 Da 170,97 s	2.85	519.197			0	0	0	0	0	0	0	0	0	0	0	0	0	0	0	1373	0	1157	1159	0	607	146	0	1810	0	0	1776	0	0	0	0	0	0	0	0	0	0	0	0	0	0	0	0	0	0
373,21747 Da 172,64 s	2.88	374.225			969	249	2163	637	952	1608	1208	3984	2441	0	0	0	0	0	0	0	0	0	0	0	0	135	165	0	0	0	0	0	0	0	0	0	29	0	0	0	0	47	0	0	0	0	134	473	800
484,34860 Da 173,00 s	2.88	243.182	Asparagus, 2,89min : 484,34665m_z	C24H46N5O5	0	0	0	0	0	0	0	0	0	975	1050	1398	1124	737	2919	676	493	566	404	481	804	387	464	725	1597	635	379	0	0	0	0	0	0	0	0	0	0	0	0	0	0	0	0	0	0
186,07963 Da 173,49 s	2.89	187.087			0	0	0	0	0	0	0	0	0	0	122	0	250	0	224	9120	2858	4308	4730	4746	8532	3687	3751	7856	77	65	4120	0	124	0	0	52	0	0	62	0	0	0	0	0	0	74	0	0	0
1036,23853 Da 174,78 s	2.91	346.42			0	0	0	0	0	0	0	0	0	1617	841	1473	2901	748	1837	124	580	0	266	461	773	175	0	345	2509	870	236	0	0	0	0	0	0	0	0	0	0	0	0	0	0	0	0	0	0
323,06117 Da 175,61 s	2.93	324.068			0	0	0	236	0	276	0	0	0	2580	1607	1907	2360	2393	2127	0	983	388	407	282	532	798	960	840	2390	1648	351	0	0	0	0	0	0	0	0	0	0	0	0	0	0	0	0	0	0
447,18572 Da 177,01 s	2.95	448.193			214	0	0	0	0	0	0	0	0	1306	1804	2365	1136	1855	1401	283	911	378	393	628	396	643	683	523	1503	1596	0	0	0	0	0	0	0	0	0	0	0	0	0	0	0	0	0	102	260
416,22350 Da 177,16 s	2.95	417.231			460	0	1333	0	830	0	987	2288	1440	0	0	0	84	0	0	0	0	0	0	0	0	0	0	90	0	66	0	0	0	93	0	0	0	0	0	0	0	0	0	0	0	0	0	273	525
790,17546 Da 177,31 s	2.96	396.095			0	0	0	0	0	0	0	0	0	0	0	0	0	0	0	907	3244	3482	4349	3695	2295	2079	2048	394	0	0	1340	0	0	0	0	0	0	0	0	0	0	0	0	0	0	0	0	0	0
230,10559 Da 179,14 s	2.99	231.113	Asparagus B, 2,88min : 230,11083m_z	C6H18N2O7	457	0	0	410	546	669	741	636	313	0	0	183	200	0	303	1955	285	558	999	678	1421	0	180	2989	102	178	1087	131	85	0	98	0	0	737	170	0	321	0	86	851	0	181	0	741	488
430,23832 Da 179,30 s	2.99	431.246			0	0	1305	172	0	0	576	1930	1188	0	0	0	0	0	0	0	0	0	0	0	0	0	0	0	0	0	0	0	0	0	0	0	0	0	0	0	0	0	0	0	0	0	0	133	526
307,06874 Da 180,08 s	3	308.076			0	301	813	225	293	438	0	904	572	15282	5904	8459	6289	11803	3917	636	9019	2644	2440	1847	3681	0	11823	3605	6048	6377	0	0	0	0	0	0	0	0	0	0	0	0	0	0	0	0	0	0	0
292,10433 Da 180,40 s	3.01	293.112			0	277	0	151	0	156	0	262	0	0	1716	0	850	1325	418	130	0	0	0	0	0	0	0	0	316	597	0	0	0	0	69	0	81	0	0	0	0	0	0	102	0	0	152	126	261
290,03910 Da 180,40 s	3.01	291.046			0	261	864	437	378	508	563	1031	649	21004	7440	9898	7801	15875	4167	793	8873	2839	2159	1916	2311	11469	11887	4035	7339	7983	2344	0	0	0	0	0	0	0	0	0	0	0	0	0	0	0	0	0	0
147,05404 Da 181,08 s	3.02	148.061			4993	5366	4516	5594	5604	5616	5147	4504	6003	7694	7948	8245	7799	7715	6822	5481	4799	4125	4608	5330	4922	4636	4214	5157	7306	8079	3709	6328	8290	7539	8125	8020	7430	9409	8858	8606	9292	9822	7179	7683	7378	7537	5557	5961	4467
522,13764 Da 181,77 s	3.03	523.145			0	0	0	0	0	413	0	167	0	0	733	1386	424	219	1564	36581	20293	56142	45206	31212	32311	43183	45131	45408	2638	913	56880	0	0	0	0	0	0	0	0	0	0	0	0	0	0	0	0	0	0
827,21012 Da 182,18 s	3.04	828.217			0	0	0	0	0	0	0	0	0	0	0	0	0	0	0	234	745	1916	1853	838	890	1823	2202	677	0	0	994	0	0	0	0	0	0	0	0	0	0	0	0	0	0	0	0	0	0
890,23620 Da 183,31 s	3.06	297.753			0	0	0	0	0	0	0	0	0	617	693	1135	1077	961	357	159	2409	217	400	416	894	442	561	788	343	371	255	0	0	0	0	0	0	0	0	0	0	0	0	0	0	0	0	0	0
324,10142 Da 185,76 s	3.1	325.109			333	385	0	476	285	418	0	619	288	2419	3546	2162	1836	3449	0	0	1645	1519	0	1236	0	1974	1974	0	2197	2845	0	0	0	0	0	0	0	0	0	0	0	0	0	0	0	0	201	166	350
843,19882 Da 186,05 s	3.1	422.607			0	0	0	0	0	0	0	0	0	666	883	2148	514	982	446	264	1757	349	750	0	1045	385	290	870	442	1337	312	0	0	0	0	0	0	0	0	0	0	0	0	0	0	0	0	0	0
544,25186 Da 186,57 s	3.11	545.259			498	311	559	200	304	299	2166	1058	1700	0	0	0	0	0	0	0	0	0	0	0	0	0	0	0	0	0	0	0	0	0	0	0	0	0	0	0	0	0	0	0	0	0	204	281	672
394,12508 Da 186,71 s	3.11	395.132	Asparagus, 3,11min : 394,12591m_z, similar to Aloesin	C19H22O9	0	0	0	0	602	0	0	809	0	879	764	1726	809	1001	830	794	2186	876	2699	1229	1622	0	2232	1096	585	1109	1393	0	0	0	73	0	0	0	0	0	0	0	0	0	0	0	0	0	0
1156,25496 Da 186,91 s	3.12	386.426			0	0	0	0	0	0	0	0	0	1289	563	3162	1579	3465	1004	151	1687	321	489	520	961	418	452	1463	1742	856	453	0	0	0	0	0	0	0	0	0	0	0	0	0	0	0	0	0	0
498,13485 Da 187,32 s	3.12	499.142			252	0	631	206	241	0	0	1133	132	334	480	608	263	371	438	802	1058	1170	1148	968	812	2160	1863	966	399	140	1226	0	0	0	0	0	0	0	0	0	0	0	0	0	0	0	0	0	230
1530,39380 Da 187,61 s	3.13	511.139			0	106	0	0	0	0	0	0	0	424	715	1197	521	1302	367	0	416	396	795	346	983	0	0	1617	528	261	1006	0	0	0	0	0	0	0	0	0	0	0	0	0	0	0	0	0	0
816,37613 Da 188,05 s	3.13	409.195			445	0	1654	0	494	0	269	0	1199	0	0	0	143	0	0	593	1162	276	582	1404	941	378	435	549	0	0	0	0	53	0	0	0	0	0	0	0	0	0	0	0	50	0	0	0	431
296,03279 Da 188,24 s	3.14	149.024			0	0	0	0	0	0	2704	0	0	0	0	0	0	0	0	0	0	0	0	0	0	0	0	0	0	0	0	0	3629	0	0	0	0	0	0	0	0	0	0	0	0	0	0	0	0
1260,32962 Da 188,33 s	3.14	421.117			0	0	0	0	0	267	0	0	0	0	0	499	0	0	243	261	829	1367	560	540	1064	1290	1168	1493	274	0	1611	0	0	0	0	0	0	0	0	0	0	0	0	0	0	0	0	0	0
765,69755 Da 188,96 s	3.15	383.856			0	0	0	0	0	0	0	0	0	1148	1085	2571	1477	2381	904	129	666	400	983	304	1238	98	124	1821	1240	471	1152	0	0	0	0	0	0	0	0	0	0	0	0	0	0	0	0	0	0
1444,40722 Da 189,01 s	3.15	482.476			0	0	0	0	0	0	0	0	0	76	95	282	229	153	94	0	1092	666	841	1598	943	382	416	690	0	103	961	0	0	0	0	0	0	0	0	0	0	0	0	0	0	0	0	0	0
765,19420 Da 189,29 s	3.15	383.604			0	0	0	0	0	0	0	0	0	1401	1383	3988	1760	3439	1172	177	887	576	1219	551	1777	229	0	3447	1551	803	1817	0	0	0	0	0	0	0	0	0	0	0	0	0	0	0	0	0	0
488,05288 Da 190,80 s	3.18	489.06			0	202	193	658	487	2138	1136	193	1959	0	0	0	37	0	0	0	0	0	0	0	0	0	0	0	0	0	0	0	0	0	0	0	0	0	0	0	0	0	0	0	0	0	123	84	142
1392,32471 Da 191,43 s	3.19	465.116			0	98	0	0	0	0	0	0	0	364	1178	1053	158	1003	0	0	1897	564	237	718	394	0	1244	193	122	332	0	0	0	0	0	0	0	0	0	0	0	0	0	0	0	0	0	0	0
642,16352 Da 191,70 s	3.2	322.089			0	0	0	0	0	0	0	0	0	0	0	0	0	0	0	3977	523	4750	2899	1010	3353	1717	1877	1696	0	0	1234	0	0	0	0	0	0	0	0	0	0	0	0	0	0	0	0	0	0
644,14266 Da 191,74 s	3.2	323.079			0	0	0	0	0	0	1410	0	0	0	0	0	1021	0	0	1919	499	1545	1317	761	2892	915	882	5330	0	0	1144	0	0	0	0	0	0	0	0	0	0	0	0	0	0	0	0	0	0
783,37337 Da 191,94 s	3.2	392.694			888	265	1994	426	1097	748	1343	8145	3747	0	0	0	0	0	0	57	0	0	0	0	0	0	0	0	0	0	0	0	0	0	0	0	0	0	0	0	0	0	0	0	0	0	137	214	1040
264,14456 Da 192,64 s	3.21	265.152	H-Val-Phe-OH, L-valyl-L-phenylalanine _	C14H20N2O3	754	397	1270	349	850	745	1067	1305	1228	0	144	269	168	376	96	301	311	360	389	255	225	651	725	473	99	99	253	0	0	169	0	0	0	0	96	66	0	0	0	0	0	0	286	463	868
234,08895 Da 193,61 s	3.23	235.096			808	765	1601	510	576	864	1010	1111	1720	0	0	385	177	0	176	886	558	533	631	511	522	873	1010	563	204	280	535	0	0	0	70	0	0	96	0	0	0	0	94	58	0	0	450	371	709
535,26080 Da 193,72 s	3.23	536.268			239	166	516	0	323	303	1876	1577	1578	0	0	70	0	0	0	0	0	0	0	0	0	0	0	0	0	0	0	0	0	0	0	0	0	0	0	0	0	0	0	0	0	0	0	202	361
194,07947 Da 194,97 s	3.25	195.087	Asparagus, 3,24min : 194,07832m_z, caffeine-like or trimethylxanthine	C8H10N4O2	746	2388	656	1286	4018	5957	2324	1371	2514	0	0	0	0	0	0	857	2444	881	1677	0	0	0	392	0	0	0	0	203	0	403	1349	404	1038	165	0	142	0	149	953	2102	264	0	793	413	1030
932,25836 Da 195,18 s	3.25	311.76			0	0	0	0	0	0	0	0	0	1053	1086	2555	1772	1864	887	246	1768	872	785	1031	1880	845	896	2428	768	602	952	0	0	0	0	0	0	0	0	0	0	0	0	0	0	0	0	0	0
258,10038 Da 195,42 s	3.26	259.108			0	0	300	0	232	0	0	0	0	0	0	297	429	299	574	32974	12213	22015	32506	47983	27457	14401	13920	16372	326	0	61776	0	326	115	168	162	75	3428	0	90	0	247	115	80	106	0	0	253	0
491,11371 Da 196,35 s	3.27	492.121			0	0	0	0	0	0	0	0	0	553	2030	649	249	1106	0	0	2274	878	0	1038	0	1717	1550	261	134	1538	587	0	0	0	0	0	0	0	0	0	0	0	0	0	0	0	0	0	0
383,20278 Da 198,66 s	3.31	384.21			554	453	1539	836	630	580	0	3019	1102	0	0	0	0	0	0	0	310	0	0	152	0	0	0	0	0	190	0	0	0	0	0	0	0	188	445	200	155	302	0	0	0	0	0	286	517
1068,21258 Da 200,50 s	3.34	357.078			0	0	0	0	0	0	0	0	0	705	1345	4120	4758	941	0	2261	1072	1259	2952	1314	5034	300	423	5648	1448	714	2311	0	0	0	0	0	0	0	0	0	0	0	0	0	0	0	0	0	0
322,11056 Da 201,63 s	3.36	323.118			198	245	0	172	177	0	0	0	0	3445	2744	2002	2547	3541	1524	0	993	0	0	0	0	0	0	0	1871	2256	0	0	0	0	167	124	0	0	45	0	0	0	0	120	0	0	175	0	270
315,20129 Da 202,11 s	3.37	316.209	Asparagus_Amaranth 3,34min : 315,20250m_z	C16H29NO5	0	0	0	0	0	241	0	518	0	3259	3658	5184	6148	3705	7261	5066	3045	2891	2872	4662	3359	1902	3261	5888	5033	2804	6676	0	0	0	0	0	0	0	0	0	0	0	52	0	0	0	111	0	152
833,16682 Da 202,18 s	3.37	417.591			0	0	0	0	0	0	0	0	0	824	1676	845	1752	1047	891	406	0	384	1196	1609	2239	530	478	1020	1236	986	443	0	0	0	0	0	0	0	0	0	0	0	0	0	0	0	0	0	0
1184,22169 Da 202,27 s	3.37	395.748			0	0	0	0	0	0	0	0	0	0	151	191	154	0	0	0	721	520	1395	286	845	0	0	1050	79	80	1330	0	0	0	0	0	0	0	0	0	0	0	0	0	0	0	0	0	0
890,20293 Da 202,49 s	3.37	446.109			0	0	0	0	0	0	0	161	0	1203	0	1567	5974	0	813	0	5065	991	1385	1707	3695	513	422	2931	273	1131	1106	0	0	0	0	0	0	0	0	0	0	0	0	0	0	0	0	0	0
882,15773 Da 202,80 s	3.38	883.165			1071	58	7147	2177	719	329	0	109	626	0	0	0	0	0	0	0	0	0	0	0	0	0	0	0	0	0	0	0	0	0	0	0	0	0	0	0	0	0	0	0	0	0	195	528	0
456,10319 Da 202,85 s	3.38	457.11	Flavin mononucleotide_ Riboflavin 5_-phosphate	C17H21N4O9P	0	0	0	0	0	0	132	0	0	0	168	0	125	0	0	306	0	0	298	0	0	0	0	359	0	0	0	0	0	0	0	0	0	0	0	0	0	0	0	0	0	0	0	0	0
342,15800 Da 202,94 s	3.38	343.165			1417	522	2893	1780	1130	855	909	680	1206	0	0	0	0	0	0	0	0	0	0	0	0	0	0	0	0	0	0	0	0	0	0	0	0	0	0	0	0	0	0	0	0	0	544	1101	1258
776,14808 Da 203,02 s	3.38	389.081			0	0	0	0	0	0	0	0	0	239	367	406	359	0	229	0	1581	725	1071	1970	0	673	715	0	209	402	2327	0	0	0	0	0	0	0	0	0	0	0	0	0	0	0	0	0	0
230,06957 Da 203,24 s	3.39	231.077			0	0	0	0	0	0	0	0	0	0	155	0	179	0	0	22689	2150	7488	7243	5902	8636	8181	8998	13165	0	0	7041	0	0	0	0	0	0	0	0	0	0	0	0	0	0	0	0	0	0
439,07858 Da 204,40 s	3.41	440.086			2678	659	7654	3755	1927	1527	917	1063	2287	0	140	348	103	286	155	0	0	336	0	0	163	0	0	0	152	86	0	0	0	0	0	0	0	0	0	0	0	0	35	0	0	0	1036	1712	2678
397,08483 Da 204,49 s	3.41	398.092	Asparagus, 3,36min : 397,08092m_z	C12H21N3O8P2	10026	2288	26073	14565	7595	5384	2813	3351	7149	249	431	376	81	266	345	516	278	898	667	288	0	409	328	566	0	206	573	52	0	0	59	0	0	47	164	83	0	59	108	197	0	75	3519	6505	9264
407,20342 Da 205,00 s	3.42	408.211			1412	0	0	680	1229	1948	4884	6214	6607	0	0	126	146	0	0	0	127	0	310	0	231	434	259	0	0	91	141	0	0	0	0	0	0	0	0	0	0	0	0	0	0	0	0	671	1318
395,07335 Da 205,07 s	3.42	396.081			3061	632	7074	3601	1983	1518	935	984	2052	151	204	0	0	0	0	0	375	556	842	0	515	0	0	667	0	0	708	0	0	0	0	0	0	0	0	0	0	0	0	0	0	0	1129	1882	2371
364,13897 Da 205,86 s	3.43	183.077			155	900	421	0	259	307	563	323	173	884	316	631	246	1056	2021	128	0	0	0	251	0	0	0	0	580	501	0	381	349	408	276	228	396	577	1393	330	468	277	353	232	290	254	361	234	240
624,31895 Da 206,32 s	3.44	313.167			506	0	1034	472	0	0	994	1595	1851	0	0	0	0	0	0	0	0	0	0	0	0	0	0	0	102	0	0	139	0	0	0	0	0	0	0	0	0	0	0	0	0	0	251	0	424
485,06452 Da 206,85 s	3.45	486.072			1279	278	3271	1301	696	858	239	620	822	0	0	0	0	0	0	0	0	0	0	0	0	0	0	0	0	0	0	0	0	0	0	0	0	0	0	0	0	0	75	0	0	0	338	791	1159
824,39995 Da 207,45 s	3.46	413.207			379	310	889	0	297	264	1510	3068	2065	0	0	0	0	0	0	0	0	0	0	0	0	0	0	0	0	0	159	0	0	0	0	0	0	0	0	0	0	0	0	0	0	0	0	0	358
244,08458 Da 209,01 s	3.48	245.092			0	0	0	0	0	0	0	0	0	0	0	0	0	0	0	15780	2926	0	9132	14629	10012	4258	3822	9500	0	0	10016	0	0	0	0	0	0	0	0	0	0	0	0	0	0	0	0	0	154
283,08755 Da 209,89 s	3.5	284.095			0	0	0	0	0	0	0	0	0	555	615	1282	918	866	618	493	1181	780	1005	590	991	947	1149	1585	775	1242	747	0	0	0	0	0	0	0	0	0	0	0	0	0	0	0	0	0	0
290,12967 Da 210,01 s	3.5	291.137			0	0	0	0	285	0	0	0	0	0	0	0	0	0	0	443	1137	914	1125	1713	918	650	759	527	0	0	1593	1992	0	1361	0	274	1512	0	0	0	44	0	0	1886	0	0	0	986	0
162,06261 Da 210,37 s	3.51	163.07			0	0	0	0	0	0	0	0	0	1880	2051	3615	2825	2483	0	0	0	0	0	0	0	0	0	0	0	3163	0	0	0	0	0	0	0	0	0	0	0	0	0	0	0	0	170	0	0
285,14634 Da 211,65 s	3.53	286.154			0	0	0	0	0	0	0	0	0	0	0	0	0	0	0	4519	1668	2323	3547	4461	3095	0	1645	3307	0	0	3360	648	0	0	0	0	0	0	0	0	68	166	0	0	0	0	0	0	0
322,12875 Da 212,34 s	3.54	162.072			751	4639	225	415	724	594	2645	1675	381	0	0	0	74	0	0	0	0	0	0	0	0	0	0	0	0	47	0	1057	50	841	653	689	869	294	87	0	0	0	1018	809	898	898	1045	541	713
570,28973 Da 212,36 s	3.54	286.152			640	4869	455	331	591	453	3176	1575	397	0	0	0	0	0	0	0	0	0	0	0	0	1403	0	0	0	0	0	437	28	296	266	325	445	0	115	0	0	42	471	557	434	310	883	271	699
304,11896 Da 212,38 s	3.54	153.067			1873	17871	979	1187	2378	2119	8511	5611	1117	0	0	0	0	0	0	0	0	0	98	0	0	0	0	0	0	0	0	2188	71	2049	1875	2219	2236	374	0	0	0	0	2211	2526	2095	2048	2717	1156	2483
488,24720 Da 213,71 s	3.56	489.254			496	0	1488	395	791	594	643	1102	1394	106	101	0	138	0	0	0	103	0	0	0	0	0	239	0	0	0	211	0	0	0	0	0	0	0	0	0	0	0	0	0	0	0	0	0	526
503,20106 Da 214,63 s	3.58	504.208			0	0	0	0	0	0	0	0	0	2025	3025	4715	2719	1595	987	655	783	882	632	1969	3562	1151	1219	1030	1359	956	599	0	0	0	0	0	0	0	0	0	0	0	0	0	0	0	0	0	0
332,09022 Da 214,65 s	3.58	333.097			0	0	0	576	444	623	483	0	0	295	388	559	419	222	357	946	708	2366	1992	1944	773	1609	1716	1578	318	226	3603	0	0	0	60	0	0	0	0	0	0	0	0	0	0	0	258	0	265
214,11500 Da 215,30 s	3.59	215.122	Clover_phacelia exudate_contaminant, Asparagus B, 3,49min : 214,11618m_z, PEG_	C6H18N2O6	887	1665	824	913	939	1004	1010	2524	488	333	416	434	341	186	455	800	286	370	437	583	475	0	381	560	292	318	461	249	251	220	827	363	1193	1094	220	671	283	412	896	1381	327	482	1505	1538	778
192,07855 Da 215,80 s	3.6	193.086	Methyl 4-methoxycinnamate_	C11H12O3	0	0	0	0	0	0	0	0	0	13689	5448	8001	2869	12340	10116	431	5140	2101	4025	1233	2441	3565	3609	2008	19301	11080	2389	0	0	0	79	65	84	0	0	0	79	0	0	0	0	0	0	0	0
313,09542 Da 215,90 s	3.6	314.103			0	0	0	0	0	0	0	0	0	3705	1425	2620	857	3151	2653	0	1492	677	1382	277	778	1163	1371	409	4636	2468	886	0	0	0	0	0	0	0	0	0	0	0	0	0	0	0	0	0	0
359,20147 Da 215,97 s	3.6	360.209			909	0	2239	696	876	632	1087	2577	1906	0	144	282	165	0	145	0	189	0	0	0	0	0	0	0	0	0	0	0	0	81	0	0	0	0	0	0	0	0	0	0	0	0	198	299	700
160,05302 Da 216,27 s	3.6	161.06			183	293	250	178	176	208	279	239	196	2628	1034	1521	701	2329	1747	366	1026	0	1273	0	682	1095	911	627	3147	2060	801	241	0	228	102	0	0	0	67	0	120	0	0	0	0	196	153	112	133
327,57123 Da 216,52 s	3.61	328.579			0	0	0	0	0	0	0	0	0	0	0	0	0	0	0	3071	2214	3714	0	0	0	0	0	3623	0	0	0	0	0	0	0	0	0	0	0	0	0	0	0	0	0	0	0	0	0
430,23811 Da 217,10 s	3.62	431.245			728	0	2236	479	762	621	868	2878	1973	0	0	0	0	0	0	0	159	0	0	0	0	0	0	0	0	54	0	0	0	70	0	0	0	0	0	0	0	0	0	0	0	0	0	304	0
655,14213 Da 217,13 s	3.62	328.578			0	0	0	0	0	0	0	0	0	0	0	0	0	0	0	0	0	0	5377	6688	6949	209	491	0	0	0	6720	0	0	0	0	0	0	0	0	0	0	0	0	0	0	0	0	0	0
377,15991 Da 217,30 s	3.62	378.167			605	413	1804	733	586	806	465	1485	912	0	0	0	0	0	246	0	0	0	0	0	0	0	0	0	170	140	0	0	0	0	0	0	0	0	0	0	0	0	0	0	0	0	178	383	556
219,05309 Da 217,50 s	3.62	220.06			977	515	850	894	1081	1004	0	0	830	0	0	0	0	0	0	0	0	92	0	0	0	0	64	0	0	0	92	0	0	0	0	0	0	0	0	0	0	0	0	142	0	0	1289	461	818
1374,29411 Da 217,52 s	3.63	459.105			0	0	0	0	129	0	0	0	0	205	328	966	955	288	444	566	586	659	1025	604	1805	513	493	0	231	180	923	0	0	0	0	0	66	0	0	0	0	0	0	0	0	0	0	0	0
456,09503 Da 217,66 s	3.63	457.102	Asparagus, 3,60min : 456,09440m_z, Riboflavin 5_-sulfate_	C17H20N4O9S	420	0	2064	749	438	603	428	733	0	286	218	505	242	238	0	1846	1998	3119	3187	2689	2159	3035	3102	2849	0	151	3365	0	0	0	0	0	0	0	0	0	0	0	0	73	0	0	0	0	444
337,09466 Da 219,88 s	3.66	338.102			0	0	0	0	0	0	0	0	0	0	0	197	0	117	181	19369	2786	15089	11622	3539	11775	22534	22604	24810	181	0	7084	0	0	0	0	0	0	0	0	0	0	0	0	0	0	0	0	0	0
660,33180 Da 220,58 s	3.68	661.339			593	332	1259	0	287	339	1350	1648	1762	0	0	0	0	0	0	0	0	0	0	0	0	0	0	0	0	0	0	0	0	0	0	0	0	0	0	0	0	0	0	0	0	0	186	274	637
244,12443 Da 221,28 s	3.69	245.132			0	759	0	0	0	0	0	0	0	294	0	0	177	2419	0	2714	0	0	0	0	1547	0	0	0	0	0	0	0	150	0	389	230	467	557	84	0	120	129	154	522	136	94	0	0	0
762,14290 Da 222,37 s	3.71	382.079			0	0	2275	1560	527	965	0	382	2274	13662	13953	43750	58772	13752	28624	15313	18724	22717	22490	21396	58582	9712	11125	58784	17564	5533	19560	0	0	0	0	0	0	0	0	0	0	0	0	0	0	0	66	0	0
393,19450 Da 222,49 s	3.71	394.202			618	272	5059	878	853	938	1103	1947	1585	0	0	0	0	0	0	0	0	0	0	0	0	0	0	0	0	0	0	0	0	0	0	0	0	70	0	0	0	0	0	0	76	0	0	729	604
950,21456 Da 223,04 s	3.72	317.745			0	0	0	0	0	0	0	0	0	0	0	0	0	0	0	1001	511	1644	1760	852	5554	973	1203	10463	111	0	1486	0	0	0	0	0	0	0	0	0	0	0	0	0	0	0	0	0	0
387,24517 Da 223,08 s	3.72	388.252	A, palmeri 3,67min : 387,24467m_z	C15H31N8O4	1107	1843	17915	1791	1188	1128	1971	1365	1849	10900	1572	10174	1842	9532	26568	1824	1381	1299	1304	2170	1043	1274	978	2260	5539	3195	1939	1772	1473	3080	1257	749	1219	3271	11750	2504	3696	1419	1888	1035	1260	764	1665	2209	1535
446,23389 Da 223,30 s	3.72	447.241			483	0	1149	303	526	0	853	1356	1240	0	0	0	0	0	0	0	0	0	0	0	0	0	0	0	0	0	0	0	37	0	0	0	0	0	0	0	0	0	0	0	0	0	0	282	445
408,16578 Da 223,51 s	3.73	205.09			327	1241	1310	329	356	219	940	0	0	1206	459	1058	279	1097	2811	308	312	222	224	277	258	109	252	323	764	474	234	404	365	723	320	225	274	596	0	515	806	343	454	264	227	223	365	424	317
227,13036 Da 223,53 s	3.73	228.138			0	0	0	0	0	0	0	293	0	0	0	171	0	102	140	728	2199	9086	5662	1410	1673	16679	15463	4425	367	0	2734	0	0	93	0	0	0	0	0	0	0	0	0	0	0	0	0	0	0
244,15472 Da 223,78 s	3.73	245.162			0	0	0	0	0	0	0	0	0	0	0	0	0	0	0	0	1297	5976	3474	0	0	10160	9682	2689	205	138	1476	0	0	0	0	0	0	0	0	0	0	0	0	0	0	0	0	0	0
469,28403 Da 223,84 s	3.73	470.291			369	0	1442	220	205	314	0	1011	1185	0	0	0	0	0	0	0	0	0	0	0	0	0	0	172	0	0	0	0	0	97	0	0	0	0	0	0	0	0	0	0	0	0	160	253	354
231,08907 Da 224,55 s	3.74	232.096	Asparagus B, 3,75min : 231,08767m_z	C11H19OS2	1138	1749	3933	1427	1725	3102	953	2458	846	1342	2768	1205	851	1038	1095	1434	2649	1347	2335	1962	2412	1271	1421	0	1125	2078	1432	0	0	0	0	0	30	0	0	0	0	0	0	0	0	0	933	700	889
612,66190 Da 224,64 s	3.74	307.338			0	0	0	0	0	0	0	0	0	6859	4547	10773	5175	10517	3809	570	10772	6312	5571	11291	14194	11332	11872	16668	3599	1086	8758	0	0	0	0	0	0	0	0	0	0	0	0	0	0	0	0	0	0
1224,32474 Da 224,70 s	3.75	409.116			0	0	0	0	0	0	0	0	0	5277	3842	10052	5464	10321	3084	347	9705	5552	4570	8513	11588	9901	8831	16040	3263	911	7597	0	0	0	0	0	0	0	0	0	0	0	0	0	0	0	0	0	0
162,05517 Da 224,84 s	3.75	163.062			0	0	375	208	134	0	0	0	332	890	630	700	609	614	815	1721	1262	2672	1312	1543	1609	1739	1950	1790	897	728	1839	0	0	0	0	0	0	0	0	0	0	0	0	0	0	0	0	0	200
588,33528 Da 224,88 s	3.75	589.343			0	0	0	0	0	0	0	0	0	0	0	0	0	0	0	1269	0	3902	0	797	579	1395	1256	0	167	0	1529	0	0	0	0	0	0	0	0	0	0	0	0	0	0	0	0	0	0
436,21009 Da 225,02 s	3.75	437.217			0	0	507	206	0	0	240	0	551	0	0	0	0	225	0	688	167	833	2205	433	728	0	0	2256	141	0	3367	0	0	0	0	0	0	90	54	0	0	0	0	0	0	0	0	0	0
225,05152 Da 225,08 s	3.75	226.059			0	0	0	0	0	0	0	0	0	0	0	0	0	0	0	0	0	61	0	0	0	0	0	0	0	0	0	0	0	0	0	0	0	39	0	0	0	0	0	0	0	0	0	0	0
406,13546 Da 225,12 s	3.75	407.143			0	0	0	548	0	0	0	0	831	235	198	564	309	0	0	0	896	962	795	849	1926	1306	1351	0	755	0	979	0	0	0	0	0	0	0	0	0	0	0	0	0	0	0	0	0	0
790,22019 Da 225,34 s	3.76	396.117			0	0	0	0	0	0	0	0	0	0	0	0	0	0	0	0	0	0	0	0	195	0	0	0	0	0	0	0	0	0	0	0	0	0	0	0	0	0	0	0	0	0	0	0	0
392,11887 Da 225,54 s	3.76	393.126			0	596	0	1246	608	2671	1205	0	2745	0	0	0	0	0	0	0	0	345	0	0	0	0	0	0	0	0	0	0	0	0	0	0	0	0	0	0	0	0	0	0	0	0	0	0	0
488,17741 Da 225,88 s	3.76	489.185			0	0	0	0	0	0	0	0	0	0	0	0	0	0	0	1201	278	1134	1119	330	976	1152	1266	4499	0	0	1573	0	0	0	0	0	0	0	0	0	0	0	0	0	0	0	0	0	0
422,15803 Da 227,58 s	3.79	423.165			834	1419	1159	504	936	1017	1567	859	0	0	0	0	0	0	0	0	0	160	0	0	0	0	0	343	0	0	0	212	151	127	187	94	131	431	188	0	136	194	113	0	0	0	566	477	851
132,04730 Da 227,68 s	3.79	133.055			0	218	0	0	0	0	0	0	0	380	644	451	319	0	337	1205	566	1826	664	1020	644	1172	1703	1291	0	380	1574	0	0	0	0	0	0	0	0	0	0	0	0	0	0	0	0	99	0
264,15600 Da 227,79 s	3.8	265.163			0	0	0	0	0	0	0	0	0	546	310	321	0	280	642	1934	939	3674	1063	1585	1617	2773	2540	2411	716	235	3210	0	75	0	0	0	0	318	213	0	94	79	0	0	0	0	0	0	305
1392,32137 Da 228,27 s	3.8	465.114			0	0	0	0	0	0	0	0	0	249	0	725	148	1024	0	0	5269	1500	1506	3285	1491	2035	2305	771	0	278	1844	0	0	0	0	0	0	0	0	0	0	0	0	0	0	0	0	0	0
441,22000 Da 228,57 s	3.81	442.227			0	0	581	0	0	0	0	0	0	475	406	0	200	178	456	2078	1179	4416	1451	3115	1026	4296	4320	2213	581	310	4300	0	0	0	0	0	0	0	0	0	0	0	0	0	0	0	0	0	0
390,10527 Da 228,74 s	3.81	391.113			0	0	0	1440	0	2419	775	615	1698	0	110	115	0	0	106	310	209	0	0	0	0	0	0	0	0	88	0	0	0	0	65	46	0	0	0	0	0	0	0	0	0	0	0	0	0
762,25192 Da 229,39 s	3.82	763.259			0	0	0	0	0	0	0	0	0	0	0	0	0	0	0	2750	0	2710	889	678	1959	1087	1026	6722	113	0	1439	0	0	0	0	0	0	0	0	0	0	0	0	0	0	0	0	0	0
896,44866 Da 229,53 s	3.83	449.232			0	416	1429	384	527	640	2359	2376	2486	0	0	0	0	0	0	0	0	0	0	0	0	0	0	0	0	0	0	0	0	62	0	0	0	0	0	0	0	0	0	0	0	0	0	407	659
308,09600 Da 229,96 s	3.83	309.103	9,10-Dihydrohydroxy-jasmonic acid sulfate, 12-sulfooxy-9,10-dihydrojasmonic acid _	C12H20O7S	360	0	0	0	0	646	406	0	0	0	713	0	0	0	655	4495	906	2710	2931	1298	5875	1194	1261	8642	1089	215	1641	0	0	0	0	0	0	88	0	0	0	0	0	0	0	0	0	0	412
354,04987 Da 230,07 s	3.83	355.057			0	0	0	0	0	0	0	0	0	0	0	0	183	337	283	1926	2056	1041	1049	1221	1999	719	830	3002	361	0	658	0	0	0	0	0	0	0	0	0	0	0	0	0	0	0	0	0	0
301,14261 Da 230,45 s	3.84	302.15			478	391	1584	437	413	603	479	857	996	251	226	2706	495	1880	216	189	579	235	449	436	318	723	705	657	283	987	0	0	0	0	0	0	87	0	0	0	0	69	0	0	0	0	243	260	513
130,10008 Da 230,88 s	3.85	131.107			71	126	222	195	0	335	0	0	0	318	283	259	237	149	460	3400	1111	4926	1518	3937	1654	4373	4445	2679	575	250	5408	0	0	0	0	0	0	66	0	0	0	0	0	0	0	0	123	96	114
606,28567 Da 231,30 s	3.85	607.293			0	0	0	97	72	0	0	324	232	0	0	0	0	0	0	2085	0	3683	819	2774	785	2491	2714	1493	168	0	3876	0	0	0	0	0	0	0	0	0	0	0	0	0	0	0	0	0	0
165,97600 Da 231,36 s	3.86	166.983	Asparagus, 3,90min : 165,97486m_z, Asparagusic acid syn_anti-S-oxide_	C4H6O3S2	387	550	873	1571	1198	1046	0	1376	1056	1167	1115	1504	2007	907	1287	665	954	594	663	633	788	722	594	563	1140	1456	609	0	44	0	0	0	0	0	174	0	70	103	69	121	0	0	619	277	480
309,17754 Da 231,38 s	3.86	310.185			0	0	0	0	0	0	0	0	0	0	0	0	130	0	0	925	0	2048	381	1667	529	0	1549	534	298	0	2171	0	0	0	0	0	0	0	0	0	0	0	0	0	0	0	0	0	0
103,97593 Da 232,16 s	3.87	104.983			0	484	1674	2553	2186	1814	649	2474	2122	1295	1127	1602	2748	645	1748	1599	1333	1366	1068	1272	1528	1169	1191	966	1072	999	911	63	0	47	79	0	38	44	0	0	0	0	48	0	71	73	272	67	185
329,22745 Da 232,22 s	3.87	330.235			0	0	0	296	552	496	546	1838	1685	0	0	0	0	0	0	0	0	0	0	0	0	0	0	0	0	0	0	0	0	0	0	0	0	0	0	0	0	0	0	0	0	0	0	0	0
300,18313 Da 233,77 s	3.9	301.19			0	0	0	0	0	0	0	0	0	0	0	0	0	0	735	1587	921	531	758	1735	1019	1119	750	1817	0	0	1846	0	0	0	0	0	0	0	0	0	0	0	0	0	0	0	0	0	0
849,19842 Da 233,89 s	3.9	425.606			0	0	0	0	0	0	0	0	0	149	465	391	87	558	0	0	1928	725	494	1367	699	987	1045	314	0	102	732	0	0	0	0	0	0	0	0	0	0	0	0	0	0	0	0	0	0
849,70221 Da 234,02 s	3.9	425.858			0	0	0	0	0	0	0	0	0	0	340	264	0	314	0	0	1810	448	280	874	691	923	939	252	0	82	529	0	0	0	0	0	0	0	0	0	0	0	0	0	0	0	0	0	0
343,18856 Da 234,24 s	3.9	344.196			0	0	0	0	0	0	0	0	390	0	0	97	0	0	393	1452	889	503	643	1581	702	641	612	1502	105	0	1499	0	0	44	63	0	0	0	0	0	0	0	0	0	0	0	0	0	0
358,10176 Da 234,43 s	3.91	359.109			0	0	0	0	0	0	1231	0	0	143	0	0	181	235	248	0	1122	1459	1235	1063	1198	1154	1122	1506	182	147	1648	0	0	0	0	0	81	0	0	0	0	0	0	0	0	0	0	1234	0
1196,28390 Da 234,75 s	3.91	399.769			0	0	0	0	0	0	0	0	0	650	505	1072	2164	767	623	0	2747	474	700	1080	2060	347	502	1611	212	347	497	0	0	0	0	0	0	0	0	0	0	0	0	0	0	0	0	0	0
598,38005 Da 235,19 s	3.92	300.197			0	0	0	0	0	0	0	0	0	2751	3276	4941	4358	4927	6684	2491	2026	2324	1875	1604	2450	1841	1965	2924	5289	3470	1776	0	0	0	0	0	0	0	0	0	0	0	0	0	0	0	0	0	0
1230,27611 Da 235,50 s	3.92	411.099			0	0	0	0	0	0	0	0	0	311	653	468	197	559	0	184	3621	3856	2440	9302	2159	6902	7236	799	0	304	4539	0	0	0	0	0	0	0	0	0	0	0	0	0	0	0	0	0	0
456,06294 Da 235,51 s	3.93	457.07			0	0	1109	558	0	0	0	0	620	1509	1759	3071	5189	1110	2463	1324	1404	1080	1281	1245	3258	1291	1074	2606	1708	1204	1082	0	0	0	0	0	0	0	0	0	0	0	0	0	0	0	0	0	0
664,22812 Da 235,56 s	3.93	665.235			0	0	0	0	0	0	0	0	0	0	0	0	0	0	0	1014	499	1651	1714	1773	1003	880	929	1213	0	0	1958	0	0	0	0	0	0	0	0	0	0	0	0	0	0	0	0	0	0
288,02974 Da 236,07 s	3.93	289.037			0	0	0	0	0	0	0	427	0	262	0	734	234	493	479	3278	3334	7054	7092	3951	3881	11299	10687	7023	977	689	5512	0	0	0	0	0	0	0	0	0	0	0	0	0	0	0	0	0	0
374,12190 Da 237,49 s	3.96	375.129			0	247	0	0	0	346	0	0	0	0	0	93	0	0	163	0	768	1100	938	838	705	1102	1235	1330	157	101	1206	0	38	0	0	0	0	113	0	0	0	0	0	0	0	0	0	0	0
309,06860 Da 237,70 s	3.96	310.076			0	0	0	0	343	0	232	0	0	0	0	0	0	0	0	652	1041	1455	1926	1125	788	1501	1536	419	0	0	909	0	0	0	0	0	0	0	0	0	0	0	0	0	0	0	0	0	0
435,11620 Da 237,82 s	3.96	436.123			0	0	0	0	0	0	0	0	0	4891	1511	1490	508	2207	838	294	2131	2355	2541	1478	1400	7535	7665	1687	1912	724	4770	0	0	0	0	0	0	0	0	0	0	0	0	0	0	0	0	0	0
431,27169 Da 238,02 s	3.97	432.279	A, palmeri 3,92min : 431,27159m_z	C15H33N11O4	1238	2106	40801	3411	1727	1662	2470	1308	2128	12479	2125	10679	2341	9608	26642	1957	1726	1566	1340	2690	1459	1352	1851	2866	6619	2993	3377	2092	1208	3860	1389	1078	1362	3721	14379	2934	4935	1586	2091	1032	1225	1107	1937	2610	1719
384,09494 Da 238,31 s	3.97	385.102			0	0	0	0	0	0	0	0	0	270	202	303	165	378	0	0	2164	849	708	0	964	5566	0	1212	0	97	1814	0	0	0	0	0	0	0	0	0	0	0	0	0	0	0	0	0	0
768,67899 Da 238,71 s	3.98	385.347			0	0	0	0	0	0	0	0	0	105	180	164	75	338	0	0	1144	931	684	3592	656	3305	3324	274	0	0	1366	0	0	0	0	0	0	0	0	0	0	0	0	0	0	0	0	0	0
368,11210 Da 238,81 s	3.98	369.119	Asparagus, 3,98min : 368,11070m_z	C12H22N3O8S	0	397	0	483	791	693	424	2025	813	0	68	210	0	0	0	0	0	0	0	0	0	0	0	0	0	0	191	0	0	0	0	79	0	0	0	57	0	0	186	0	0	0	1012	0	0
439,13958 Da 239,48 s	3.99	440.147			0	0	0	0	0	0	0	0	0	545	749	752	708	331	1202	1458	0	0	0	804	1608	0	0	0	968	278	0	0	0	0	0	0	0	0	0	0	0	0	0	0	0	0	0	0	0
684,25368 Da 239,97 s	4	685.261			0	0	0	0	0	0	0	0	0	0	0	0	0	0	0	7971	0	756	1005	339	1417	912	874	6983	0	0	1454	0	0	0	0	0	0	0	0	0	0	0	0	0	0	0	68	0	96
320,10739 Da 240,93 s	4.02	161.061			155	191	369	230	249	322	160	234	106	232	0	0	216	192	0	863	1284	1361	1393	1650	981	1746	1554	1207	0	0	1797	0	0	0	0	0	0	0	0	0	0	0	0	0	0	0	230	0	128
493,13995 Da 241,58 s	4.03	494.147			465	259	2210	849	566	729	377	1008	718	795	1321	3028	1525	1355	2458	22347	28391	52045	37217	40598	27576	49705	49754	54707	2785	1625	54450	0	0	0	0	0	0	0	0	0	0	0	0	0	0	0	229	0	477
225,10087 Da 241,60 s	4.03	226.108			963	1027	0	1023	1438	1106	958	873	1089	2325	2096	1921	1911	1909	1974	0	2170	1865	2186	2275	0	2050	1685	1759	2289	2410	1953	942	2461	1692	2033	1722	1460	2470	2657	2641	2586	2651	1311	1218	1176	1447	912	1115	1064
765,70146 Da 241,90 s	4.03	383.858			0	0	0	0	0	0	0	0	0	840	534	1243	584	1055	0	0	0	831	615	1525	0	2520	1886	1941	562	114	1027	0	0	0	0	0	0	0	0	0	0	0	0	0	0	0	0	0	0
313,05418 Da 242,61 s	4.04	314.061			0	0	0	0	0	0	0	0	0	0	0	113	0	0	0	1438	1034	2376	2753	1799	2750	1410	1460	2926	0	0	2592	0	0	0	0	0	0	0	0	0	0	0	0	0	0	0	0	0	0
171,12512 Da 242,61 s	4.04	172.132	Asparagus, 4,16min : 171,12445m_z	C9H17NO2	620	837	154	944	689	618	1827	0	646	517	0	0	453	385	0	0	312	0	0	0	0	163	215	0	207	0	0	1468	167	847	1568	1352	1450	0	0	124	36	140	1815	1763	1009	1088	522	229	620
280,10680 Da 242,73 s	4.05	281.114			691	0	618	0	3051	1232	0	589	473	0	86	0	0	0	0	0	0	0	0	0	0	0	0	0	0	0	0	0	0	0	0	0	0	0	0	0	0	0	123	147	0	0	1096	198	1012
479,16095 Da 243,12 s	4.05	480.168			0	0	0	0	0	300	0	0	0	199	475	1171	661	687	668	7376	7546	12605	13976	10392	6228	9655	9599	10997	899	640	11934	0	0	0	0	0	0	0	0	0	0	0	0	0	0	0	0	0	210
299,08292 Da 243,14 s	4.05	300.09			0	0	0	0	0	0	0	0	0	0	165	299	236	200	145	846	1251	1711	2045	1666	960	1336	1430	0	179	0	1678	0	0	0	0	33	0	0	0	0	0	0	0	0	0	0	0	0	0
368,16932 Da 244,29 s	4.07	369.177			1778	588	7468	630	377	773	459	1425	780	0	0	0	0	0	0	0	0	0	0	0	0	0	0	0	0	0	0	95	0	0	0	81	0	0	97	0	0	71	0	0	0	152	424	883	1437
890,19927 Da 244,64 s	4.08	446.107			0	0	0	0	0	0	0	0	0	537	638	659	2388	843	415	0	2109	449	641	1664	1498	285	0	1022	209	556	532	0	0	0	0	0	0	0	0	0	0	0	0	0	0	0	0	0	0
372,23197 Da 244,78 s	4.08	373.239			714	0	2219	544	571	777	913	3054	3191	0	0	0	0	0	0	0	0	0	0	0	0	0	0	0	0	0	0	0	0	0	0	0	0	0	0	0	0	0	0	0	0	0	0	0	741
214,12876 Da 245,00 s	4.08	215.136			694	1085	893	908	749	626	1595	1509	917	125	69	0	112	335	154	0	0	113	141	67	80	103	158	0	224	0	0	572	84	419	693	697	865	120	0	0	0	110	927	991	522	487	851	454	577
281,98667 Da 245,28 s	4.09	282.994			0	0	0	49	215	0	0	339	0	1650	2189	1530	1835	1537	1732	1258	2926	2257	2462	2141	2009	2658	2710	1509	1840	2149	1775	0	0	0	0	0	0	0	36	0	0	0	0	0	0	0	61	0	61
205,07344 Da 245,91 s	4.1	206.081			696	575	1448	422	152	716	458	466	557	1153	1166	1116	682	1143	932	710	1620	1169	1114	1217	1205	1392	1566	759	1200	1421	901	0	0	0	53	0	0	0	0	0	0	0	0	0	0	0	544	536	751
400,08432 Da 245,92 s	4.1	401.092			633	775	2687	1088	655	1566	929	714	937	0	0	0	0	0	0	312	325	0	0	283	354	0	0	0	0	0	323	0	0	0	0	0	0	0	0	0	0	0	0	0	0	0	473	391	559
354,08028 Da 245,98 s	4.1	355.088			700	0	2529	1443	653	1343	1136	0	1063	0	0	0	0	0	0	0	0	0	0	0	0	0	0	0	0	0	0	0	0	0	0	0	0	0	0	0	0	0	0	0	0	0	541	462	729
568,24463 Da 246,01 s	4.1	285.13			3006	0	0	0	0	0	0	2706	0	0	0	0	0	0	0	0	0	0	0	0	0	0	0	0	0	0	0	0	0	0	0	0	0	0	0	0	0	0	0	0	0	0	0	0	0
352,07006 Da 246,16 s	4.1	353.077			0	0	0	0	0	0	0	0	0	0	0	0	0	0	0	1568	233	762	720	333	2047	270	0	2297	0	0	0	0	0	0	0	0	0	0	0	0	0	0	0	0	0	0	0	0	0
222,12840 Da 246,60 s	4.11	223.136			0	0	0	0	0	0	0	0	0	3089	1294	225	267	1312	1227	100	333	314	0	248	113	285	412	0	1988	251	200	0	0	0	0	0	0	0	0	0	0	0	0	0	0	0	209	0	0
276,11091 Da 246,63 s	4.11	277.118			1586	1498	3672	1424	965	0	861	897	1715	0	91	121	110	0	0	360	415	409	390	390	323	696	581	261	0	197	311	377	353	297	597	401	502	283	304	495	101	384	532	488	362	253	0	941	1376
881,55722 Da 247,16 s	4.12	294.86			0	0	0	0	0	0	0	0	0	997	1345	1697	1504	1586	2272	925	651	799	609	627	788	791	535	832	1342	952	511	0	0	0	0	0	0	0	0	48	0	0	0	0	0	0	0	0	0
478,23969 Da 247,22 s	4.12	479.247			1143	552	2001	434	794	642	3339	5064	4886	175	96	0	0	0	0	0	0	0	0	0	0	147	0	0	128	194	0	0	56	0	0	0	0	0	0	0	0	0	0	0	0	0	0	441	1164
612,16294 Da 247,84 s	4.13	307.089			0	925	0	0	0	0	329	0	866	35228	23965	39414	26612	65566	16372	5600	33437	23106	20651	29115	35611	31539	34300	43385	22362	24884	24391	0	0	0	0	0	0	0	0	0	0	99	0	0	0	0	934	293	0
345,22366 Da 248,25 s	4.14	346.231			561	0	1560	571	619	837	597	1980	2011	0	0	0	0	0	0	0	0	0	0	0	0	0	0	0	0	0	0	0	0	0	0	0	0	0	0	0	0	0	0	0	0	0	0	304	621
373,21837 Da 248,44 s	4.14	374.226			0	0	4063	1443	1992	0	2284	5020	3777	0	150	150	99	284	0	0	0	0	0	194	0	309	257	269	94	0	0	0	0	105	0	0	0	0	0	0	0	0	0	0	0	0	175	631	1394
1025,49991 Da 248,92 s	4.15	513.757			885	685	3397	1255	1080	1374	1381	4162	3242	123	0	0	0	0	0	154	0	0	0	0	0	0	0	0	0	47	0	0	0	0	0	0	0	0	0	0	0	0	0	0	0	0	225	342	830
403,12662 Da 249,28 s	4.15	404.134			0	0	0	0	0	0	0	0	0	0	0	0	0	0	0	340	442	2420	1766	919	747	2571	2500	1430	0	139	3292	0	0	0	0	0	0	0	0	0	0	0	0	0	0	0	0	0	0
358,21443 Da 249,40 s	4.16	359.222			407	0	1228	0	0	615	900	1128	1625	0	0	0	0	0	0	0	0	0	0	0	0	0	0	0	0	0	0	0	0	0	0	0	0	0	0	0	0	84	0	0	0	0	0	265	375
278,14831 Da 250,00 s	4.17	279.156			0	0	0	0	0	0	436	0	0	0	0	0	0	0	0	0	0	3390	3049	0	0	5654	6164	2378	0	0	3026	124	114	146	0	0	0	0	0	0	0	0	0	0	168	0	0	0	0
261,11453 Da 250,25 s	4.17	262.122			0	0	0	93	0	0	0	0	0	0	0	0	0	0	103	1432	1131	3072	2488	1323	1106	4816	5831	2669	167	0	2850	0	44	0	0	0	0	0	0	0	0	0	0	85	39	0	0	96	0
240,09725 Da 251,16 s	4.19	241.105			1065	969	466	357	1884	1219	944	4726	282	0	0	0	0	0	122	0	0	0	0	0	0	0	0	0	0	0	0	181	111	200	226	0	210	212	97	0	110	119	138	166	122	129	1826	539	1014
475,29765 Da 251,32 s	4.19	476.305	Ubiqu, exudate_contaminant, 4,19min : 475,29759m_z, decaethylenglycol _ NH3	C20H45NO11	1300	2212	62171	4403	1564	1591	2323	997	2587	9359	1781	8281	2070	7380	22459	2450	1797	1751	1364	2330	1334	1501	1432	2618	4686	2885	2956	2036	1310	3593	1294	974	1219	3182	13975	2614	4487	1526	1956	1100	1221	898	2052	2504	1618
499,16132 Da 251,52 s	4.19	500.169			0	0	0	0	0	0	0	0	0	1453	1373	2095	960	1114	1715	2761	2449	7482	7930	3523	4796	3066	3367	3864	2892	1528	9635	0	0	0	0	0	0	0	0	0	0	0	0	0	0	0	0	0	0
496,21746 Da 251,52 s	4.19	249.116			0	524	2355	277	343	356	802	384	245	884	356	755	202	672	1584	433	0	0	0	0	0	0	0	0	493	319	291	469	247	616	330	196	324	646	1715	309	775	266	310	250	214	321	452	267	260
644,14077 Da 254,76 s	4.25	323.078			0	0	0	0	0	0	0	0	0	0	563	806	829	733	0	3068	1379	3431	2854	2324	7561	2523	0	13453	561	0	1975	0	0	0	0	0	0	0	0	0	0	0	0	0	0	0	0	0	0
455,17820 Da 255,11 s	4.25	456.185			0	216	0	0	0	0	269	0	0	0	0	0	0	0	0	2176	462	1779	2068	1191	1032	890	690	2253	0	0	2676	0	0	0	0	0	0	0	0	0	0	0	0	0	0	0	140	0	0
464,19259 Da 255,13 s	4.25	465.2			3396	2839	2618	852	765	2103	3612	3755	4973	0	0	0	0	0	0	0	0	0	0	0	0	0	0	0	0	0	0	50	0	0	0	0	0	0	0	0	0	0	0	0	0	0	0	1972	3382
375,14546 Da 255,38 s	4.26	376.153			2159	1905	1485	438	447	1146	2122	2111	2293	0	0	0	0	0	0	0	0	0	0	0	0	0	0	0	0	0	0	0	0	0	0	0	0	0	0	0	0	0	0	64	0	0	1030	1069	1693
1096,53361 Da 255,52 s	4.26	549.274			626	479	1658	828	1220	825	1117	3509	2479	0	0	0	0	0	0	0	0	0	0	0	0	0	0	0	0	0	0	0	0	0	0	0	0	0	0	0	0	0	0	0	0	0	0	0	672
950,21378 Da 255,58 s	4.26	317.745			0	0	0	0	0	0	0	0	0	0	0	0	0	283	0	1568	622	2635	2242	1526	7686	1043	928	13923	0	0	2025	0	0	0	0	0	0	0	0	0	0	0	0	0	0	0	0	0	0
386,10793 Da 257,21 s	4.29	387.115			0	0	0	0	0	0	0	0	0	0	0	0	116	0	0	980	520	2296	1652	1402	1298	2172	1876	1943	0	238	2771	0	0	0	0	0	0	0	0	0	0	0	0	0	0	0	0	0	0
1224,59478 Da 257,27 s	4.29	613.305			0	0	610	333	511	390	232	930	993	0	0	0	0	0	0	0	0	0	0	0	0	0	0	0	0	0	0	0	0	0	0	0	0	0	0	0	0	0	0	0	0	0	0	0	0
529,30392 Da 258,19 s	4.3	530.311			517	0	1299	0	482	0	962	2251	1597	0	0	0	0	0	0	0	0	0	0	0	0	0	0	0	0	0	0	0	0	0	0	0	0	0	0	0	0	0	0	0	0	0	0	118	510
539,18076 Da 259,19 s	4.32	540.188			0	0	632	0	0	0	0	0	0	524	612	1287	271	942	546	1417	3276	7561	6960	3622	2357	9581	10384	5140	1056	348	7372	0	0	0	0	0	0	55	0	0	0	0	0	0	0	0	0	0	0
341,22561 Da 259,36 s	4.32	342.233	Ile-Pro-Ile_	C17H31N3O4	747	0	2985	623	1559	979	953	1980	2342	0	0	110	0	0	93	0	0	0	0	0	130	0	113	103	109	0	0	0	0	174	0	0	0	0	0	0	0	0	170	0	0	166	323	442	574
1184,23291 Da 259,40 s	4.32	395.752			0	0	0	0	0	0	0	0	0	306	609	794	528	379	487	733	9288	5839	6405	6586	8453	8544	7115	9112	465	216	7302	0	0	0	0	0	0	0	0	0	0	0	0	0	0	0	0	0	0
745,15884 Da 259,42 s	4.32	373.587			0	0	0	0	0	0	0	0	0	53	109	249	141	76	0	0	2219	1184	1086	1683	0	2448	2283	1875	145	37	1689	0	0	0	0	0	0	0	0	0	0	0	0	0	0	0	0	0	0
452,33509 Da 259,49 s	4.32	453.342	Ubiqu, exudate_contaminant, Asparagus B, 4,29min : 452,33139m_z	C23H48O8	151	1699	1348	1671	724	4173	1590	1153	549	327	418	697	236	0	282	243	0	0	0	177	0	235	0	0	355	0	242	1830	577	419	352	374	372	176	427	177	141	267	1088	2395	759	487	2472	267	167
745,65742 Da 259,55 s	4.33	373.836			0	0	0	0	0	0	0	0	0	0	99	88	103	54	0	78	1115	595	733	1032	889	1650	1005	1336	49	0	1144	0	0	0	0	0	0	0	0	0	0	0	0	0	0	0	0	0	0
275,11864 Da 259,61 s	4.33	276.126			303	0	0	1032	727	465	282	0	407	1001	595	1651	744	2911	786	0	460	0	242	0	125	0	85	0	600	1457	258	0	0	0	0	0	0	0	0	0	0	0	0	0	0	0	149	0	282
687,15206 Da 259,82 s	4.33	344.583			0	0	0	0	0	0	0	0	0	712	401	2047	1996	561	1221	519	1667	0	0	2962	5515	1985	2035	5198	521	214	1866	0	0	0	0	0	0	0	0	0	0	0	0	0	0	0	0	0	0
228,11331 Da 259,87 s	4.33	229.121			649	337	1981	612	983	1126	1186	2481	1732	0	0	0	113	0	120	86	167	134	0	0	0	0	170	0	0	0	130	0	0	98	0	0	0	0	0	0	0	0	0	0	0	0	215	375	767
317,17133 Da 259,88 s	4.33	318.179			691	241	2410	394	598	687	560	1131	1344	94	199	253	282	273	0	567	518	664	606	975	713	522	656	649	108	164	352	0	0	0	0	0	0	0	0	0	0	0	0	0	0	37	162	358	588
446,26416 Da 259,89 s	4.33	447.271			630	0	1373	448	0	0	1107	2165	2811	0	0	0	0	0	0	0	0	0	0	0	0	0	0	0	0	0	0	0	0	0	0	0	0	0	0	0	0	0	0	0	0	0	0	281	660
687,65310 Da 259,91 s	4.33	344.834			0	0	0	53	0	0	0	0	78	340	375	1153	1485	347	688	336	1484	1133	1030	2026	3606	1506	1465	3499	354	0	1114	0	0	0	0	0	0	0	0	0	0	0	0	0	0	0	0	0	0
553,16081 Da 260,00 s	4.33	554.168			0	0	829	301	0	145	0	433	0	669	804	1074	342	1056	762	2616	4042	9785	5788	4880	4030	14982	15523	6456	1452	521	8917	0	0	0	0	0	0	0	0	0	0	0	0	0	0	0	85	0	0
359,20222 Da 260,31 s	4.34	360.209			1283	507	3151	1435	1730	1803	1654	3841	2690	0	101	219	0	0	0	0	0	0	0	0	0	0	0	0	0	82	0	0	0	0	0	0	0	0	0	0	0	0	0	0	49	0	0	535	1561
343,57633 Da 260,51 s	4.34	344.584			0	0	0	0	0	0	0	0	0	0	0	0	0	0	0	0	1773	2133	1631	0	0	0	0	0	0	0	1770	0	0	0	0	0	0	0	0	0	0	0	0	0	0	0	0	0	0
1374,30271 Da 260,66 s	4.34	459.108			0	0	0	0	0	0	0	0	0	292	226	1006	921	397	482	0	1132	849	727	1403	2266	1012	1176	2604	296	0	956	0	0	0	0	0	56	0	0	0	0	0	0	0	0	0	0	0	0
480,22915 Da 260,87 s	4.35	481.236			451	247	0	0	419	406	705	0	0	0	0	0	0	0	0	0	0	0	0	0	0	0	0	0	0	0	0	0	0	0	0	0	0	0	0	0	0	0	0	0	0	0	167	0	471
327,22342 Da 261,46 s	4.36	328.231			0	0	0	0	0	0	0	0	0	1767	0	580	0	1867	1833	0	0	0	0	0	0	0	0	0	1006	0	0	0	0	196	324	117	321	0	0	0	0	0	294	116	228	193	454	0	546
512,23118 Da 261,83 s	4.36	513.238			0	250	0	272	273	364	674	570	1824	0	0	0	0	0	0	0	0	0	0	0	0	0	0	0	0	0	0	0	0	0	0	0	0	0	0	0	0	0	0	0	0	0	0	189	246
519,32447 Da 263,01 s	4.38	520.332			814	1540	78578	4612	944	1031	1743	0	1495	4834	1124	5347	1398	4412	13448	2446	1420	1218	1186	1979	1142	1259	1492	1604	3030	1916	1961	1552	846	2153	863	592	949	2039	9669	1948	3269	1246	1352	764	919	734	1897	2240	1273
1392,31037 Da 263,18 s	4.39	465.111			0	0	0	0	0	0	0	0	0	0	186	198	0	151	204	231	1726	2975	1843	3236	2277	3612	3588	881	0	0	0	0	0	0	0	0	74	0	0	0	0	0	0	0	0	0	0	0	0
380,15401 Da 263,29 s	4.39	381.161			0	1696	0	434	0	618	0	729	0	0	0	142	0	0	0	0	0	0	0	0	0	0	226	0	0	0	0	75	0	0	82	0	0	142	306	214	121	170	0	0	0	0	389	0	585
776,16377 Da 263,32 s	4.39	389.089			0	0	0	0	0	0	0	0	0	345	373	427	432	569	184	445	1426	1143	1276	2679	1843	1881	0	1054	348	323	1448	0	0	0	0	0	0	0	0	0	0	0	0	0	0	0	0	0	0
166,06347 Da 264,47 s	4.41	167.071	Acetovanillone_ Apocynin_ 4_-Hydroxy-3_-methoxyacetophenone	C9H10O3	1181	2189	543	606	1436	2503	2078	1298	3407	0	0	0	0	108	0	0	0	0	0	0	0	0	0	0	0	0	0	108	0	0	0	0	0	0	0	0	0	110	0	81	113	0	1453	452	1376
404,22948 Da 264,63 s	4.41	405.237			0	0	0	0	0	0	0	0	0	0	0	0	0	0	0	1250	1603	1740	1434	2060	1175	2309	2506	1712	0	0	1748	122	0	126	117	149	117	0	0	0	103	0	123	118	157	131	0	0	0
321,13553 Da 265,35 s	4.42	322.143			0	0	0	0	0	0	0	0	0	0	0	0	0	0	0	780	439	840	1435	715	531	834	827	0	0	0	2452	0	0	0	0	0	0	0	0	0	0	0	0	0	0	0	0	0	0
1086,22703 Da 265,46 s	4.42	544.121			0	0	0	0	0	0	0	0	0	0	113	305	0	0	0	282	2936	4613	3446	4514	4071	4488	4189	1579	123	181	3897	0	0	0	0	0	0	0	0	0	0	0	0	0	0	0	0	0	0
578,16330 Da 266,35 s	4.44	579.171			0	0	0	0	0	0	0	0	0	0	0	0	0	0	102	0	798	1563	938	787	769	2409	2401	1450	0	0	2005	0	0	0	48	0	0	0	0	0	0	0	0	0	0	0	0	0	0
575,31180 Da 266,46 s	4.44	576.319			722	0	1336	518	269	418	1001	1285	2203	0	0	0	0	0	0	0	0	0	0	0	0	0	0	0	0	0	0	0	0	0	0	0	0	0	0	0	0	0	0	0	0	0	141	154	662
343,24143 Da 266,61 s	4.44	344.249			0	0	1554	0	0	641	0	1495	2202	0	0	0	96	74	0	0	256	0	0	137	0	417	604	448	0	0	0	0	0	0	0	0	0	0	0	0	0	0	0	0	0	0	0	345	556
108,09437 Da 266,79 s	4.45	109.102			0	109	0	94	137	0	0	0	46	1539	1631	732	2467	2610	1005	1707	2129	2411	2667	3119	1761	422	436	2425	3127	1224	1013	64	73	115	89	48	64	109	73	83	138	92	67	103	104	89	103	152	49
166,09690 Da 266,83 s	4.45	167.104	4,41min : 167,10360m_z, unknown contaminant	C6H10N6	0	309	260	195	281	0	0	355	0	1511	1173	583	2462	2858	1012	1491	1733	1908	1791	2196	1049	346	285	1966	2914	1409	581	0	107	147	113	102	93	164	89	83	94	106	92	67	0	132	179	288	317
344,17698 Da 267,64 s	4.46	345.184			1986	2060	1485	626	1222	753	1417	1764	847	0	0	0	0	0	0	735	1266	701	1227	713	0	905	975	1006	0	0	1446	1418	0	597	1054	846	868	0	0	0	0	0	697	703	1879	864	1597	793	1793
1220,31610 Da 268,01 s	4.47	1221.32			0	0	0	0	0	0	0	0	0	0	0	0	0	0	0	0	0	0	0	0	0	0	0	0	0	0	0	0	0	0	0	0	0	0	0	0	0	0	0	0	0	0	0	0	0
302,04224 Da 268,02 s	4.47	303.05	Rutin, in-source fragment 302	C15H10O7	0	0	0	0	0	0	0	0	0	0	119	642	642	128	320	627	297	505	1132	105	536	0	1556	685	243	72	658	49	0	0	0	0	0	0	0	0	137	0	0	0	0	0	239	0	0
464,09513 Da 268,05 s	4.47	465.102	Rutin, in-source fragment 464	C21H20O12	0	0	0	0	0	0	0	0	0	0	0	781	502	176	0	559	0	0	2021	1287	1788	2848	0	0	133	0	2674	0	0	0	0	0	131	0	0	0	0	0	0	0	0	0	303	0	0
448,09944 Da 268,17 s	4.47	449.107	Luteolin-7-O-glucoside, Cynaroside_ Luteoloside	C21H20O11	0	0	0	0	0	0	0	0	0	0	0	0	0	68	0	0	0	0	0	234	0	320	0	0	0	0	0	0	0	0	0	0	0	0	0	0	0	0	0	0	0	0	0	0	0
485,06456 Da 268,42 s	4.47	486.072			547	0	3181	1228	448	358	0	486	600	0	0	0	0	0	0	0	0	0	0	0	0	0	0	0	0	0	0	0	0	0	0	0	0	0	0	0	0	0	0	0	0	0	143	273	698
666,10800 Da 269,18 s	4.49	334.061			0	0	0	0	0	0	0	0	0	0	0	175	241	0	124	0	0	0	211	0	0	0	0	0	0	0	0	0	0	0	0	0	0	0	0	0	0	0	0	0	0	0	0	0	0
794,11661 Da 269,70 s	4.49	398.066			0	0	0	0	0	0	0	0	0	0	0	0	0	0	0	1442	251	960	951	551	3925	0	369	4749	0	0	598	0	0	0	0	0	0	0	0	0	0	0	0	0	0	0	0	0	0
738,23021 Da 269,85 s	4.5	739.237			0	0	0	0	0	0	0	0	0	0	0	0	0	0	0	813	0	2058	666	359	678	0	391	1291	0	0	2953	0	0	0	0	0	0	0	0	0	0	0	0	0	0	0	0	0	0
408,18701 Da 269,94 s	4.5	409.194			0	1817	0	0	0	747	0	1060	0	0	0	0	0	0	0	273	0	0	0	0	0	0	0	0	0	0	0	0	88	0	0	0	0	142	94	0	42	56	0	0	0	0	0	0	0
377,12888 Da 270,12 s	4.5	378.136			991	1512	822	712	968	784	2135	1195	645	0	0	0	0	0	0	183	0	390	0	0	166	0	0	0	0	0	0	1294	0	772	671	708	946	0	0	0	0	0	1078	1216	905	957	1213	598	1667
406,21714 Da 271,03 s	4.52	407.224			746	0	2353	0	0	782	468	2272	2305	0	0	0	0	0	0	0	0	0	0	0	0	0	0	0	0	0	0	0	0	0	0	0	0	0	0	0	0	0	0	0	0	0	0	392	722
203,09723 Da 271,07 s	4.52	204.105			0	0	105	0	0	148	0	0	150	435	387	822	167	2292	242	47	247	112	385	145	150	99	0	120	183	1751	443	0	0	0	0	0	0	0	0	0	0	0	0	0	0	0	0	88	74
686,37432 Da 271,08 s	4.52	344.194			1201	3519	0	0	1166	1115	11425	1767	0	0	0	0	0	0	0	0	0	0	0	0	0	0	0	0	0	0	0	1044	0	697	716	777	883	0	74	0	0	0	918	1002	722	701	1672	623	1540
348,17989 Da 271,42 s	4.52	349.187			3560	0	5539	0	3633	1086	0	0	0	0	0	0	0	0	0	0	0	0	0	0	0	0	0	0	0	0	0	0	0	0	0	0	0	0	0	0	0	0	0	0	0	0	1196	0	989
1100,19265 Da 272,67 s	4.54	367.738			0	0	0	0	0	0	0	0	0	0	0	0	51	0	0	800	214	888	728	619	3664	354	373	4934	0	0	453	0	0	0	0	0	0	0	0	0	0	0	0	0	0	0	0	0	0
204,07177 Da 273,36 s	4.56	205.079	A, palmeri 4,51min : 204,07196m_z	C11H12N2S	0	0	0	0	0	0	0	0	0	8610	9775	9677	11703	7976	24939	7965	4462	7628	6491	5349	4670	2775	3118	8954	10150	7816	7175	0	128	0	0	0	0	332	82	0	170	72	0	53	89	0	0	0	0
330,19378 Da 273,38 s	4.56	331.201			0	0	0	0	0	0	0	0	0	0	0	0	0	0	317	16220	10049	16102	15998	19691	8467	11149	13033	14033	0	0	18476	0	0	0	0	0	0	0	0	0	0	0	0	0	164	0	0	0	0
313,16631 Da 273,43 s	4.56	314.174			254	0	0	0	0	213	0	0	381	0	0	0	0	0	0	1892	1358	1722	1491	2359	1258	1575	1182	1542	0	0	2014	102	39	125	0	0	0	0	0	93	0	74	0	0	0	82	116	0	270
940,43983 Da 273,49 s	4.56	471.227			0	0	0	0	0	390	0	0	0	6991	5549	5796	4784	1388	3518	1833	1720	2636	1040	3969	8194	2076	2051	1618	4339	1377	987	0	0	51	0	0	0	0	0	0	0	0	0	0	0	0	0	0	275
563,35005 Da 273,56 s	4.56	564.357			685	1126	85821	4965	939	949	1256	0	1094	2574	592	2283	738	2418	7537	1334	985	742	811	734	502	862	732	1081	1435	1008	1614	1041	577	1679	820	530	603	1441	6262	1235	2053	843	950	604	749	420	1641	1541	1070
584,26941 Da 273,85 s	4.56	293.142			322	317	4301	498	362	0	810	481	0	489	0	519	0	0	788	304	0	242	0	0	0	0	0	240	0	347	0	103	244	239	222	198	193	391	1094	250	533	236	139	185	238	292	485	208	373
342,09882 Da 275,37 s	4.59	343.106			0	0	0	0	0	0	0	0	0	0	0	0	0	0	0	1680	2467	2963	2566	2179	2296	3935	4452	3925	497	0	3315	0	0	0	0	0	0	0	0	0	0	0	0	0	0	0	0	0	0
422,11823 Da 275,38 s	4.59	423.125			0	0	0	0	0	0	0	0	0	120	305	267	0	156	0	1070	1071	3105	1853	1940	1276	3677	4054	1776	0	176	2873	0	0	0	0	0	0	0	0	0	0	0	0	0	0	0	0	0	0
371,25025 Da 277,74 s	4.63	372.258			0	0	0	0	0	0	0	0	0	4668	201	1929	0	4458	6201	0	0	0	0	141	0	0	0	0	2149	362	0	0	0	0	0	0	0	0	0	0	0	0	0	0	0	0	0	0	0
242,14423 Da 277,77 s	4.63	243.151			0	0	1712	0	0	0	0	0	0	0	0	170	0	0	198	6509	1270	2607	3865	2309	1963	3044	3544	4883	70	0	5907	0	0	0	0	0	0	0	0	0	0	0	0	0	0	0	0	0	0
472,18344 Da 278,53 s	4.64	473.191			0	0	0	0	0	0	0	0	0	0	0	0	0	0	0	558	621	1639	1284	1989	879	895	966	0	0	0	2480	0	0	0	63	0	0	0	0	0	0	0	0	50	0	0	0	0	0
1074,18124 Da 278,54 s	4.64	538.098			0	0	0	0	0	0	0	0	0	0	0	187	0	0	0	0	921	1627	1306	3766	1418	2009	1995	261	0	0	1674	0	0	0	0	0	0	0	0	0	0	0	0	0	0	0	0	0	0
847,24087 Da 278,86 s	4.65	848.248			0	0	0	0	0	0	0	0	0	0	0	0	63	105	0	462	418	1795	1370	1104	832	1455	1832	1379	145	102	1973	0	0	0	0	0	0	0	0	0	0	0	0	0	0	0	0	0	0
258,17270 Da 280,47 s	4.67	259.18			0	0	0	0	0	0	0	0	0	0	0	205	118	135	244	7318	3471	9492	7478	5226	5080	8807	8248	8643	275	0	9148	0	52	0	0	0	0	0	0	0	44	0	52	0	0	0	0	0	0
241,14626 Da 280,54 s	4.68	242.154			133	0	0	97	0	173	278	254	222	105	150	313	124	173	406	15997	7053	15582	12895	9764	8798	16269	14121	15054	396	128	15689	0	0	0	0	0	60	0	0	0	0	0	0	0	0	0	0	163	0
229,14653 Da 280,55 s	4.68	230.154			0	0	0	0	0	0	0	0	0	0	55	0	0	0	0	2157	1018	1880	1749	1181	1328	1886	1909	2226	102	0	2432	0	0	0	0	0	0	0	0	0	0	0	0	0	0	0	0	0	0
562,21369 Da 280,77 s	4.68	563.221			540	1915	0	0	1011	701	2028	0	0	0	0	0	0	0	0	0	0	0	0	0	0	0	0	0	0	0	0	731	0	83	407	119	166	0	0	0	0	0	731	237	0	128	492	368	539
817,22828 Da 280,84 s	4.68	818.236			0	0	0	0	0	0	0	0	0	0	0	132	0	0	141	704	938	2763	2056	1703	1450	2172	2235	2598	0	201	2759	0	0	0	0	0	0	0	0	0	0	0	0	0	0	0	0	0	0
274,16754 Da 280,89 s	4.68	275.175			0	422	0	0	0	0	372	0	0	0	130	226	0	133	241	1443	1547	1474	1404	1515	1440	1367	1393	1156	361	111	1645	0	0	0	0	0	0	0	0	0	0	0	0	0	0	0	0	0	0
638,16548 Da 280,96 s	4.68	639.173			0	0	0	0	0	0	0	0	0	0	0	138	0	0	145	932	829	2514	1622	1595	541	2212	2503	1598	128	125	3722	0	0	0	0	0	0	0	0	0	0	0	0	0	0	0	0	0	0
460,24710 Da 281,07 s	4.68	461.254			721	0	1008	0	452	835	439	3120	899	0	0	0	0	0	0	0	0	0	0	0	0	0	0	0	0	0	0	0	0	0	0	0	0	0	0	0	0	0	0	0	0	0	0	241	726
544,31156 Da 281,35 s	4.69	273.163			0	0	0	0	0	1496	0	0	0	0	0	0	0	0	0	0	1575	0	0	0	0	1975	0	0	529	0	0	0	0	609	1581	1133	1587	1587	0	0	557	0	0	0	0	0	0	1227	0
162,05247 Da 282,97 s	4.72	163.06			0	389	256	120	0	0	335	0	213	923	588	685	471	665	497	0	869	1329	1426	1166	986	1684	1413	1703	854	686	1727	0	0	0	0	0	0	0	0	0	0	0	0	0	0	0	267	166	0
324,10308 Da 283,00 s	4.72	325.11			467	661	0	0	684	1155	772	0	559	1935	1357	1590	984	1546	1038	2167	1339	3498	3642	1956	2257	3754	3504	3812	2041	1188	3245	0	0	0	0	0	0	0	0	0	0	0	0	0	0	0	423	350	0
756,43159 Da 283,01 s	4.72	757.439			0	308	0	327	315	877	185	0	0	506	203	566	165	0	0	1326	699	2726	2687	1863	2043	2506	2937	3691	374	122	2461	0	0	0	0	0	0	0	0	0	0	0	0	0	0	0	238	138	0
594,37596 Da 283,09 s	4.72	595.383			0	520	0	709	559	1592	613	0	0	943	428	1015	326	342	377	3681	1977	6958	6726	4166	4841	6118	6443	8967	793	300	6221	0	0	0	0	0	0	0	0	0	0	0	0	0	0	0	450	335	257
634,31209 Da 283,12 s	4.72	318.163			0	0	2714	0	0	234	297	0	0	530	0	705	285	407	1602	941	0	830	801	0	616	1838	1908	1844	423	368	1350	339	447	712	447	309	510	506	2692	486	955	460	365	459	528	336	338	274	0
612,32717 Da 283,28 s	4.72	307.171			0	0	6956	790	0	0	0	0	385	423	269	382	0	321	935	486	455	0	0	0	0	0	0	0	256	258	0	0	239	455	248	0	286	535	1135	353	526	314	287	307	0	253	400	382	0
607,37818 Da 283,28 s	4.72	608.385	A, palmeri 4,67min : 607,37455m_z, quercetin deriv,_	C23H59O17	574	724	73913	4297	664	646	1026	0	948	1252	393	1393	610	1350	3570	1115	543	0	346	744	0	501	0	693	810	508	834	796	529	999	464	350	461	852	3360	672	1154	579	481	624	542	333	1205	1104	845
628,29995 Da 283,31 s	4.72	315.157			358	387	5439	948	239	392	644	597	472	482	0	0	202	349	766	362	0	0	0	0	0	0	0	0	308	0	0	229	199	293	0	215	209	0	863	244	294	270	250	0	109	148	445	351	363
322,02663 Da 283,41 s	4.72	323.034			1070	388	12396	4098	1413	1671	490	1526	973	0	0	0	0	0	0	0	0	0	0	0	0	0	0	0	0	0	0	0	0	0	0	0	0	0	0	0	0	0	0	0	0	0	584	235	958
1050,53312 Da 283,45 s	4.72	1051.54			568	1028	1048	1590	1024	3467	1067	0	544	1863	628	2143	0	872	1109	6658	3834	12892	12567	8465	8936	14936	13254	18098	1463	633	14054	0	0	0	0	0	0	0	0	0	0	0	0	0	0	0	746	629	0
294,09085 Da 283,67 s	4.73	295.098			0	0	0	0	0	821	0	0	305	730	0	612	224	380	0	2266	0	2509	2726	0	2304	0	2871	3191	530	223	0	0	0	0	0	0	0	0	0	0	0	0	0	0	0	0	0	0	0
650,28867 Da 283,94 s	4.73	326.152			0	0	1567	557	0	0	0	0	0	0	0	0	0	0	0	0	0	0	0	0	0	0	0	0	0	0	0	0	0	101	62	0	0	0	262	93	152	82	0	0	0	0	303	270	356
166,04801 Da 284,24 s	4.74	167.055			219	0	0	0	0	0	0	0	0	1228	853	427	1059	964	571	754	344	626	634	638	540	0	267	487	954	820	0	244	205	145	220	220	283	204	143	121	214	158	262	272	240	258	291	0	369
514,09964 Da 285,04 s	4.75	515.107			0	0	0	0	0	0	0	0	0	0	0	0	0	0	0	1211	1323	2151	1738	1632	0	1955	1858	1775	0	0	1844	0	0	0	0	0	0	0	0	0	0	0	0	0	0	0	0	0	0
995,58865 Da 285,16 s	4.75	332.87			0	0	0	0	0	0	0	0	0	1819	2004	3491	2304	3075	3626	1836	1012	1172	1040	966	1532	921	1283	1204	2705	2193	1260	0	0	0	0	0	0	0	0	88	0	0	0	0	0	0	0	0	0
312,08529 Da 285,35 s	4.76	313.093			0	0	0	0	515	0	0	802	0	969	1158	2288	991	1141	2084	17642	16511	30541	25145	22542	18082	25603	28790	25193	2517	2263	33489	0	0	0	0	0	0	0	0	0	0	0	0	0	0	0	529	0	683
249,14074 Da 285,45 s	4.76	250.148			0	0	244	292	0	385	0	0	212	0	2186	1133	1545	0	1772	490	290	1080	507	1006	753	382	552	908	2385	685	1195	0	0	0	0	0	0	102	61	0	0	54	0	0	0	0	85	0	0
308,18211 Da 285,45 s	4.76	155.098			0	217	3783	363	0	0	219	0	0	72	0	81	0	95	180	0	0	0	0	0	0	0	0	0	59	0	0	0	86	148	88	0	109	143	209	63	146	52	135	114	0	98	0	194	139
122,03809 Da 287,59 s	4.79	123.045			2049	2648	928	646	948	1028	1872	1452	667	234	279	392	396	317	495	140	142	0	265	199	260	289	269	263	287	215	222	7432	3882	2913	1495	1616	2006	1385	3620	1562	1530	2297	2398	1717	2635	2551	2202	5669	1691
918,48856 Da 287,70 s	4.8	919.496			0	480	262	409	0	776	367	0	0	84	0	145	0	72	239	1183	873	2658	1199	759	1007	2603	2226	1622	0	0	2294	0	0	0	0	0	0	0	0	0	0	0	0	0	0	0	228	0	0
432,10571 Da 288,25 s	4.8	433.113	Exudate, vitexin_	C21H20O10	0	0	0	0	0	0	0	0	0	0	169	312	107	0	162	2220	2051	3068	3275	2225	2007	2828	3214	3201	298	202	3829	0	0	0	0	0	0	0	0	0	0	0	0	0	0	0	0	0	0
528,12678 Da 288,27 s	4.8	529.134			0	0	0	0	0	0	0	0	0	245	212	224	124	145	179	1117	1100	1368	1297	1140	929	1393	1385	1794	247	206	1668	0	0	0	0	0	0	0	0	0	0	0	0	0	0	0	0	0	0
712,41065 Da 288,41 s	4.81	357.213	A, palmeri 4,74min : 712,41217m_z	C32H66N4O7P2S	0	0	0	0	0	0	0	0	0	4674	4048	5775	6454	8691	9054	3953	2832	3975	2676	3160	3545	2175	2699	4191	5891	5857	2806	0	0	0	0	0	0	0	0	0	0	0	0	0	0	0	0	0	0
429,23557 Da 288,44 s	4.81	430.243	A, palmeri 4,75min : 429,23511m_z	C21H35NO8	0	0	0	0	0	0	0	0	367	4409	4041	6426	6112	10210	8717	4436	4154	4573	4088	4522	4516	3639	3954	5077	5766	7025	5120	0	0	60	0	0	0	0	0	0	0	0	0	0	0	0	0	0	0
478,12598 Da 288,54 s	4.81	479.133			0	0	0	0	0	0	0	0	0	0	184	617	238	165	438	5196	4859	8911	7156	5901	4920	7165	7444	7931	523	391	9616	0	0	0	0	0	0	0	0	0	0	0	0	0	0	0	0	0	0
508,13887 Da 288,54 s	4.81	509.146			0	0	0	0	0	0	0	0	0	0	0	0	0	0	0	949	994	1793	1400	903	0	1624	1779	1737	0	187	2036	0	0	0	0	0	0	0	0	0	0	0	0	0	0	0	0	0	0
1058,54679 Da 288,79 s	4.81	530.281			0	0	0	0	334	0	0	0	857	59	76	0	108	0	199	1389	124	1484	487	389	713	1920	1913	1635	347	0	484	0	0	46	45	0	0	0	0	0	0	0	0	0	0	0	0	0	296
340,09683 Da 288,94 s	4.82	341.104			0	389	0	0	0	0	0	0	0	256	258	369	161	166	240	1323	1149	1661	1508	1354	1172	2140	2036	1485	324	229	1935	0	0	0	0	0	0	0	0	0	0	0	0	0	0	0	377	0	0
1220,60164 Da 289,03 s	4.82	611.308			0	0	0	0	0	0	0	0	0	0	133	0	0	0	634	3959	371	4381	1429	1342	1947	6437	5825	5312	619	0	1321	0	0	0	0	0	0	0	0	0	0	0	0	0	0	0	0	0	0
594,15851 Da 289,69 s	4.83	595.166	Kaempferol 3-O-beta-Glc-7-O-alpha-Rha _K 3-Glc-7-Rha_ _ Kaempferol-3-O-beta-glucopyranosyl-7-O-alpha-rhamnopyranoside _	C27H30O15	0	423	0	0	1130	419	1210	0	1898	0	0	487	311	0	0	0	249	527	1720	0	0	670	615	0	0	0	601	0	0	0	0	0	0	0	91	0	0	0	0	38	0	0	582	0	0
415,27647 Da 291,01 s	4.85	416.284			0	0	0	0	0	0	0	0	0	4561	211	2308	0	4327	6128	0	0	0	0	0	0	0	0	0	2215	458	0	0	644	0	0	0	0	2294	360	0	315	0	0	0	0	0	0	0	0
263,15077 Da 291,31 s	4.86	264.158			0	612	1885	256	599	353	458	349	1779	44	0	0	0	0	113	0	91	0	0	0	0	0	0	0	81	0	0	94	0	80	0	87	0	0	0	0	0	0	0	0	61	0	265	0	324
410,18258 Da 291,35 s	4.86	411.19			0	326	386	0	0	285	364	391	0	0	0	0	0	0	0	468	1382	255	155	0	242	1061	998	1077	0	96	0	87	0	0	0	0	0	94	0	0	71	0	0	98	50	89	309	226	0
694,31465 Da 291,63 s	4.86	348.165			0	0	2474	989	420	0	0	0	386	133	0	235	0	0	400	0	0	0	0	0	0	0	0	0	149	116	0	0	0	0	0	0	0	0	544	246	178	134	0	0	0	0	500	363	0
1218,20511 Da 291,95 s	4.87	407.076			0	0	0	0	0	0	0	0	0	0	151	579	0	179	529	793	489	871	943	1188	3614	598	617	2627	166	0	790	0	0	0	0	0	0	0	0	0	0	0	0	0	0	0	0	0	0
678,34023 Da 291,96 s	4.87	340.177	Ubiqu, exudate_contaminant, 4,86min : 678,34007m_z	C28H54O18	266	436	2051	602	0	0	375	355	0	413	118	532	360	480	1351	0	0	136	0	234	159	0	0	0	349	323	457	736	488	872	610	435	590	542	2376	566	970	635	621	783	507	356	465	459	452
656,35517 Da 292,02 s	4.87	329.185			0	0	7422	1097	0	0	0	0	352	402	0	447	379	450	1429	0	0	0	0	0	0	0	0	0	346	303	0	0	0	0	0	149	670	720	1777	471	726	445	0	463	0	0	701	553	0
672,32835 Da 292,06 s	4.87	337.171			420	901	6689	1621	493	548	849	980	685	220	140	323	172	305	734	0	0	0	0	0	139	0	0	0	242	206	0	347	0	293	220	0	271	202	742	244	234	291	280	0	199	0	559	536	577
341,22797 Da 292,08 s	4.87	342.235			1729	0	1547	574	0	0	0	988	0	0	0	0	0	0	0	0	0	0	0	0	0	0	0	0	0	0	0	0	0	0	0	0	0	0	0	0	0	0	0	0	0	0	363	837	1891
651,40484 Da 292,12 s	4.87	652.412			0	611	52429	3222	343	0	780	0	493	621	270	620	356	542	1587	496	0	0	0	0	190	275	256	251	379	315	350	578	303	612	351	213	311	496	2025	407	577	412	463	422	372	283	757	670	500
353,09559 Da 293,07 s	4.88	354.103			843	0	2480	1460	735	0	300	315	878	282	127	0	0	356	236	0	381	0	0	0	175	235	324	171	247	116	0	0	0	0	0	0	0	0	0	0	0	0	0	0	0	0	320	402	911
396,07935 Da 293,23 s	4.89	397.087			1041	0	3116	2035	865	0	497	0	974	0	0	0	0	0	0	0	0	0	0	0	0	0	0	0	0	0	0	0	0	0	0	0	0	0	0	0	0	0	0	0	0	0	408	578	1017
882,15814 Da 293,29 s	4.89	883.165			891	0	15202	4985	650	137	244	0	1173	0	0	0	0	0	0	0	0	0	0	0	0	0	0	0	0	0	0	0	0	0	0	0	0	0	0	0	0	0	0	0	0	0	137	284	0
351,08106 Da 293,31 s	4.89	352.088			987	0	2990	2338	872	436	456	478	984	0	71	0	0	0	110	0	0	0	0	182	223	0	0	0	85	0	0	0	0	0	0	0	0	0	0	0	0	0	0	0	0	0	338	472	1001
439,07895 Da 293,59 s	4.89	440.086			3891	427	13428	7518	3023	1467	1506	1348	3446	0	155	120	91	0	128	0	187	0	176	0	188	187	152	151	0	102	0	0	0	0	0	0	0	0	0	0	0	0	0	0	0	0	1253	1510	3790
342,15743 Da 293,62 s	4.89	343.165			1528	292	6143	3090	1360	781	925	928	1849	0	0	0	0	0	0	0	0	0	0	0	0	0	0	0	0	0	0	138	0	163	184	0	0	0	65	0	57	88	196	0	155	118	644	880	1898
397,08487 Da 293,66 s	4.89	398.092			12998	1549	42379	29718	12038	4338	5214	3892	13229	276	519	327	163	145	497	0	0	0	518	0	0	0	0	0	565	169	0	0	0	0	0	0	0	0	42	0	0	0	57	0	0	0	4309	6008	12967
395,07442 Da 293,87 s	4.9	396.082			3154	0	10026	7145	2579	932	1200	890	3258	0	200	0	0	0	180	0	77	0	149	0	0	0	0	0	126	0	132	0	0	0	0	0	0	0	0	0	0	0	105	0	0	0	942	1360	2824
178,10965 Da 293,89 s	4.9	179.117			950	0	2238	1518	750	350	378	394	981	121	91	59	0	0	0	0	0	0	0	0	0	0	0	0	0	0	0	0	0	0	0	0	0	0	0	0	0	0	0	58	0	0	350	581	966
624,16858 Da 295,09 s	4.92	625.176	Isorhamnetin-3-O-rutinoside_	C28H32O16	0	0	0	0	0	0	0	0	0	0	0	90	0	0	0	817	0	0	929	0	218	0	0	243	0	0	0	0	0	0	0	0	0	0	0	0	0	0	0	0	0	0	222	0	0
414,24354 Da 295,24 s	4.92	415.251			0	0	3830	0	0	0	0	0	0	0	0	0	0	0	0	0	0	0	0	0	0	0	0	0	0	0	0	0	86	0	0	0	0	0	199	0	0	121	0	0	0	0	0	0	0
320,12254 Da 295,26 s	4.92	321.13	Medicago Ae only, 4,93min : 321,13424m_z	C18H16N4O2	279	398	0	0	0	342	310	0	0	387	164	244	0	2368	2189	0	0	229	0	0	0	0	0	225	1089	142	0	299	0	0	202	123	171	136	0	0	0	0	132	254	220	0	239	266	298
666,24310 Da 295,54 s	4.93	667.25			0	0	0	0	0	0	0	0	0	0	0	60	0	0	0	6726	154	849	791	320	911	1152	1032	5958	0	0	1269	0	0	0	0	0	0	0	0	0	0	0	0	0	0	0	0	0	0
333,16019 Da 297,66 s	4.96	334.167			925	933	3862	2202	2349	2051	669	1451	1735	0	75	0	0	0	52	0	125	160	0	111	170	0	0	0	0	0	145	0	0	74	0	0	0	0	0	0	0	0	0	60	0	0	582	592	904
572,31192 Da 298,64 s	4.98	573.319			382	0	1143	0	318	0	0	2021	639	0	0	0	0	0	0	0	0	0	0	0	0	0	0	0	0	0	0	0	0	0	0	0	0	0	0	0	0	0	0	0	0	0	0	171	525
1135,53915 Da 299,38 s	4.99	568.777			99	0	155	0	0	0	0	188	199	89	0	353	118	86	109	0	2099	1524	1178	1576	470	0	2108	255	132	222	1417	0	0	0	0	0	0	0	0	0	0	0	0	0	0	0	0	0	0
695,42683 Da 299,94 s	5	348.721			0	75	6954	757	0	0	0	0	0	171	0	150	101	129	542	174	0	0	0	0	0	0	75	0	181	83	0	229	171	264	146	75	134	200	669	71	239	221	197	216	64	137	264	335	294
700,38108 Da 300,09 s	5	351.198			0	0	22198	2247	0	0	583	0	0	468	259	517	376	572	1813	562	265	280	255	245	0	187	299	301	413	380	293	872	0	609	617	483	636	0	2047	589	747	590	688	850	757	430	763	858	584
716,35404 Da 300,16 s	5	359.184			0	0	25857	0	0	0	0	0	0	185	84	348	209	350	0	491	0	0	0	0	0	0	0	249	257	128	0	0	194	0	0	0	0	0	633	0	186	207	0	0	0	0	0	0	0
253,16619 Da 300,27 s	5	254.173			944	3227	0	734	869	2437	4815	901	1986	0	0	0	0	0	0	0	71	0	0	0	94	0	0	0	0	0	0	0	0	0	0	0	0	144	0	0	0	0	0	0	0	85	739	725	635
425,18347 Da 300,28 s	5	426.191			851	3077	1306	957	1060	2226	4799	991	1821	0	0	0	0	0	0	0	0	0	120	0	0	0	0	0	0	0	0	0	0	0	0	0	0	79	0	0	0	0	0	0	0	0	713	745	930
565,16081 Da 300,32 s	5.01	566.168			0	0	0	0	0	0	0	0	0	0	166	395	253	182	233	2574	988	4480	4536	3416	2506	3066	2951	2652	258	245	4453	0	0	0	0	0	0	0	0	0	0	0	0	0	0	0	0	0	0
738,33971 Da 300,35 s	5.01	370.177			0	616	11694	2257	428	0	541	0	0	130	0	290	0	234	417	0	0	0	0	0	0	0	0	0	127	0	0	273	167	218	101	120	111	0	446	167	232	0	297	271	147	0	465	660	396
722,36513 Da 300,40 s	5.01	362.19			0	0	5890	725	0	0	0	0	450	316	106	502	217	410	1216	305	151	114	0	0	0	0	0	207	378	297	0	553	376	603	581	370	629	465	1836	435	593	528	674	656	397	432	360	625	0
1046,53749 Da 300,44 s	5.01	1047.54			0	647	1283	865	1365	1332	2958	2236	2052	0	0	0	0	0	0	0	0	0	0	0	0	0	0	0	0	0	0	0	0	0	0	0	0	0	36	0	0	0	76	0	0	0	1023	0	0
535,15070 Da 300,56 s	5.01	536.158			0	0	0	0	0	0	0	0	0	65	228	284	304	155	238	4163	1617	4545	4440	5363	4191	2023	1844	2959	238	180	7423	0	0	0	0	0	0	0	0	0	0	0	0	0	0	0	0	0	0
354,11032 Da 300,58 s	5.01	355.118			0	0	577	0	449	0	475	0	293	0	124	227	153	0	222	1492	1086	1589	1768	1981	1447	701	1033	1086	154	223	2839	0	0	0	0	0	0	0	0	0	0	0	0	0	0	0	0	282	453
754,31364 Da 300,62 s	5.01	378.164			0	319	5047	1137	0	0	0	0	0	0	0	0	0	0	115	90	0	0	0	0	0	0	0	0	0	0	0	162	0	0	80	66	89	0	0	0	0	0	0	0	36	0	259	283	0
400,15089 Da 300,77 s	5.01	401.158			0	0	0	0	0	0	0	0	0	0	100	205	0	0	158	825	785	1705	1640	665	901	1772	1864	1769	229	0	1390	0	0	0	215	61	98	0	0	0	0	0	0	78	0	0	234	0	0
174,06862 Da 300,97 s	5.02	175.076			1118	609	0	169	363	2593	310	280	428	0	0	0	0	0	0	84	0	105	0	105	0	0	0	0	0	0	238	0	0	0	0	0	0	0	86	0	0	0	0	0	0	0	1647	716	888
156,99549 Da 301,92 s	5.03	158.003			1594	0	0	0	1354	1144	0	0	0	0	434	531	534	419	467	459	0	0	459	473	0	413	0	387	416	453	443	606	545	597	509	504	505	500	552	575	536	530	536	592	540	568	2150	393	1754
595,17234 Da 302,57 s	5.04	596.18			0	0	845	0	0	0	0	0	0	500	588	1028	0	823	608	1829	2085	2902	2279	2368	2377	4764	5406	2257	830	771	3359	0	0	0	0	0	0	0	0	0	0	0	0	0	0	0	0	0	0
459,30330 Da 302,93 s	5.05	460.311			0	0	0	0	0	0	0	0	0	3146	193	1332	0	3102	4151	0	0	0	0	0	0	0	0	0	1326	285	0	0	1592	0	0	0	0	4409	675	714	512	745	0	0	0	0	0	0	0
776,16077 Da 303,62 s	5.06	389.088			0	0	0	0	0	0	0	0	0	429	390	580	302	664	184	333	1620	1295	1397	2346	0	1423	1455	1212	315	223	1513	0	0	0	0	0	0	0	0	0	0	0	0	0	0	0	0	0	0
377,22660 Da 303,78 s	5.06	378.234			360	0	0	0	0	469	652	1695	0	0	0	0	0	0	0	0	0	0	0	0	0	132	0	0	0	0	0	0	0	0	0	0	0	0	0	0	0	0	58	0	0	0	0	0	0
1071,48109 Da 304,23 s	5.07	536.748			0	0	0	0	0	0	0	0	0	1369	1814	1074	1399	275	798	602	236	664	314	1436	1016	0	370	313	836	369	288	0	0	0	0	0	0	0	0	0	0	0	0	0	0	0	0	0	127
1028,13856 Da 304,31 s	5.07	515.077			0	0	0	0	0	0	0	0	0	0	0	0	0	0	0	685	1362	1544	2313	0	3088	1108	1030	2644	0	0	1651	0	0	0	0	0	0	0	0	0	0	0	0	0	0	0	0	0	0
1167,52929 Da 304,38 s	5.07	584.772			0	0	0	0	147	0	0	0	0	0	0	0	0	0	0	1926	0	1651	500	226	1133	627	468	1194	0	0	316	0	0	0	0	0	0	0	0	0	0	0	0	0	0	0	0	0	0
370,02614 Da 304,86 s	5.08	371.033			0	0	491	0	0	0	0	0	0	76	113	210	140	265	282	14236	287	2915	2054	1046	6534	1332	1250	13725	272	90	1486	0	0	0	0	0	0	0	0	0	0	0	0	0	0	0	0	0	0
572,07391 Da 306,03 s	5.1	573.081			0	0	0	0	0	0	0	0	0	101	302	236	199	172	196	349	2491	1410	1768	1433	1794	1308	1333	1547	204	191	1579	0	0	0	0	0	0	0	0	0	0	0	0	0	0	0	0	0	0
342,09816 Da 306,74 s	5.11	343.105			0	344	0	0	0	0	0	0	0	121	0	0	0	0	339	603	1522	1853	1694	1386	1158	3058	3273	2073	272	0	2428	0	0	0	0	0	0	0	0	0	0	0	0	0	0	0	286	0	0
504,12818 Da 307,27 s	5.12	505.135			0	0	0	0	0	0	0	0	0	0	0	0	0	0	0	699	1868	2960	2122	1493	1381	3887	3761	2893	0	0	3478	0	0	0	0	0	0	0	0	0	0	0	0	73	0	65	0	0	0
777,40668 Da 307,61 s	5.13	389.711			0	0	3366	428	0	0	0	0	273	0	0	0	0	0	0	0	0	0	0	0	0	0	0	0	0	0	0	0	0	0	0	0	0	0	57	0	0	0	0	0	0	0	126	150	181
782,36538 Da 307,65 s	5.13	392.19			437	402	14239	2671	427	0	0	0	373	199	0	162	0	141	404	223	0	0	0	0	0	0	0	0	152	199	0	192	117	143	90	0	0	110	301	127	184	168	168	222	156	64	437	410	543
744,40814 Da 307,71 s	5.13	373.211			0	0	33714	2999	0	0	603	608	841	381	170	453	273	473	0	597	326	332	246	338	291	0	315	385	441	365	468	751	512	554	541	358	580	577	1327	440	607	755	674	985	611	359	867	821	0
798,33980 Da 307,75 s	5.13	400.177			0	0	7542	1718	342	0	481	0	0	0	0	0	0	0	0	0	0	0	0	0	0	0	0	0	0	63	0	0	0	0	0	0	0	0	66	0	63	0	0	96	0	0	0	299	336
739,45372 Da 307,77 s	5.13	370.734			0	0	15139	1514	0	0	0	0	0	144	136	266	145	247	676	195	0	98	53	0	0	0	0	0	189	230	103	351	271	225	290	173	194	241	688	151	350	180	305	394	270	127	341	376	281
760,38224 Da 307,84 s	5.13	381.198			0	0	43269	4230	897	701	1130	725	746	178	0	268	0	234	554	258	0	0	0	0	0	0	0	0	137	128	0	0	214	0	0	0	0	0	367	195	0	175	0	0	0	0	650	803	619
722,42587 Da 307,87 s	5.13	362.22			0	1028	125331	6723	611	703	1645	0	1120	509	415	688	500	616	1759	698	472	200	299	369	371	196	251	208	452	485	411	1114	661	661	586	346	609	636	1498	555	590	840	753	994	608	439	1157	1644	802
528,31157 Da 307,89 s	5.13	265.163			0	0	8953	600	0	0	202	0	0	0	0	91	0	132	157	0	0	0	0	61	0	0	0	0	0	111	0	116	0	162	0	0	0	0	221	0	161	0	0	148	61	0	0	138	0
766,39501 Da 307,92 s	5.13	384.205			0	0	7689	0	318	0	0	541	599	179	0	260	181	355	979	239	377	0	0	464	0	682	0	0	319	213	0	0	389	0	0	0	0	367	1179	472	488	569	392	0	0	0	0	0	412
478,21777 Da 307,92 s	5.13	240.116			0	0	0	236	0	0	0	0	0	0	60	0	35	0	0	0	0	0	0	0	0	0	0	0	0	0	0	0	0	0	0	0	61	104	0	84	0	0	0	0	0	0	0	0	0
912,12558 Da 308,64 s	5.14	457.07			0	0	1838	2488	1176	2040	544	547	0	0	0	0	9353	0	0	0	0	3820	0	3368	15915	0	0	8527	0	1339	0	0	0	0	0	0	0	0	0	0	0	0	0	0	0	0	0	0	0
456,06257 Da 308,64 s	5.14	457.07			0	0	0	0	0	0	0	0	3938	2480	2211	5832	0	2132	5065	4991	3374	0	4083	0	0	2600	2420	0	2765	0	2821	0	0	0	0	0	0	0	0	0	0	0	0	0	0	0	0	0	0
400,16714 Da 309,26 s	5.15	401.174			4586	0	2291	1151	1798	1662	0	1044	0	177	60	262	103	0	992	0	280	0	0	0	0	0	0	0	0	0	0	1185	373	735	445	377	455	314	470	318	216	311	886	510	666	585	4537	2438	5351
373,21531 Da 311,37 s	5.19	374.223			837	0	0	529	593	929	775	3662	1266	0	0	114	0	58	0	119	0	0	0	0	0	145	0	0	0	0	0	157	59	0	0	0	0	88	0	128	101	0	0	0	0	47	608	590	964
503,32974 Da 312,99 s	5.22	504.337			0	0	0	0	0	0	0	0	0	1415	0	544	0	1729	1949	0	0	0	0	0	0	0	0	0	761	0	0	0	3344	0	0	0	0	7706	1516	746	1033	1676	0	0	0	0	0	0	0
1106,47362 Da 313,16 s	5.22	554.244			854	706	1126	1776	1317	1591	1035	0	565	0	1315	2513	1812	1423	1796	1649	2384	1642	1756	2186	2189	1702	1651	2136	2203	1427	1202	0	0	0	0	0	0	0	0	0	0	0	0	0	0	0	1401	1329	1071
536,24951 Da 313,23 s	5.22	537.257			0	0	0	0	0	0	0	0	0	0	0	0	0	0	0	0	1546	0	0	0	0	0	0	0	0	0	0	0	210	0	0	0	0	0	0	0	0	0	0	0	0	0	0	1094	0
3133,58641 Da 313,26 s	5.22	1567.8			0	0	0	0	0	631	0	0	0	0	0	0	0	0	0	1833	0	0	2203	1701	1487	3216	3319	2135	0	0	0	0	0	0	0	0	0	0	0	0	0	0	0	0	0	0	0	0	0
3151,60557 Da 313,31 s	5.22	1576.81			0	0	0	0	461	3102	0	0	0	0	0	0	0	0	0	16342	2851	18201	18576	9090	13587	17067	17015	18697	365	0	18699	0	0	0	0	0	0	0	0	0	0	0	0	0	0	0	0	297	0
1074,48324 Da 313,32 s	5.22	538.249			1501	0	1116	947	1711	2790	0	1164	0	1098	1132	1566	880	881	1067	980	1214	0	844	957	1048	1061	793	726	1341	833	0	0	82	0	0	0	0	0	72	44	0	0	0	0	0	0	2460	999	2234
3133,63626 Da 313,40 s	5.22	1567.83			0	0	0	0	0	0	0	0	0	0	0	0	0	0	0	0	0	0	0	0	0	0	0	0	0	0	0	0	0	0	0	0	0	0	0	0	0	0	0	0	0	0	0	0	0
1050,54169 Da 313,40 s	5.22	1051.55			0	0	0	82166	0	0	0	0	0	0	0	0	0	0	0	0	0	0	0	0	0	0	0	0	0	0	0	0	58	0	0	0	0	0	0	0	0	0	49	278	0	0	0	0	0
4202,12519 Da 313,45 s	5.22	1401.72			0	0	0	0	0	0	0	0	0	0	0	0	0	0	0	3017	0	0	1407	1018	1044	1457	1605	1198	0	0	1447	0	0	0	0	0	0	0	0	0	0	0	0	0	0	0	0	0	0
4202,18081 Da 313,48 s	5.22	1401.73			0	0	0	0	0	0	0	0	0	0	0	0	0	0	0	0	0	0	0	0	0	0	0	0	0	0	0	0	0	0	0	0	0	0	0	0	0	0	0	0	0	0	0	0	0
3151,64407 Da 313,53 s	5.23	1576.83			0	0	0	1095	0	0	0	0	0	0	0	0	0	0	0	0	0	0	0	0	0	0	0	0	0	0	0	0	0	0	0	0	0	0	0	0	0	0	0	0	0	0	0	0	0
756,43201 Da 313,66 s	5.23	757.439	Asparagus, 5,17min : 756,42667m_z, Aspaoligonin A_, _3beta_-22,26-Dihydroxyfurost-5-en-3-yl 4-O-beta-D-glucopyranosyl-beta-D-glucopyranoside_	C39H64O14	5276	7630	11095	13915	9991	20743	8271	4843	4031	8703	7366	15719	5441	5649	8766	29576	21860	27844	28607	29257	30652	26889	28063	27456	11831	4853	26808	0	132	0	146	91	0	0	136	0	0	89	0	111	0	85	8227	7205	0
756,41646 Da 313,69 s	5.23	757.424			0	0	0	0	0	0	0	0	0	0	0	0	0	297	0	0	0	0	0	0	0	0	0	0	0	87	0	0	0	0	35	83	0	0	73	100	0	0	0	0	0	0	0	146	5471
1051,03361 Da 313,71 s	5.23	1052.04			0	951	0	0	977	3789	630	0	0	574	390	1667	0	0	0	5440	2993	6273	5496	5304	4675	5496	6029	5765	0	0	6021	0	0	0	0	0	0	0	0	0	0	0	0	0	0	0	625	0	0
516,14720 Da 313,72 s	5.23	259.081			0	0	0	0	0	0	0	0	0	0	0	0	0	0	0	0	0	0	0	0	0	0	0	0	0	0	0	173	0	0	0	0	0	0	0	0	0	0	0	0	138	0	1518	1584	0
324,10576 Da 313,73 s	5.23	325.113			4273	6542	7322	10643	7754	11747	6114	4144	3972	8575	7704	11458	5179	5830	8113	14274	13907	14780	15043	14413	15882	12672	12870	14322	10117	5133	14669	0	0	0	218	137	0	0	0	104	0	115	252	100	0	0	6756	6764	4683
888,46675 Da 313,77 s	5.23	445.241			0	2438	2181	2616	2226	3365	1934	0	1508	1279	1080	1699	829	780	1122	2625	2148	2252	2448	2508	2510	2073	2534	2833	1613	610	2635	0	0	0	0	0	0	0	0	0	0	0	0	0	0	110	0	1640	1801
1050,46852 Da 313,80 s	5.23	1051.48			0	0	0	0	0	0	0	0	0	0	0	0	0	0	0	0	0	0	0	0	0	0	0	0	0	0	0	0	0	0	0	0	0	0	0	307	0	0	0	0	0	0	0	0	25973
888,47764 Da 313,92 s	5.23	889.485			316	602	977	910	0	1280	0	365	0	300	0	447	0	308	0	2012	1049	2368	1978	1639	1531	2031	2077	2175	0	148	2063	0	0	0	0	0	0	0	0	0	0	0	0	0	0	0	486	0	0
918,47823 Da 313,98 s	5.23	460.246	Asparagus, 5,26min : 918,47930m_z, saponine_	C47H74N3O11P2	1438	2393	1688	2234	2140	2690	0	1207	1134	1115	932	1908	650	683	952	2086	1960	2109	2611	2197	2180	1974	2290	2365	1200	618	1847	0	0	84	0	0	0	0	0	0	0	0	94	0	75	0	1484	1373	1387
1072,50026 Da 314,14 s	5.24	537.257			671	950	1237	1248	1194	1280	1076	0	868	1463	980	1566	1404	684	1151	1278	0	1167	1287	1288	1412	1043	1286	1220	1396	851	969	0	167	0	56	0	0	888	132	133	98	150	62	0	0	0	1073	1147	1077
1050,51821 Da 314,62 s	5.24	526.266	Asparagus, 5,17min : 1050,52341m_z, saponine, e,g, F-Gitonin_	C50H82O23	1021	2356	1894	2658	1903	3087	1849	1297	1323	757	458	905	316	0	688	1107	1014	1221	1152	1235	1021	1034	1012	931	727	356	1029	0	251	0	0	0	0	431	80	110	129	0	0	0	0	0	1794	1181	1351
1318,61575 Da 314,67 s	5.24	660.315			784	666	512	831	1644	2162	0	1252	0	0	0	0	0	0	0	93	0	375	325	279	229	137	213	0	0	0	675	0	0	0	0	0	0	0	41	0	0	0	0	0	0	0	1555	495	1235
788,43401 Da 314,89 s	5.25	395.224			0	0	21490	1229	0	0	0	0	0	218	172	245	231	405	896	0	0	0	0	0	0	0	0	0	170	339	0	585	554	351	461	348	374	559	978	403	414	586	405	511	303	264	437	655	0
783,47878 Da 314,93 s	5.25	392.747			0	0	15262	846	0	0	0	0	0	222	0	0	96	255	434	0	0	0	0	0	0	0	0	0	78	188	0	348	258	298	234	150	183	296	536	351	323	440	381	414	184	206	260	474	204
126,00878 Da 315,10 s	5.25	127.016			0	0	0	0	0	0	0	0	0	0	0	0	0	0	0	0	0	0	0	0	0	0	0	0	0	0	0	151	131	250	351	281	317	295	194	393	202	223	169	0	170	407	0	0	0
154,03967 Da 315,13 s	5.25	155.047			0	0	0	0	0	0	0	0	0	156	248	210	160	193	202	0	94	0	146	0	132	119	0	159	0	126	85	258	197	191	683	350	516	305	253	457	263	298	264	0	251	626	0	258	0
190,10509 Da 315,17 s	5.25	191.112			0	0	0	4019	0	2519	0	0	0	0	0	0	0	0	0	0	0	0	0	0	0	0	0	0	0	0	0	0	88	0	0	0	0	361	404	0	0	536	0	0	0	0	0	0	0
421,68546 Da 315,25 s	5.25	422.693			0	0	2022	268	0	0	0	0	0	0	0	0	0	0	0	0	0	0	0	0	0	0	0	0	0	0	0	0	0	0	0	0	0	0	0	0	0	0	0	0	0	0	0	118	0
821,43209 Da 315,29 s	5.25	411.723			0	0	3011	304	0	0	0	0	0	0	0	0	0	0	0	0	0	0	0	0	0	0	0	0	0	0	0	55	0	0	0	0	0	0	0	0	0	0	0	0	0	0	0	165	235
826,39137 Da 315,42 s	5.26	414.203			241	0	7271	688	0	0	0	0	0	0	0	0	95	0	0	0	0	0	0	0	0	0	0	0	88	0	0	105	0	137	0	0	0	0	307	126	136	177	81	116	0	46	242	391	369
572,33698 Da 315,80 s	5.26	287.176			0	0	2839	0	0	0	0	0	0	0	0	0	0	86	0	56	0	0	0	0	0	0	0	0	0	0	0	118	0	0	0	0	0	0	0	0	0	0	0	0	78	0	0	0	0
416,21901 Da 316,05 s	5.27	209.117			0	0	0	0	12620	0	0	0	0	0	0	0	0	0	0	0	0	0	0	0	0	0	0	0	0	0	0	0	0	0	0	0	0	0	0	0	0	0	0	0	0	0	0	0	0
399,28170 Da 316,36 s	5.27	400.289			2836	3763	2248	1950	2451	2581	3738	3625	2164	0	0	0	0	0	0	0	0	0	0	0	0	0	0	0	0	0	0	1901	0	1536	1437	1737	1926	0	0	0	0	0	1766	2390	2001	1620	3673	2062	6074
2143,08609 Da 316,75 s	5.28	1072.55			0	0	0	0	0	0	0	0	0	0	0	0	0	0	0	0	0	0	0	0	0	0	0	0	0	0	0	0	0	0	0	0	0	0	0	0	0	0	0	0	0	0	0	0	0
2143,06545 Da 316,76 s	5.28	1072.54			0	0	113	0	0	0	0	0	0	59	0	112	0	0	0	1232	424	0	2589	0	1374	3106	3611	2096	0	0	1925	0	0	0	0	0	0	0	0	0	0	0	0	0	0	0	0	0	0
1092,55265 Da 317,17 s	5.29	1093.56			0	0	0	319	0	0	0	0	0	0	0	0	0	0	0	0	0	0	0	0	0	0	0	0	0	0	0	0	0	0	0	0	0	0	0	0	0	0	0	0	0	0	0	0	0
1092,54307 Da 317,24 s	5.29	1093.55			0	0	1018	0	0	0	0	0	0	274	267	1164	265	0	1030	9060	3212	12945	10084	8649	6958	17133	15413	8180	1383	382	11303	0	0	0	0	0	0	0	0	0	0	0	0	0	0	0	0	0	0
798,43532 Da 317,61 s	5.29	400.225			0	0	0	0	0	0	0	0	0	135	255	512	194	264	419	1273	753	1671	1506	1467	1154	2258	2107	1414	462	208	1481	0	0	0	0	0	0	0	0	0	0	82	0	0	0	0	0	0	0
2869,53322 Da 318,13 s	5.3	1435.77			0	0	0	0	0	0	0	0	0	0	0	0	0	0	0	0	0	0	0	0	0	0	0	0	0	0	0	0	0	0	0	0	0	0	0	0	0	0	0	0	0	0	0	0	0
2257,15027 Da 318,20 s	5.3	1129.58			0	0	0	0	0	0	0	0	0	0	0	0	0	0	0	0	0	0	0	0	0	0	0	0	48	0	0	0	0	0	0	0	0	0	0	0	0	0	0	0	0	0	0	0	0
420,20280 Da 318,35 s	5.31	211.109			5489	6716	4754	3567	4949	3924	7242	5489	3658	0	0	0	0	0	0	0	0	0	0	0	0	0	0	0	0	0	0	6873	0	6728	6045	6761	6784	113	120	145	99	0	7209	7188	7785	6571	6766	4472	5595
2869,49859 Da 318,44 s	5.31	1435.76			0	0	0	0	0	0	0	0	0	0	0	0	0	0	0	926	0	1699	463	503	0	1279	1314	0	0	0	999	0	0	0	0	0	0	0	0	0	0	0	0	0	0	0	0	0	0
2299,15664 Da 318,47 s	5.31	1150.59			0	0	0	0	0	0	0	0	0	0	0	0	0	0	0	0	98	1355	0	623	0	0	0	0	0	0	1886	0	0	0	0	0	0	0	0	0	0	0	0	0	0	0	0	0	0
248,16096 Da 318,54 s	5.31	249.168			4211	7411	3596	2371	3600	3263	9802	6060	2845	0	0	44	0	0	0	0	0	0	0	0	0	0	0	0	0	0	0	1972	0	1971	2005	2009	2009	0	0	112	0	0	1939	2543	2151	1376	4041	1844	3473
918,45141 Da 318,92 s	5.32	919.459			0	0	0	0	0	0	0	0	0	0	0	0	0	0	0	0	0	0	0	0	0	0	0	0	0	0	0	0	0	0	0	0	0	0	0	0	0	0	0	0	0	0	0	0	6672
228,13572 Da 318,95 s	5.32	229.143	5,26min : 229,14052m_z, unknown contaminant	C8H16N6O2	963	3000	804	997	1225	810	1712	2046	1595	682	468	441	523	602	524	211	329	274	318	258	304	202	266	261	441	551	172	572	848	785	690	855	797	1053	915	1029	1013	832	796	549	498	805	1473	792	1281
974,43171 Da 319,24 s	5.32	488.223			326	333	0	0	482	947	0	0	0	162	375	573	311	351	846	1129	1505	1010	801	947	829	1085	947	766	833	361	839	27	0	0	0	0	0	0	0	0	0	0	0	81	0	0	387	349	408
2125,08538 Da 319,50 s	5.32	1063.55			0	0	0	0	0	0	0	0	0	0	0	0	0	0	0	0	1055	11682	7462	4803	0	6946	6871	6161	0	0	12779	0	0	0	0	0	0	0	0	0	0	0	0	0	0	0	0	0	0
872,27894 Da 319,65 s	5.33	873.286			0	0	0	0	0	0	0	0	0	0	0	0	0	0	0	0	0	0	0	0	0	0	0	0	0	0	0	0	0	0	0	0	0	0	0	0	0	0	0	0	0	0	0	0	0
598,18927 Da 319,65 s	5.33	599.197			0	0	0	0	0	0	0	0	0	0	0	0	0	0	0	0	0	0	0	0	0	0	0	0	0	52	0	0	0	0	0	0	0	0	0	0	0	0	0	0	0	0	0	0	0
2257,12606 Da 319,74 s	5.33	1129.57			0	0	0	0	0	0	0	0	0	0	0	0	0	0	0	4459	464	6472	6983	4268	3408	4543	5052	6732	0	0	8448	0	0	0	0	0	0	0	0	0	0	0	0	0	0	0	0	0	0
106,04163 Da 319,83 s	5.33	107.049			473	730	367	261	310	389	117	845	860	0	0	0	36	0	0	90	0	51	0	0	0	0	0	31	0	0	0	0	0	0	0	0	0	0	104	0	0	68	0	0	0	0	505	302	395
910,21593 Da 319,90 s	5.33	456.115			0	0	0	0	0	0	0	0	0	0	0	0	0	0	0	0	0	0	0	0	0	0	0	0	0	0	0	0	0	0	0	0	0	0	0	0	0	0	0	0	0	0	0	0	0
1206,60640 Da 320,03 s	5.33	1207.61			0	0	0	0	0	0	0	0	0	0	0	0	0	0	0	0	213	1803	311	895	671	1160	1439	1157	0	0	2338	0	0	0	0	0	0	0	0	0	0	0	0	0	0	0	0	0	0
1225,12587 Da 320,22 s	5.34	1226.13			0	0	0	0	0	0	0	0	0	0	0	0	0	0	0	0	0	0	0	203	0	0	0	0	0	0	0	0	0	0	0	0	0	0	0	0	0	0	0	0	0	0	0	0	0
594,79591 Da 320,29 s	5.34	595.803			133	0	97	0	0	0	0	0	0	118	0	119	64	0	0	1877	0	2290	2183	1480	1591	1976	1868	1891	0	0	2953	0	0	0	0	0	0	0	0	0	0	0	0	0	0	0	0	0	0
1225,11296 Da 320,30 s	5.34	1226.12			0	0	0	0	0	0	0	0	0	0	0	0	0	0	0	2109	0	3447	3662	1657	1064	1990	1882	1959	0	0	8187	0	0	0	0	0	0	0	0	0	0	0	0	0	0	0	0	0	0
1224,61098 Da 320,42 s	5.34	1225.62			0	0	0	0	0	0	0	0	0	0	0	185	80	0	165	7508	1248	10605	10324	6218	4538	7023	7871	7817	0	0	19253	0	0	0	0	0	0	0	0	0	0	0	0	0	0	0	0	0	0
1026,52732 Da 320,62 s	5.34	514.271			0	0	0	0	0	0	0	0	422	96	83	227	0	113	139	4776	1177	5202	5525	3670	3611	4228	3876	4218	200	0	7275	0	0	0	0	0	0	0	0	0	0	35	0	0	0	0	0	0	0
1246,58493 Da 320,89 s	5.35	624.3			0	140	249	156	0	0	259	354	194	0	0	151	0	0	0	1636	638	1586	2125	1219	1378	1253	1341	0	0	0	2153	0	0	0	0	0	0	0	0	0	0	0	0	0	0	0	0	125	0
1254,57505 Da 321,06 s	5.35	628.295			200	0	0	0	204	0	0	0	0	0	0	189	0	0	0	2679	857	2646	3017	2299	1798	2172	2494	2569	96	0	4088	0	44	0	0	0	0	45	0	0	0	0	0	0	0	0	108	0	238
810,47958 Da 321,53 s	5.36	406.247			23296	26091	100145	16328	22004	18266	26006	28499	17288	316	271	654	341	553	1505	0	246	0	0	197	0	0	0	0	411	489	0	17932	704	17753	19023	20191	20838	728	907	380	422	484	18677	23780	19360	14138	22297	16715	21260
832,45896 Da 321,59 s	5.36	417.237			0	0	26785	1916	0	0	0	0	566	308	237	433	243	352	1137	0	0	0	0	0	0	0	0	0	263	363	0	392	428	367	442	227	440	475	713	393	350	472	544	681	280	192	450	0	0
848,43361 Da 321,67 s	5.36	425.224			702	979	38321	3216	760	681	1275	0	918	121	79	257	128	144	481	0	0	0	0	0	0	0	0	0	142	118	0	111	87	0	0	0	0	229	203	0	0	198	106	0	0	0	510	862	0
865,45956 Da 321,68 s	5.36	433.737			0	0	6891	632	0	0	0	0	0	0	0	101	0	0	151	0	0	0	117	0	0	150	0	0	0	38	0	0	0	0	0	0	0	0	0	0	0	0	0	0	0	0	0	161	230
827,50475 Da 321,68 s	5.36	414.76			0	0	19409	1368	0	0	0	0	396	208	63	230	157	339	882	0	0	0	0	0	0	0	0	0	196	337	0	338	302	216	323	183	130	297	417	328	328	378	280	383	184	172	340	530	409
886,39290 Da 321,72 s	5.36	444.204			0	0	7765	910	0	0	490	0	0	0	0	0	58	0	0	0	0	0	0	0	0	0	0	0	0	0	0	0	0	0	0	0	0	0	0	0	0	0	0	0	0	0	303	368	288
870,41598 Da 321,72 s	5.36	436.215			0	0	13575	1419	0	284	0	0	0	0	117	228	0	0	352	93	0	0	0	0	0	0	0	0	132	0	0	0	115	0	0	0	0	0	163	98	168	122	0	0	0	0	0	534	0
854,44132 Da 321,74 s	5.36	428.228			0	0	5567	621	0	0	306	0	292	133	0	179	147	0	749	0	0	0	0	0	0	0	0	0	181	205	0	249	368	187	308	148	257	295	572	316	218	406	194	359	141	115	0	337	0
286,22411 Da 322,94 s	5.38	287.231	5,37min : 286,22436m_z, higher in B	C15H30N2O3	2139	2174	0	911	4081	4744	1592	566	1489	0	105	205	272	363	433	213	987	425	538	325	487	351	356	193	139	191	0	1879	892	678	839	612	1020	374	462	713	382	511	1162	3695	1227	692	1301	1363	2466
1080,50855 Da 322,95 s	5.38	1081.52			0	123	0	60	0	345	0	0	0	0	0	0	0	0	0	750	718	4465	2119	2332	1690	4282	4508	2215	0	0	2983	0	0	0	0	0	0	0	0	0	0	0	0	0	0	0	69	0	0
183,16223 Da 322,97 s	5.38	184.17	5,37min : 183,16171m_z, higher in B, Fragment	C9H19N4	1379	1704	302	668	3073	3875	920	479	1047	108	105	185	187	213	214	0	870	284	492	136	428	244	273	284	161	152	241	1391	603	561	608	537	589	366	437	507	321	324	960	3023	987	624	925	1226	1493
1014,52532 Da 323,32 s	5.39	508.27			0	0	627	0	0	0	0	0	591	0	0	0	0	0	0	1708	0	1463	1056	833	477	1053	828	690	0	0	1955	0	118	0	0	0	0	206	42	59	0	91	0	0	0	0	0	0	0
1196,60183 Da 326,25 s	5.44	1197.61			0	0	0	1005	0	0	0	0	0	0	0	0	0	0	0	0	0	0	0	0	0	0	0	0	0	117	0	0	0	0	0	0	0	0	0	0	0	0	0	0	0	0	436	372	0
1196,58945 Da 327,25 s	5.45	1197.6			378	692	1227	0	924	1443	419	500	550	6812	2047	2291	989	2598	1736	752	2319	1404	1458	1110	1776	2833	2945	1962	2725	1519	958	0	0	0	0	0	0	0	0	0	0	0	0	0	0	0	98	351	0
514,32300 Da 327,72 s	5.46	258.169			0	0	0	0	0	0	0	0	0	0	0	0	0	0	0	0	0	0	0	0	0	0	0	0	0	0	0	0	0	0	0	0	0	0	0	0	0	0	0	0	0	0	0	0	0
909,48672 Da 327,81 s	5.46	455.751			256	0	7193	762	202	0	0	0	235	0	0	0	0	0	174	0	0	0	0	0	0	0	0	0	0	0	0	37	0	0	0	0	0	0	0	0	0	0	0	90	0	0	214	293	250
871,53011 Da 327,82 s	5.46	436.772			0	0	14837	1123	285	0	0	0	0	0	0	316	244	287	725	135	0	119	0	0	60	0	0	0	185	193	122	135	243	216	260	212	270	351	451	216	271	189	265	366	160	123	207	548	0
854,50386 Da 327,85 s	5.46	428.259			675	638	57952	3386	875	881	1531	0	951	225	252	479	315	496	1480	293	198	233	0	293	243	0	0	0	417	352	0	418	667	442	581	385	470	326	738	476	446	381	426	932	371	284	748	1367	844
930,41824 Da 327,90 s	5.46	466.216			379	0	6699	995	430	398	0	341	419	0	0	118	0	83	141	0	0	0	0	0	0	0	0	0	0	0	0	55	0	0	0	0	0	0	0	0	0	0	0	0	0	0	170	371	414
876,48483 Da 327,90 s	5.46	439.25			0	0	18131	1448	0	0	0	0	0	0	232	347	230	298	1011	0	0	0	0	0	0	0	0	0	0	250	0	330	330	278	342	326	318	134	573	262	273	387	338	656	347	267	0	742	0
914,44253 Da 327,90 s	5.46	458.229			440	0	12054	1236	484	0	466	374	0	0	0	194	70	149	352	0	0	0	0	0	0	0	0	0	0	0	0	0	0	0	0	89	0	0	83	59	91	151	30	191	0	0	318	491	412
888,55176 Da 327,95 s	5.47	445.283			0	0	2248	0	0	0	0	0	0	0	0	0	0	131	275	0	0	0	0	0	0	0	0	0	0	0	0	0	105	79	99	0	0	0	194	0	0	0	0	147	105	0	0	0	0
892,45771 Da 328,12 s	5.47	447.236			685	0	0	2776	929	909	1207	552	813	0	114	272	0	178	480	251	178	0	245	0	0	0	646	242	0	144	0	0	0	95	96	0	0	0	142	125	110	0	0	196	0	0	492	842	531
344,21014 Da 328,31 s	5.47	345.217			0	0	0	0	0	0	0	0	0	0	0	0	0	0	0	985	857	1256	872	1142	1006	1149	1104	1310	0	0	938	0	69	0	0	0	0	0	0	0	0	0	0	0	0	0	0	0	0
985,44005 Da 328,81 s	5.48	493.727			104	0	0	0	0	0	0	0	319	3758	2176	3677	862	1850	1486	999	1594	745	276	626	884	1307	1638	439	2716	1551	208	0	0	0	0	0	0	0	0	0	0	0	0	0	0	0	158	133	0
1020,52200 Da 329,13 s	5.49	1021.53			458	1220	1480	2216	1222	3395	882	0	489	538	0	1406	372	305	839	8905	3303	14619	11499	8489	7874	14708	14122	15699	927	322	15192	0	0	0	0	0	0	0	0	0	0	0	0	0	0	0	714	519	0
208,21851 Da 329,52 s	5.49	209.226			855	1216	650	567	908	834	1297	1012	477	0	0	0	0	0	0	0	0	0	0	0	0	0	0	0	0	0	0	1016	0	590	673	744	894	0	0	0	0	0	673	869	879	826	1080	612	808
374,10105 Da 330,93 s	5.52	375.108			0	942	0	0	0	4494	846	0	0	0	0	0	0	0	0	0	0	0	0	0	0	0	0	0	0	0	0	0	0	0	0	0	0	0	0	0	0	0	0	0	0	0	1596	0	357
1046,53632 Da 331,57 s	5.53	1047.54			493	2681	2863	298	701	1996	4898	3342	1745	0	147	437	0	161	176	2007	1528	1453	3978	2392	0	1522	1499	1273	0	144	2652	0	0	0	0	0	0	0	0	0	0	0	0	123	0	0	1362	516	0
707,23820 Da 332,55 s	5.54	708.245			0	0	0	0	0	0	0	0	0	0	0	0	0	0	291	2006	0	777	509	686	1336	0	0	1120	0	0	561	0	0	0	0	0	0	0	0	0	0	0	0	0	0	0	0	0	0
290,18925 Da 332,57 s	5.54	291.197			971	1620	894	675	1145	741	1896	1267	595	0	0	0	0	0	0	0	0	0	0	0	0	0	0	0	0	0	0	1245	71	622	515	795	589	0	0	0	0	0	904	824	1133	701	1298	610	1106
439,24018 Da 333,09 s	5.55	440.247			0	0	3675	321	0	0	0	0	0	3071	995	317	736	1514	1148	0	396	0	252	448	145	357	556	645	2307	440	432	96	78	0	0	0	147	118	0	114	0	56	0	181	0	0	0	0	0
444,19661 Da 333,19 s	5.55	445.204			0	0	0	0	256	378	0	401	0	5257	2268	720	1938	3124	2868	0	670	0	387	562	0	0	1123	0	4715	1138	872	0	0	0	0	0	0	0	0	0	0	0	66	0	0	0	207	194	373
2184,04703 Da 333,20 s	5.55	1093.03			0	0	0	0	0	0	0	0	0	0	0	0	0	0	0	471	471	985	2283	0	0	1424	1276	1185	0	0	2772	0	0	0	0	0	0	0	0	0	0	0	0	0	0	0	0	0	0
886,46133 Da 333,34 s	5.56	887.469			172	205	507	468	0	761	265	0	0	151	0	186	0	0	0	994	912	2025	2530	1198	768	1974	2236	2152	0	0	2292	0	0	0	0	0	0	0	0	0	0	0	0	0	0	0	244	142	0
989,46230 Da 333,46 s	5.56	495.738			203	0	258	0	103	0	211	172	246	125	143	476	116	86	750	5790	5809	10055	9423	3630	4525	10372	9622	7618	697	406	13573	0	0	0	0	0	0	0	0	0	0	0	0	0	0	0	166	0	197
468,24224 Da 333,62 s	5.56	469.25			0	0	15712	1491	570	719	0	0	659	0	0	0	0	0	0	0	0	0	0	0	0	0	0	0	0	0	0	98	109	103	0	0	0	111	96	74	124	96	0	96	87	68	0	689	415
1151,52990 Da 333,73 s	5.56	1152.54			0	0	0	0	0	0	0	0	0	0	0	0	0	0	0	1099	1120	1857	1637	0	1001	1848	2060	1557	0	0	2621	0	0	0	0	0	0	0	0	0	0	0	0	0	0	0	0	0	0
915,55554 Da 333,74 s	5.56	458.785			0	0	8559	495	0	0	0	0	0	0	0	0	126	0	539	0	0	0	0	0	0	0	0	0	0	0	0	172	293	181	198	216	190	209	410	235	255	252	233	475	139	92	0	417	310
898,52858 Da 333,80 s	5.56	450.272			0	0	30838	2298	699	0	1504	0	831	0	127	297	134	356	991	146	0	0	0	0	0	0	0	0	0	190	0	389	546	383	444	463	534	395	671	378	342	497	347	1096	352	285	637	1225	827
974,44471 Da 333,82 s	5.56	488.23			317	0	3611	597	398	0	0	0	0	0	0	0	0	0	0	0	0	0	0	0	170	210	0	0	0	0	0	0	0	0	0	0	0	0	0	0	0	0	0	0	0	0	153	267	0
958,46767 Da 333,91 s	5.57	480.241			0	0	6748	751	317	358	379	0	279	0	0	97	0	0	0	0	0	0	0	0	0	0	0	0	102	79	0	0	79	123	93	0	0	0	92	80	44	127	60	143	0	0	274	514	306
1119,54221 Da 333,93 s	5.57	560.778			0	0	0	0	165	0	192	0	0	0	0	191	187	0	0	0	10154	1122	1004	1573	1132	994	963	301	0	464	817	0	0	0	0	0	0	0	0	0	0	0	0	0	0	0	0	0	205
953,51209 Da 333,95 s	5.57	477.763			149	0	4038	536	169	0	380	0	290	0	0	0	0	0	0	0	0	0	0	0	0	0	0	0	0	0	0	0	0	65	0	0	0	0	0	0	0	0	0	0	0	0	148	319	298
1096,55509 Da 334,02 s	5.57	549.285			0	0	0	0	0	0	0	0	0	4090	1148	392	281	605	446	0	0	0	0	0	0	0	0	0	1524	0	0	0	0	0	0	0	0	0	0	0	0	0	0	0	0	0	0	0	0
1096,56529 Da 334,18 s	5.57	1097.57			0	0	0	0	0	0	0	0	0	11999	3983	1982	878	1963	1483	0	0	0	0	0	0	0	0	0	4164	0	0	0	0	0	0	0	0	0	0	0	0	0	0	0	0	0	0	0	0
533,26252 Da 334,94 s	5.58	267.639			0	74	176	0	0	185	0	0	186	2727	2232	3220	948	885	953	830	775	680	279	860	1409	1296	845	448	1200	1093	271	0	0	0	0	0	0	0	0	0	0	0	0	0	0	0	0	161	0
629,31983 Da 335,00 s	5.58	315.667			0	233	421	0	0	349	0	0	563	7047	6466	8113	2554	2671	2592	3256	3233	1497	723	2144	5207	2844	3081	1095	3745	2750	795	0	0	0	0	0	0	0	0	0	0	0	0	0	0	0	0	79	0
561,25868 Da 335,14 s	5.59	562.266			380	443	1242	0	285	1393	356	329	1595	24225	21580	29469	8462	10262	8186	9013	8716	4655	2450	9116	15048	11041	11049	4559	12579	9228	2357	0	0	0	0	0	0	0	0	0	0	0	0	0	0	0	0	252	457
706,33348 Da 335,17 s	5.59	707.341			0	0	0	0	0	0	100	0	0	2494	2226	2942	814	1022	963	486	611	0	266	577	894	647	651	0	1074	904	0	0	0	0	0	0	0	0	0	0	0	0	0	0	0	0	97	121	0
696,32121 Da 335,26 s	5.59	349.168			344	474	0	0	0	0	0	0	257	1216	0	1334	797	655	1054	601	669	384	231	691	833	612	531	354	1377	1092	0	0	0	96	157	0	90	275	0	0	99	96	101	207	0	75	267	303	492
460,13533 Da 335,50 s	5.59	461.143			0	0	0	0	0	0	0	0	0	0	0	304	0	0	0	2443	2477	4220	3014	2350	2519	4456	4414	4054	0	0	4187	0	0	0	0	0	0	0	0	0	0	0	0	0	0	0	0	0	0
436,35490 Da 337,24 s	5.62	437.362			473	997	719	471	599	1106	312	422	1522	2052	907	599	214	561	267	760	1695	1273	899	820	1781	1254	1124	2139	457	505	1492	0	0	0	0	0	0	0	0	0	0	0	0	0	0	0	575	421	356
298,13918 Da 337,36 s	5.62	299.146			606	0	589	931	1162	657	1002	1742	2986	1480	233	1633	377	1747	5394	0	0	0	0	0	0	0	0	0	762	791	0	419	303	256	384	325	394	277	148	156	0	0	359	452	257	144	699	725	762
296,14105 Da 337,68 s	5.63	297.148			0	0	0	1800	0	0	0	1170	0	0	0	0	0	0	0	0	0	0	0	0	0	0	0	0	0	0	0	0	0	117	179	0	0	125	0	0	0	0	0	0	0	0	0	238	0
296,15258 Da 337,77 s	5.63	297.16			477	0	1868	0	0	0	0	347	0	0	0	0	0	0	0	0	0	0	0	0	0	0	0	0	0	0	0	95	0	150	0	0	0	146	0	0	0	0	133	0	0	0	0	250	386
1133,55569 Da 338,23 s	5.64	567.785			107	0	0	108	0	0	170	0	0	0	161	0	0	89	0	0	5237	750	695	1200	742	1046	757	0	0	0	904	0	0	0	0	0	0	0	0	0	0	0	0	0	0	0	0	0	120
959,57951 Da 339,24 s	5.65	480.797			0	0	3851	0	0	0	0	0	0	124	0	259	0	146	557	0	0	0	0	0	0	0	0	0	123	214	0	188	255	192	182	113	203	131	385	178	187	269	142	439	183	115	285	384	0
1018,47538 Da 339,27 s	5.65	510.245			297	0	2254	567	300	260	522	393	0	0	0	0	0	0	0	0	0	0	0	0	0	0	0	0	0	0	0	0	0	0	0	0	0	0	0	0	0	0	0	0	0	0	141	160	356
1002,49507 Da 339,53 s	5.66	502.255			0	0	3316	407	262	0	456	402	0	0	0	0	67	0	242	0	0	0	0	0	0	0	0	0	0	0	0	0	107	89	88	0	0	0	130	0	0	0	33	112	0	0	242	159	371
942,55459 Da 339,57 s	5.66	472.285			0	0	13208	1007	0	0	1201	0	0	0	193	423	227	328	1109	0	0	0	0	0	0	0	0	0	255	310	0	410	516	431	551	330	422	387	584	424	430	466	234	826	316	209	0	1072	0
261,15627 Da 339,59 s	5.66	262.164			1118	2616	994	1591	1122	1235	1186	0	1691	0	0	0	0	0	0	0	0	0	0	0	0	0	0	0	0	0	0	0	0	0	0	0	0	0	0	0	0	0	0	0	0	49	2444	811	1938
948,13775 Da 339,65 s	5.66	949.145			0	0	0	0	0	0	0	0	0	0	0	0	0	0	0	0	967	3092	1099	1990	0	5665	5605	0	0	0	1705	0	0	0	0	0	0	0	0	0	0	0	0	0	0	0	0	0	0
142,06381 Da 339,73 s	5.66	143.071			118	588	0	395	599	923	0	1821	1912	0	0	0	0	0	0	0	0	0	0	0	0	0	0	0	0	0	0	174	0	0	0	0	60	3023	0	0	0	190	1115	1395	92	76	70	1692	141
2239,14807 Da 341,54 s	5.69	1120.58			0	0	0	0	0	0	0	0	0	0	0	0	0	0	0	2146	671	688	1118	759	776	0	0	2539	0	0	2104	0	0	0	0	0	0	0	0	0	0	0	0	0	0	0	0	0	0
156,99552 Da 341,58 s	5.69	158.003	Unknown 5,65min:158,0024 Ara	C4H3N3O2S	0	2104	0	0	0	0	1617	849	0	0	0	340	0	362	406	335	361	0	0	0	0	0	0	0	0	433	0	521	466	573	551	560	505	420	560	507	617	522	496	459	442	512	385	0	333
1048,48709 Da 342,63 s	5.71	1049.49			0	0	0	0	0	0	0	0	0	0	0	0	0	0	0	0	0	0	0	0	0	0	0	0	0	0	0	0	0	0	0	0	0	0	0	0	0	0	0	0	0	0	0	0	8251
3085,65041 Da 343,87 s	5.73	1543.83			0	0	0	0	0	0	0	0	0	0	0	0	0	0	0	0	0	0	0	0	0	0	0	0	0	0	0	0	0	0	0	0	0	0	0	0	0	0	0	0	0	0	0	0	0
370,22395 Da 343,98 s	5.73	371.231			0	0	0	0	0	0	0	0	0	268	0	0	156	0	0	1380	851	1959	1318	1359	1079	2609	2628	0	0	0	1745	0	160	0	0	0	0	0	81	0	0	0	0	0	0	0	0	0	0
3085,60395 Da 344,04 s	5.73	1543.81			0	0	0	0	0	0	0	0	0	0	0	0	0	0	0	1697	0	0	2427	1962	1121	1524	0	0	0	0	2903	0	0	0	0	0	0	0	0	0	0	0	0	0	0	0	0	0	0
1048,55935 Da 344,11 s	5.74	1049.57			0	0	0	4900	0	0	0	0	0	0	5345	0	0	0	0	0	0	0	0	0	0	0	0	0	0	0	0	0	59	0	0	0	0	0	62	0	0	0	0	0	0	0	0	0	0
740,44747 Da 344,11 s	5.74	371.231			0	0	0	0	0	0	0	0	0	0	0	0	0	0	0	0	0	0	0	0	0	0	0	1581	0	0	0	0	0	0	0	0	0	330	0	0	0	0	0	0	0	0	0	0	0
308,10935 Da 344,38 s	5.74	309.117			0	0	0	750	864	1342	666	0	548	593	683	1022	555	564	726	1455	1033	1543	1268	1413	1320	1233	1402	1558	641	838	1312	0	0	0	0	0	0	0	0	0	0	0	0	0	0	0	607	608	0
1090,47741 Da 344,65 s	5.74	546.246			797	870	0	1526	1592	0	721	989	0	1120	980	1718	1075	918	1294	2115	1750	1794	1709	1888	1928	1940	1901	1547	1086	1365	1413	0	0	0	0	0	0	186	184	259	196	63	244	134	0	64	953	1034	911
3117,67382 Da 345,34 s	5.76	1559.84			0	0	0	0	0	0	0	0	0	0	0	0	0	0	0	0	0	0	0	0	0	0	0	0	0	0	0	0	0	0	0	0	0	0	0	0	0	0	0	0	0	0	0	0	0
3117,62974 Da 346,14 s	5.77	1559.82			0	0	0	0	0	0	0	0	0	425	0	2043	838	1042	263	2211	778	0	1312	1227	147	0	736	1273	0	0	2187	0	0	0	0	0	0	0	0	0	0	0	0	0	0	0	0	0	0
1104,49346 Da 346,20 s	5.77	553.254			430	1023	847	372	372	449	2330	0	450	338	556	465	442	325	515	1534	1259	0	983	1127	444	617	491	754	343	488	847	0	0	0	0	0	0	0	0	0	0	0	75	90	0	0	486	388	703
1028,54091 Da 346,26 s	5.77	515.278			0	0	0	0	169	0	0	0	254	0	0	0	195	0	0	4100	1591	2993	2068	1468	3817	1201	1630	5530	0	0	6609	62	0	0	0	0	0	0	0	0	0	0	0	0	29	0	0	0	0
1050,54087 Da 346,61 s	5.78	1051.55			516	0	0	341	0	567	318	0	0	1043	0	0	842	674	682	0	4407	2031	1930	3103	4496	8316	3888	1749	1021	1053	1728	0	0	0	0	0	0	0	0	0	0	0	0	0	0	0	0	0	0
1034,54549 Da 346,92 s	5.78	1035.55			0	0	0	61952	0	0	0	0	0	0	0	0	0	0	0	0	0	0	0	0	0	0	0	0	0	0	0	99	0	220	0	51	0	0	0	0	0	0	0	0	0	0	0	0	0
1302,61913 Da 347,01 s	5.78	652.317			272	1736	523	396	0	432	2890	1037	668	0	0	0	0	0	0	0	0	0	0	0	0	0	0	0	0	0	0	0	0	0	0	0	0	0	0	0	0	0	0	0	0	0	510	206	608
3103,67285 Da 347,89 s	5.8	1552.84			0	0	0	806	0	0	0	0	0	0	0	0	0	0	0	0	0	0	0	0	0	0	0	0	0	0	0	0	0	0	0	0	0	0	0	0	0	0	0	0	0	0	0	0	0
3103,61842 Da 347,91 s	5.8	1552.82			1216	4984	2801	0	3414	14192	1015	0	0	25661	27401	27553	24935	27473	27029	16460	23504	20823	22414	23236	25036	22104	23074	22446	26509	24188	15381	0	0	0	0	0	0	0	0	0	0	0	0	0	0	0	0	1221	0
3103,65309 Da 348,02 s	5.8	1552.83			0	0	0	0	0	0	0	0	0	0	0	0	0	0	0	0	0	0	0	0	0	0	0	0	0	0	0	0	0	0	0	0	0	0	0	0	0	0	0	0	0	0	2793	0	0
1034,47385 Da 348,17 s	5.8	1035.48			0	0	0	0	0	0	0	0	0	0	0	0	0	0	0	0	0	0	0	0	0	0	0	0	0	0	0	0	0	0	0	0	0	0	0	1901	0	0	0	0	0	0	0	0	103326
4138,15408 Da 348,21 s	5.8	1380.39			0	0	0	0	0	0	0	0	0	1099	2555	0	2042	1108	3198	0	1040	1668	1801	1806	2130	767	1815	1884	2449	838	308	0	0	0	0	0	0	0	0	0	0	0	0	0	0	0	200	0	0
2093,03834 Da 348,31 s	5.81	1047.53			0	1238	508	0	674	661	2293	0	0	0	764	0	883	837	819	673	593	0	606	545	466	517	0	589	873	857	614	0	0	0	0	0	0	0	0	0	0	0	105	67	0	0	0	549	0
4138,19955 Da 348,36 s	5.81	1380.41			0	0	0	0	0	0	0	0	0	0	0	0	0	0	0	0	0	0	0	0	0	0	0	0	0	0	0	0	0	0	0	0	0	0	0	0	0	0	0	0	0	0	0	0	0
1034,52398 Da 348,38 s	5.81	518.269			1242	1783	1539	1021	1206	1226	1159	1526	1021	0	564	600	544	595	812	656	486	635	719	773	679	704	702	716	583	624	700	0	0	0	0	0	0	61	0	0	0	0	206	189	0	0	1487	1188	1837
1058,49008 Da 348,51 s	5.81	530.252			1609	3758	1630	1023	1455	1319	9056	2510	1278	1751	1369	1566	1718	1271	1791	967	772	0	813	810	1118	991	930	763	1053	1833	932	111	0	0	0	85	0	0	195	184	146	206	360	328	0	0	1931	1625	2021
1150,53298 Da 348,60 s	5.81	576.274			412	1310	0	346	416	386	3261	479	0	0	0	0	0	0	0	0	0	0	0	0	0	0	0	0	0	0	0	0	115	83	0	0	0	150	317	303	184	339	283	337	53	0	566	451	325
1238,57996 Da 348,63 s	5.81	620.297			0	0	0	0	0	0	246	0	0	0	0	0	0	0	0	1729	866	1363	1317	1051	1716	751	644	1144	0	0	2225	0	0	0	0	0	0	0	0	0	0	0	0	0	0	0	0	0	0
902,48136 Da 348,71 s	5.81	452.248	Asparagus, 5,87min : 902,48422m_z, Asparasaponin II, ShatavarinIX_	C45H74O18	1433	1735	1650	1451	0	1466	1452	1295	1434	1209	1214	1531	1431	1553	1539	1308	1109	1197	1335	1344	1272	1263	1154	1046	1741	1501	1239	0	89	0	0	0	0	203	49	0	0	142	189	281	0	0	2063	1444	1918
896,43335 Da 348,95 s	5.82	449.224			0	718	721	0	439	0	1859	742	316	0	0	0	483	185	430	0	321	0	268	213	363	0	0	0	0	0	306	0	0	0	0	0	0	196	162	81	102	76	95	0	0	0	378	343	459
451,23906 Da 348,97 s	5.82	452.246			0	0	0	0	1710	0	0	0	0	0	0	1149	0	1347	0	0	0	0	0	0	0	0	0	0	1326	0	0	0	0	0	0	0	0	0	0	0	0	0	0	0	0	0	0	0	0
872,47179 Da 348,99 s	5.82	437.243	Asparagus, 5,83min : 872,47359m_z, Asparagusin A_	C44H72O17	1568	1841	1807	1297	1743	1791	1100	1653	0	1617	1868	1481	1991	1792	1720	1415	1610	1371	1392	1263	1320	1284	1321	1287	1850	1866	1381	123	0	0	0	0	0	262	176	164	42	147	269	253	0	0	2132	1812	2126
324,10607 Da 349,06 s	5.82	325.113	Asparagus, 5,75min : 324,10358m_z	C12H20O10	8923	10520	8559	7411	11074	10226	7600	7436	8830	13682	13017	12051	12801	12875	13946	10161	11364	9390	10165	11131	10582	9903	9661	9797	13044	12925	8621	263	0	0	0	213	281	718	712	620	532	623	1622	1554	0	196	10023	9913	9252
2093,01412 Da 349,31 s	5.82	698.679			675	3186	686	586	984	981	5433	1091	740	1071	1201	1087	1102	1017	1326	765	790	600	528	644	836	618	624	528	1301	1440	627	0	0	0	0	0	0	0	0	0	0	0	0	0	0	0	808	661	0
1072,48162 Da 349,59 s	5.83	537.248			3241	2515	2137	2070	3137	2385	0	2487	2986	1178	1025	1665	1773	1288	1384	1065	1389	694	925	1141	957	1023	1066	962	962	1644	937	53	0	0	0	0	0	0	244	91	136	71	251	239	0	0	2334	2550	3103
400,23590 Da 349,63 s	5.83	401.243			0	0	0	0	0	0	0	0	0	0	0	0	0	0	164	1771	1834	1749	1810	2081	1395	710	624	592	0	0	1423	0	224	0	0	0	0	0	0	0	0	0	0	0	0	0	0	0	0
2225,15814 Da 349,71 s	5.83	1113.59			0	0	0	0	0	0	0	0	0	0	0	63	0	0	0	0	0	0	0	0	0	0	0	0	0	0	0	0	0	0	0	0	0	0	0	0	0	0	0	0	0	0	0	0	0
1056,50609 Da 349,73 s	5.83	529.26			2441	3758	2217	1976	2358	2033	1512	2331	2082	2738	2592	2663	3218	2944	3287	1911	1321	1387	1474	2037	1224	1388	1845	1684	3305	2808	1327	0	0	0	0	121	0	299	349	88	218	352	643	693	110	124	2808	2572	2540
2225,13587 Da 349,75 s	5.83	1113.58			0	0	0	0	0	82	0	0	0	0	0	0	0	0	0	9292	3394	8265	7675	5603	5904	3260	3379	8360	0	0	15759	0	0	0	0	0	0	0	0	0	0	0	0	0	0	0	0	0	0
926,44335 Da 349,81 s	5.83	464.229			627	1909	0	675	0	467	4456	1012	0	0	0	0	1072	0	676	1376	0	785	660	1011	889	796	787	861	412	703	791	0	0	0	0	0	0	127	88	0	0	54	0	0	0	0	862	797	731
706,42740 Da 350,71 s	5.85	354.221			0	0	0	0	0	0	0	0	0	0	0	0	0	0	0	0	0	0	0	0	0	0	0	0	0	0	0	0	8358	0	0	0	0	14962	3790	2746	2197	2935	0	0	0	0	0	0	0
188,10523 Da 350,76 s	5.85	189.113			845	673	205	1566	534	507	3759	358	754	0	0	0	0	0	0	0	0	0	0	0	0	0	0	0	0	0	0	586	192	287	172	150	251	167	159	86	99	146	284	292	210	227	904	1543	1007
480,39075 Da 350,85 s	5.85	241.203			0	0	0	0	0	0	0	0	0	293	455	561	500	347	1411	537	270	422	375	418	324	235	256	333	322	455	422	0	731	0	0	0	0	20572	2219	2957	2204	4343	0	0	0	0	0	0	0
3145,62667 Da 351,00 s	5.85	1573.82			0	0	0	0	0	0	0	0	0	0	179	204	0	131	0	561	2695	2962	0	2723	4252	3895	3270	3925	153	191	1294	0	0	0	0	0	0	0	0	0	0	0	0	0	0	0	0	0	0
728,41198 Da 352,13 s	5.87	365.213			0	0	0	0	0	0	0	0	0	0	0	0	0	0	0	0	0	0	0	0	0	0	0	0	0	0	0	0	6012	0	0	0	0	12238	2811	2050	2048	2308	0	0	0	0	0	0	0
210,12415 Da 352,14 s	5.87	211.131			2175	2486	1819	2657	3468	3095	1356	5157	5174	0	0	0	0	0	0	0	0	0	0	0	0	0	0	0	0	0	56	0	0	0	0	0	0	355	0	0	0	126	0	0	0	0	975	1363	2038
944,45290 Da 352,35 s	5.87	473.234			0	759	770	429	375	327	2413	793	536	615	510	427	561	0	569	371	0	0	391	418	487	321	435	0	442	597	0	0	0	0	0	0	0	114	0	0	0	0	128	126	0	97	624	550	569
782,44211 Da 352,39 s	5.87	392.228			0	0	0	0	0	0	0	0	264	0	0	0	0	80	0	1140	1274	1754	1074	1425	1637	1323	1662	1274	0	348	1893	0	0	52	0	0	0	0	0	0	0	0	0	169	0	0	141	0	416
234,08955 Da 352,55 s	5.88	235.097			2696	3475	1582	4241	3262	7676	2553	3114	6091	0	0	0	0	0	106	0	0	0	0	0	0	0	0	0	0	0	52	0	0	0	0	0	0	0	0	0	0	0	0	0	0	0	5591	1597	2999
226,20345 Da 352,97 s	5.88	227.211			0	423	0	755	0	0	555	0	412	0	0	0	0	0	288	0	0	0	0	0	0	0	0	0	0	0	0	3581	1091	7533	7238	12415	11069	298	395	247	157	358	1735	2609	4382	3487	881	199	437
269,20961 Da 353,05 s	5.88	270.217			0	0	0	478	0	0	0	0	0	0	0	0	0	0	0	0	0	0	0	0	0	0	0	0	0	0	0	1942	559	3151	3008	5244	4457	0	119	101	82	109	945	1242	1751	1824	450	0	255
1088,44893 Da 353,30 s	5.89	545.232			1155	790	1140	1062	1166	767	1018	0	913	1662	0	1527	1682	1236	2034	1025	1042	900	994	1048	926	811	719	993	1519	1736	960	0	100	0	83	91	0	0	72	266	307	221	129	434	0	0	1207	1084	435
2971,61025 Da 353,47 s	5.89	1486.81			0	0	0	371	150	0	0	0	0	0	0	0	0	0	0	0	0	0	0	0	0	0	0	0	0	0	0	0	0	0	0	0	0	0	0	0	0	0	0	0	0	0	267	0	0
1061,50285 Da 354,32 s	5.91	531.759			154	589	412	611	0	370	827	838	1375	0	0	0	178	0	0	117	0	99	0	0	106	91	0	0	0	157	0	0	0	0	0	0	0	0	0	0	0	0	0	0	0	0	183	101	316
888,44386 Da 354,49 s	5.91	889.451			0	0	0	0	0	0	0	0	0	0	0	0	0	0	0	0	0	0	0	0	0	0	0	0	0	0	0	0	0	0	0	0	0	0	0	0	0	0	0	0	0	0	0	0	2003
2971,57283 Da 354,89 s	5.91	1486.79			0	409	0	0	0	0	0	0	0	2181	2888	1406	494	3086	923	553	3328	1971	1042	1832	1461	2018	2029	2703	1710	638	1068	0	0	0	0	0	0	0	0	0	0	0	0	0	0	0	0	0	0
2839,52292 Da 355,26 s	5.92	1420.77			0	0	0	0	0	0	0	0	0	321	0	0	0	677	486	1015	2392	963	0	542	1007	902	1064	1232	363	308	0	0	0	0	0	0	0	0	0	0	0	0	0	0	0	0	0	0	0
2839,55944 Da 355,38 s	5.92	1420.79			0	0	0	0	0	0	0	0	0	0	0	0	0	0	0	0	0	0	0	0	0	0	0	0	0	0	0	0	0	0	0	0	0	0	0	0	0	0	0	0	0	0	152	0	0
902,45960 Da 355,87 s	5.93	903.467			0	0	0	0	0	0	0	0	0	0	0	0	0	0	0	0	0	0	0	0	0	0	0	0	0	0	0	0	0	0	0	0	0	0	0	493	0	0	0	0	0	0	0	0	35095
2091,08012 Da 356,31 s	5.94	1046.55			0	0	0	0	0	0	0	0	0	0	0	160	0	0	0	974	0	3200	1820	1314	0	0	613	1159	0	0	6201	0	0	0	0	0	0	0	0	0	0	0	0	0	0	0	233	0	0
2109,09333 Da 356,35 s	5.94	1055.55			0	0	0	0	230	0	0	0	0	0	0	0	0	0	0	616	233	1517	933	505	0	0	0	680	0	0	2787	0	0	0	0	0	0	0	0	0	0	0	0	0	0	0	0	0	0
403,07190 Da 356,43 s	5.94	404.079			133	621	1929	3973	2634	389	1908	0	1497	0	0	0	0	0	0	0	0	0	0	0	0	0	0	0	0	0	0	0	0	0	0	0	0	91	158	0	0	0	0	265	0	0	605	224	0
108,09443 Da 356,56 s	5.94	109.102			1873	1848	365	2952	1459	1748	874	1636	1787	0	0	0	0	139	53	0	0	0	41	0	0	0	44	0	0	45	0	0	53	104	118	172	79	60	55	46	64	70	136	52	101	87	1205	1324	1893
342,16431 Da 356,61 s	5.94	343.172			0	0	0	0	0	0	0	562	0	1576	251	2195	312	1904	8850	0	0	0	0	0	0	0	0	320	1064	1095	0	280	0	146	257	149	0	0	0	0	0	0	353	278	250	180	0	193	0
336,22859 Da 356,62 s	5.94	337.236			0	0	0	2355	0	0	0	0	774	0	0	68	0	0	0	0	0	0	98	0	0	0	0	0	0	0	0	0	0	0	0	0	0	0	0	0	0	0	0	0	0	0	492	625	1209
1188,58343 Da 356,96 s	5.95	595.299			0	0	0	0	0	0	0	378	0	0	0	0	0	0	0	14942	2098	51093	45431	29531	16656	8390	8656	14785	0	0	73780	0	0	0	0	0	0	0	0	70	0	0	0	0	0	0	0	0	0
1206,60504 Da 357,09 s	5.95	1207.61			0	0	0	0	0	0	0	0	0	0	0	111	0	0	0	0	184	3049	1939	1241	886	0	450	738	0	0	5660	0	0	0	0	0	0	0	0	0	0	0	0	0	0	0	0	0	0
1008,51585 Da 357,21 s	5.95	505.265			0	0	0	186	0	0	0	0	243	561	0	867	0	601	0	1530	0	3828	3114	1771	1039	603	0	1267	0	336	5134	0	0	0	0	0	0	95	0	0	0	0	0	0	0	0	0	0	0
1026,52578 Da 357,31 s	5.96	514.27			262	0	0	0	0	0	0	504	0	0	0	0	0	119	137	7445	1144	22600	19444	13854	7836	4001	4722	6599	0	0	33700	0	0	39	0	0	0	0	0	0	0	0	0	0	0	0	0	0	0
457,32377 Da 360,08 s	6	458.331			8083	10004	6268	3672	5159	4901	14656	7210	3985	0	0	0	0	0	0	0	0	0	0	0	0	0	0	0	0	0	0	2575	0	3043	2282	2771	3088	0	0	0	0	0	2506	3843	3668	2285	7425	4105	13971
930,49041 Da 360,14 s	6	931.498			0	0	0	467	0	0	0	0	259	0	0	0	0	0	0	738	338	2562	853	942	1461	2834	2592	1952	0	191	1308	0	0	0	0	0	0	0	0	0	0	0	0	0	0	0	0	0	0
1076,55736 Da 360,29 s	6	1077.56			0	0	0	0	0	0	0	0	0	0	0	0	0	0	0	0	0	0	0	0	0	0	0	0	0	0	0	0	0	0	0	0	0	0	0	0	0	0	0	0	0	0	0	0	0
1077,04863 Da 360,47 s	6.01	1078.06			0	0	512	0	0	0	0	0	133	0	0	0	0	0	0	4108	1218	12972	4825	2897	6782	6469	6689	11503	0	142	6130	0	0	0	0	0	0	0	0	0	0	0	0	0	0	0	0	0	0
1132,49041 Da 360,62 s	6.01	567.252			235	0	0	520	304	0	0	363	0	0	105	0	331	134	306	1770	609	2075	1446	1449	1174	1754	1495	0	336	625	0	0	0	0	0	0	0	0	0	0	0	0	0	0	0	0	0	0	247
750,45415 Da 360,62 s	6.01	376.234			0	0	0	0	0	0	0	0	0	0	0	0	0	0	0	0	0	0	0	0	0	0	0	0	0	0	0	0	7195	0	0	0	0	14403	3602	2855	2238	3123	0	0	0	0	0	0	0
798,43777 Da 360,64 s	6.01	400.226			0	0	0	509	320	0	0	0	0	0	0	94	0	0	237	1452	490	1633	1194	1048	1128	1440	1130	1655	178	193	1636	58	111	0	0	0	82	358	54	0	33	0	0	0	0	0	0	0	279
306,20107 Da 360,75 s	6.01	307.208			1368	2029	1306	534	801	740	2785	1678	656	0	0	0	0	0	0	0	0	0	0	0	0	0	0	0	0	0	0	571	0	623	580	552	540	0	0	0	0	0	523	733	756	412	1356	759	1164
239,12237 Da 360,79 s	6.01	240.13			0	0	2217	0	0	1744	0	0	0	0	0	0	0	0	0	0	0	0	0	0	0	0	0	0	0	0	0	0	0	0	0	0	0	0	0	0	0	0	0	0	0	2344	0	0	0
566,24462 Da 360,84 s	6.01	567.252			0	0	0	0	0	0	0	0	0	0	0	0	0	0	0	0	0	0	0	0	0	0	0	1867	0	0	2046	0	0	0	0	0	0	0	0	0	0	0	0	0	0	0	0	0	0
772,43846 Da 361,03 s	6.02	387.227			0	0	0	0	0	0	0	0	0	0	0	0	0	0	0	0	0	0	0	0	0	0	0	0	0	0	0	0	6302	0	0	0	0	11305	3055	2123	1869	2882	0	0	0	0	0	0	0
478,24471 Da 361,09 s	6.02	240.13			3062	3951	0	1841	2166	0	5012	3188	1640	0	0	0	0	0	0	0	0	0	0	0	0	0	0	0	0	0	0	2855	0	3280	2864	3107	3046	0	0	0	38	0	3205	4407	3622	2374	3747	2284	3248
248,15936 Da 361,22 s	6.02	249.167			1242	2240	1076	553	829	843	2719	1287	701	0	0	0	0	0	0	0	0	0	0	0	0	0	0	0	0	0	0	461	0	612	650	591	499	0	0	94	0	0	523	814	733	457	1217	637	1060
1064,51477 Da 361,92 s	6.03	1065.52			0	0	0	0	0	0	0	190	0	0	0	0	0	0	0	805	3285	3784	2722	2875	4456	3238	3289	4330	0	0	2963	0	0	0	0	0	0	0	0	0	0	0	0	0	0	0	0	110	0
414,31247 Da 362,76 s	6.05	415.32	Asparagus, 5,99min : 414,30918m_z, yamogenin_	C27H42O3	6576	6094	10319	11404	15655	5574	3686	4984	4027	744	911	1035	462	1186	767	1673	4767	2938	2659	2097	3469	2306	2754	2243	909	1205	3437	0	0	0	0	0	0	0	0	0	0	0	407	365	0	0	2022	3493	6518
1050,46781 Da 362,84 s	6.05	1051.48			0	0	0	0	0	0	0	0	0	0	0	0	0	0	0	0	0	0	0	0	0	0	0	0	0	0	0	0	0	0	0	0	0	0	0	0	0	0	0	0	0	0	0	0	4646
805,37978 Da 364,12 s	6.07	403.697			0	0	0	0	0	0	0	0	0	1066	2102	1040	1597	248	599	910	345	0	247	1519	847	353	333	252	478	425	459	0	0	0	0	0	0	0	0	0	49	0	0	0	0	0	79	49	0
804,40590 Da 364,56 s	6.08	805.413			515	518	689	237	0	485	602	932	2069	0	118	0	0	0	0	0	0	0	0	0	0	0	0	0	62	0	0	0	0	0	0	0	0	0	0	0	0	0	0	0	0	0	289	151	0
1174,59838 Da 365,11 s	6.09	588.306			0	0	0	0	0	0	253	0	0	0	0	0	0	91	0	2822	1139	2500	3250	2274	2754	644	0	4752	0	0	4958	0	0	63	0	0	0	0	0	0	0	0	0	0	0	0	0	116	179
1004,52683 Da 365,19 s	6.09	1005.53			1796	2882	4107	1851	3623	7645	1756	2382	2535	36178	14481	17824	9932	21808	11070	6563	15960	14524	14383	14122	17887	15650	16659	16884	19661	9814	8169	0	0	0	0	0	0	0	0	0	94	0	201	272	0	0	1099	1382	0
154,09931 Da 365,37 s	6.09	155.107			911	2007	892	923	715	689	1865	1106	1000	50	67	76	57	54	55	0	0	0	0	0	0	0	0	0	77	0	0	239	197	185	79	77	144	109	154	81	60	85	115	66	211	147	976	741	718
1004,47081 Da 365,38 s	6.09	1005.48			0	0	0	0	0	0	0	0	0	0	0	0	0	0	0	0	0	0	0	0	0	0	0	0	0	0	0	0	0	0	0	0	0	0	0	76	0	0	0	0	0	0	0	0	2031
386,18258 Da 365,48 s	6.09	387.19			1067	2037	1415	781	1078	985	1982	1552	583	0	0	0	0	0	0	0	0	0	0	0	0	0	0	0	0	0	0	652	0	629	462	533	442	0	0	0	0	0	859	610	758	694	1202	630	862
1135,54256 Da 365,55 s	6.09	1136.55			0	0	70	0	0	0	0	0	0	0	0	0	0	0	0	0	0	0	0	518	0	0	0	0	32	0	0	0	0	0	0	0	0	0	0	0	0	0	0	0	0	0	0	0	0
233,03594 Da 365,79 s	6.1	234.043			0	0	0	0	0	0	102	0	0	0	0	126	60	43	0	2282	3754	2172	3010	934	2411	2175	2052	2975	33	152	4062	0	0	0	0	0	0	0	0	0	0	0	0	0	0	0	0	0	74
1135,52088 Da 365,84 s	6.1	568.768			415	489	444	456	542	670	994	937	505	0	576	1656	590	314	753	38196	70838	41211	45680	15906	39965	34217	32722	59913	529	2428	73077	0	0	0	0	0	0	0	0	0	0	0	0	0	0	0	574	111	413
973,46685 Da 365,93 s	6.1	487.741			0	0	0	0	0	136	230	0	0	0	113	235	101	82	187	4496	7248	3234	4655	1494	3643	3386	3116	5593	92	362	7597	0	0	0	0	0	0	0	0	0	0	0	0	0	0	0	0	0	116
1135,53117 Da 365,99 s	6.1	1136.54			0	0	0	0	0	0	0	0	0	0	0	77	0	0	0	1791	4069	1822	2042	0	1637	1617	1653	2900	0	104	3596	0	0	0	0	0	0	0	0	0	0	0	0	0	0	0	0	0	0
598,40689 Da 366,16 s	6.1	599.414			408	898	729	482	663	808	438	572	2509	150	146	0	0	105	0	653	951	853	974	433	785	519	440	711	0	237	1211	0	0	0	0	0	0	0	0	0	0	0	0	0	0	0	396	242	436
876,51041 Da 366,32 s	6.11	877.518			1029	2450	1742	0	1959	3003	1071	1663	6599	363	441	497	202	296	0	3066	3143	3159	3415	1341	2621	1537	1739	3736	0	584	4004	0	0	0	0	0	0	0	0	0	0	0	0	50	0	0	1078	739	0
1160,58308 Da 366,88 s	6.11	581.299			0	0	0	0	0	0	0	0	0	0	0	0	0	0	0	2114	1175	3973	2589	2009	2524	1000	1342	4492	0	0	4523	0	0	0	0	0	0	128	0	0	0	0	0	0	0	0	0	0	0
816,46437 Da 367,20 s	6.12	409.239			0	0	0	0	0	0	0	0	0	0	0	0	0	0	113	0	0	0	0	0	0	0	0	0	0	0	0	0	5411	0	0	0	0	11610	2559	2061	1652	2327	0	0	0	0	0	0	0
794,47803 Da 367,35 s	6.12	398.246			0	0	0	0	0	0	0	0	0	0	0	0	0	0	0	0	0	0	0	0	0	0	0	0	0	0	0	0	6538	0	0	0	0	13802	3335	2854	2196	2854	0	0	0	0	0	0	0
460,13410 Da 370,86 s	6.18	461.141			0	0	0	0	0	0	0	0	0	111	0	184	0	0	0	3512	736	2115	2263	774	2266	1448	1561	4715	363	0	2064	0	0	33	0	0	0	0	0	0	0	0	0	0	0	0	0	0	0
846,35792 Da 372,04 s	6.2	847.365			0	0	0	0	0	0	0	0	0	0	0	0	0	0	0	0	0	0	0	0	0	0	0	0	0	0	0	352	612	418	428	363	0	595	765	0	613	755	362	289	400	447	101	0	0
292,11651 Da 372,22 s	6.2	293.124			777	1259	1642	644	1223	1529	1180	1247	2301	905	2128	2537	1657	1530	1239	1422	1686	654	939	1476	546	571	669	442	1005	2455	718	0	0	0	185	235	0	0	0	0	0	0	401	461	0	0	1292	567	932
228,12603 Da 372,33 s	6.21	229.133	6,21min : 229,13329m_z, Fragment_Adduct of IAA-Val	C14H16N2O	10796	10461	10603	13414	11981	10716	11143	11985	11476	11124	11434	9695	10555	10710	11293	11675	9127	10818	10761	10610	10701	10832	11204	12474	11909	10688	11969	19535	21072	21518	19726	20602	19760	19787	21243	20867	20564	21862	20216	19345	21076	20438	15096	14710	12899
117,07992 Da 372,41 s	6.21	118.087			2610	2941	2511	3115	2634	2857	1918	2187	2377	2477	2881	2269	2595	2586	2625	2691	2253	2477	2484	2681	2329	2313	2524	2901	2991	2366	2631	4466	4771	4934	4501	4437	4572	4854	4987	4575	4892	5060	4516	3999	4930	4620	3180	3276	2627
586,20823 Da 372,47 s	6.21	294.111			0	0	0	0	0	0	0	0	0	0	0	0	0	0	0	0	0	0	0	0	0	0	0	0	0	0	0	862	968	740	765	708	619	887	1008	791	898	834	765	641	846	947	381	293	0
306,12107 Da 372,58 s	6.21	307.128	Asparagus, 6,23min : 306,12055m_z	C13H16N5O4	1833	2073	1614	2466	1950	1429	1316	1901	1672	2226	2052	1994	2255	2125	2395	1902	1801	1677	1163	1971	1655	1480	1971	1812	2498	2248	1476	3460	4159	3788	3326	3444	4209	3627	3975	4249	3821	4198	3618	3587	3815	3946	2308	2746	2454
289,11922 Da 372,71 s	6.21	290.126			408	336	381	446	493	288	383	368	488	404	392	342	486	461	517	402	321	340	373	464	325	431	290	351	510	454	415	794	1008	898	770	798	888	767	887	892	864	795	703	785	771	807	560	707	469
1032,55748 Da 372,72 s	6.21	1033.56			11304	16102	21710	3485	11890	16781	8203	14402	27651	23091	47884	81243	41299	44435	26735	32030	51223	9678	30308	30659	14987	15037	16854	16094	26320	74037	14548	188	140	0	0	118	95	520	588	0	163	540	804	1782	163	0	5531	3506	0
273,12285 Da 372,83 s	6.21	274.13			125	0	0	302	306	0	0	0	0	375	349	0	283	302	0	264	0	0	0	99	0	164	0	0	471	384	0	1131	1129	883	1098	819	1034	1061	1082	1024	953	980	1091	776	1172	1076	448	493	466
838,50630 Da 372,87 s	6.21	420.26			0	0	0	0	0	0	0	0	0	0	0	0	0	0	0	0	0	0	0	0	0	0	0	0	0	0	0	0	5406	0	0	0	0	11277	2600	2327	1951	2347	0	0	0	0	0	0	0
1032,49311 Da 372,89 s	6.21	1033.5			0	0	0	0	0	0	0	0	0	0	0	0	0	0	0	0	0	0	0	0	0	0	0	0	0	0	0	0	0	0	0	0	0	0	0	0	0	0	0	0	0	0	0	0	11659
322,11561 Da 372,89 s	6.21	323.123			726	0	0	566	0	466	363	0	0	337	462	367	510	0	329	359	247	247	329	406	463	0	450	0	553	376	374	930	992	850	883	719	827	775	906	940	900	808	831	879	827	887	610	503	532
161,04755 Da 373,76 s	6.23	162.055			764	766	561	795	897	635	801	652	674	973	1006	817	1030	796	957	802	682	679	666	748	837	703	650	538	1170	894	654	1645	1935	1971	1914	1753	1660	1617	1806	1890	2020	1868	1726	1613	1820	1795	1108	1127	776
3069,63900 Da 374,03 s	6.23	1535.83			0	0	323	0	0	0	0	0	0	1063	954	0	767	1190	774	1087	2688	633	2165	1382	1218	0	0	712	1099	2075	0	0	0	0	0	0	0	0	0	0	0	0	0	0	0	0	0	0	0
3069,67820 Da 374,07 s	6.23	1535.85			0	0	0	0	0	0	0	0	0	0	0	0	0	0	0	0	0	0	0	0	0	0	0	0	0	0	0	0	0	0	0	0	0	0	0	0	0	0	0	0	0	0	0	0	0
146,06642 Da 374,52 s	6.24	147.074			0	0	0	0	0	0	0	0	0	963	536	0	2149	2230	0	0	0	0	0	0	0	0	0	0	0	0	0	0	0	0	0	0	0	96	0	0	0	0	0	0	0	0	0	0	0
3055,62523 Da 374,70 s	6.25	1528.82			0	0	0	0	0	1017	0	0	0	2261	909	0	0	1687	1211	1357	6731	0	6491	3875	8041	2597	2518	5209	3305	1970	2426	0	0	0	0	0	0	0	0	0	0	0	0	0	0	0	0	0	0
3055,66564 Da 374,77 s	6.25	1528.84			0	0	0	0	0	0	0	0	0	0	0	0	0	0	0	0	0	0	0	0	0	0	0	0	0	0	0	0	0	0	0	0	0	0	0	0	0	0	0	0	0	0	0	0	0
146,04478 Da 374,82 s	6.25	147.052			0	5395	0	0	0	4439	0	1931	0	0	0	0	0	0	0	0	0	0	0	0	0	0	0	0	0	0	0	0	0	0	0	0	0	0	0	0	0	0	0	0	0	76	1238	0	0
1018,48408 Da 374,87 s	6.25	1019.49			0	0	0	0	0	0	0	0	0	0	0	0	0	0	0	0	0	0	0	0	0	0	0	0	0	0	0	0	0	0	0	0	0	0	0	0	0	0	0	0	0	0	0	0	32847
178,06297 Da 374,92 s	6.25	179.07	4-Methoxycinnamic acid	C10H10O3	209	1617	176	239	533	1422	516	510	277	0	69	81	71	140	0	0	152	0	0	246	0	0	135	328	88	0	189	0	0	0	0	84	78	69	0	0	0	0	50	73	45	0	341	253	222
918,48839 Da 374,95 s	6.25	919.496			2109	2333	5483	271	3225	3243	1199	4344	2605	0	78	81	0	79	85	332	0	468	271	229	0	474	395	0	93	0	574	0	0	0	0	0	0	99	0	0	0	0	162	98	0	0	1195	1216	0
465,28191 Da 375,52 s	6.26	466.289			0	0	0	0	0	0	0	0	0	0	0	0	0	0	0	262	815	1753	1271	2477	770	1956	2074	285	0	0	1367	0	0	121	46	97	0	0	0	0	0	0	82	0	58	47	0	0	0
1040,51136 Da 376,16 s	6.27	521.263			782	1221	1295	484	1263	1207	853	1002	877	1460	1785	1552	1459	1912	2030	1744	1634	1483	1678	1507	1660	1139	1415	1535	2059	1989	1456	0	0	0	0	0	0	0	287	101	77	149	188	499	0	0	714	917	876
1058,51737 Da 378,15 s	6.3	530.266			275	309	550	381	0	0	397	0	351	0	0	0	0	0	0	720	646	1606	1165	1299	722	1719	1827	883	0	0	1998	0	0	0	0	0	0	0	0	0	33	0	0	0	0	0	163	289	345
442,18048 Da 379,63 s	6.33	443.188			420	0	5070	0	0	0	0	2984	0	0	0	0	0	0	0	0	0	0	0	0	0	0	0	0	0	0	0	1007	0	1518	1214	1089	1673	0	0	0	0	0	693	1431	1913	737	0	0	0
1204,60075 Da 380,39 s	6.34	603.308			0	152	0	0	0	0	0	281	0	0	0	0	0	0	0	0	534	1928	1804	2018	1373	1307	1288	2498	0	0	3045	0	0	0	0	0	0	0	0	0	0	0	0	0	0	0	115	0	0
1172,58468 Da 380,50 s	6.34	587.3			0	0	0	0	0	0	300	0	0	0	0	0	0	0	0	23394	18527	98804	87874	57863	85138	11781	10902	63461	0	0	118604	0	0	0	0	0	0	0	0	0	0	0	0	0	0	0	132	113	0
337,26083 Da 380,50 s	6.34	338.268			416	1980	757	907	928	583	664	1540	1570	0	0	0	0	0	0	0	0	0	0	0	0	0	0	0	0	0	0	0	0	0	0	0	0	0	0	0	0	0	0	0	0	0	809	332	448
1010,53170 Da 380,69 s	6.34	506.273			0	0	0	0	188	0	0	337	0	0	0	108	0	0	0	2286	1294	8007	7454	5826	7070	1082	1037	5012	0	0	10450	0	0	0	0	0	0	0	0	0	0	0	0	0	0	0	0	0	0
1212,57800 Da 380,79 s	6.35	607.296			0	0	0	0	0	0	0	0	0	0	0	0	0	0	0	537	377	1948	1470	1173	1603	0	353	1374	0	0	2444	43	0	0	0	0	0	0	0	0	0	0	0	0	0	0	0	0	255
427,29118 Da 380,87 s	6.35	428.298			607	0	8382	0	0	0	0	0	0	0	0	0	0	0	0	134	0	0	0	0	44	0	0	172	0	0	0	0	0	0	0	0	0	0	0	0	0	0	0	0	0	0	0	317	642
1186,56575 Da 380,91 s	6.35	594.29			0	0	0	0	0	0	0	0	0	0	0	0	0	0	0	897	799	2980	2620	2131	2661	539	511	2039	0	0	3916	0	0	0	0	0	0	0	0	0	0	0	0	0	0	0	0	0	0
1220,57272 Da 381,20 s	6.35	611.294			0	0	0	0	0	0	0	0	0	0	0	0	0	0	0	673	402	1546	1634	1288	1727	443	0	1201	0	99	2220	0	0	0	0	0	0	0	0	0	0	0	0	0	0	0	0	0	0
754,45012 Da 382,07 s	6.37	755.457			0	0	0	0	0	0	0	0	0	2111	1275	1332	1127	1965	1440	0	835	0	0	1276	886	1550	1668	1246	2183	926	0	0	0	0	0	0	0	0	0	0	0	0	0	0	0	0	0	0	0
592,39463 Da 382,23 s	6.37	593.402			0	0	0	0	0	0	0	0	0	5209	3259	3044	2636	4472	3051	0	1882	2547	2082	3775	2058	3080	2832	2450	4289	1868	1574	0	0	0	0	0	0	0	0	0	0	0	0	0	0	0	0	0	0
326,17024 Da 382,74 s	6.38	327.178			848	836	547	1052	820	1442	639	3676	1038	0	0	0	0	0	0	0	0	0	0	0	0	0	0	0	0	0	0	0	0	162	0	0	0	0	0	0	62	0	0	0	99	110	2084	891	1153
619,31389 Da 383,49 s	6.39	620.321			0	0	0	0	0	0	0	0	0	754	504	1085	884	271	1295	0	0	0	0	0	0	0	0	0	1819	260	0	0	0	0	0	0	0	0	0	0	0	0	0	0	0	0	95	0	213
2195,10450 Da 384,18 s	6.4	1098.56			0	0	0	0	0	0	0	0	0	0	0	0	0	0	0	0	182	1744	1787	583	0	987	967	0	0	0	1843	0	0	0	0	0	0	0	0	0	0	0	0	0	0	0	0	0	0
416,32797 Da 384,32 s	6.41	417.335			231	0	0	0	0	369	0	0	370	2097	1142	2069	794	1945	877	867	1042	1063	1168	736	1096	1822	1882	1284	1152	486	949	0	0	0	0	0	0	0	0	0	0	0	0	0	0	0	85	162	128
116,05000 Da 385,11 s	6.42	117.057			0	0	140	0	0	0	0	0	0	0	86	84	50	0	0	98	0	119	0	108	78	73	0	79	76	90	121	0	72	0	0	0	0	71	80	0	67	59	0	0	74	0	0	0	0
680,22320 Da 385,14 s	6.42	341.119			0	0	0	0	0	0	0	0	0	0	0	0	0	0	0	0	0	0	0	0	123	0	0	193	68	0	0	0	0	0	0	0	0	0	0	0	0	0	0	0	0	0	0	0	0
155,06079 Da 385,15 s	6.42	156.068			0	74	0	0	25	0	0	0	0	0	0	0	0	0	0	0	0	0	46	0	0	0	0	0	0	0	0	0	0	0	0	0	52	0	0	29	0	0	0	0	0	0	0	0	0
698,21557 Da 385,16 s	6.42	350.115			0	0	0	0	0	0	0	0	0	0	0	0	0	0	0	0	0	0	0	0	0	0	0	0	0	0	0	0	0	0	0	0	0	0	0	0	0	0	0	0	0	0	0	0	0
418,34390 Da 385,19 s	6.42	419.351			0	0	0	90	0	223	0	0	397	3937	2758	2454	1639	2499	1649	1369	1716	1323	1007	891	1552	1515	1597	1751	2137	1352	1629	0	0	0	0	0	0	0	0	0	0	0	0	0	0	0	0	0	87
678,19067 Da 385,22 s	6.42	340.103			0	0	0	0	0	0	0	0	0	0	0	0	0	0	0	0	0	0	0	0	0	0	0	0	0	0	0	0	0	0	0	0	0	0	0	0	0	0	0	0	0	0	0	0	0
154,05287 Da 385,42 s	6.42	155.06			0	0	0	0	0	0	0	0	0	0	0	0	0	0	0	0	0	0	0	0	0	0	0	0	0	0	0	96	0	0	0	0	0	0	0	0	0	0	0	0	0	0	0	58	62
119,03666 Da 386,38 s	6.44	120.044			43	0	0	48	0	0	0	0	0	0	0	0	0	0	0	0	0	0	0	0	0	0	0	0	0	0	0	0	0	0	0	0	0	0	0	0	0	0	0	69	0	0	43	83	0
474,24172 Da 386,62 s	6.44	475.249			0	0	0	0	287	0	0	0	362	2490	0	3193	0	2517	13451	0	227	0	0	491	0	218	0	331	1416	1110	0	173	297	0	186	100	0	0	155	0	0	156	175	159	0	0	0	0	0
942,43834 Da 386,98 s	6.45	472.226			227	0	435	0	0	0	403	0	572	1015	1362	1177	1734	1063	766	503	947	0	577	738	454	269	481	587	769	1439	245	0	0	0	0	0	0	117	77	0	0	0	0	0	0	0	328	268	342
872,45300 Da 386,99 s	6.45	873.46			0	0	0	0	0	0	0	0	0	0	0	0	0	0	0	0	0	0	0	0	0	0	0	0	0	0	0	0	0	0	0	0	0	122	0	0	0	0	0	0	0	0	0	0	11915
506,35870 Da 387,18 s	6.45	507.366			1943	0	0	1316	0	3041	0	0	0	0	0	0	0	0	0	0	0	0	0	0	0	0	0	0	0	0	0	0	0	0	0	0	0	0	0	0	0	0	0	0	0	0	968	1265	2398
908,46556 Da 387,56 s	6.46	455.24			0	0	844	0	0	621	0	0	640	1333	1730	1791	1720	1741	1295	899	1196	507	1011	850	510	592	687	724	1089	2170	406	119	101	136	0	0	0	226	102	64	0	114	194	153	0	0	374	265	602
530,18044 Da 387,84 s	6.46	531.188			0	0	0	0	0	0	0	0	0	0	0	0	0	0	0	593	650	1996	970	881	778	1941	1949	1387	0	0	2145	0	0	0	0	0	0	0	0	0	0	0	0	0	0	0	0	0	0
636,43890 Da 387,92 s	6.47	637.446			4918	0	0	717	0	11432	0	0	0	0	0	0	0	0	0	0	0	0	0	0	0	0	0	0	0	0	0	0	0	0	0	0	0	0	0	0	0	0	0	0	0	0	856	1862	6167
383,28727 Da 387,98 s	6.47	384.295			2493	4703	3038	2449	2333	2581	4457	5152	1990	0	0	0	0	0	0	0	0	0	0	0	0	0	0	0	0	0	0	860	0	610	1331	1081	1800	0	0	0	0	0	1855	1964	583	538	2386	1020	4239
294,09837 Da 388,15 s	6.47	295.106			763	926	1724	1810	1476	1234	0	624	498	2710	1262	1581	774	3064	1363	902	1346	1565	1517	1444	1798	2033	2227	1824	1847	1349	1240	0	0	0	0	0	0	0	0	0	0	0	0	120	0	0	358	590	897
404,20760 Da 388,69 s	6.48	203.111			893	1830	996	911	1104	685	1783	1650	742	0	0	0	0	0	34	0	0	0	0	0	0	0	0	0	0	0	0	827	0	600	1142	1260	1458	0	0	0	0	0	0	0	748	553	1359	604	1056
116,08449 Da 388,77 s	6.48	117.092			1219	2934	1394	884	1355	1549	2512	3479	1036	0	0	0	0	0	0	0	0	0	0	0	0	0	0	0	0	0	0	551	0	352	901	691	1043	0	0	0	0	48	997	1192	345	394	1144	401	1118
324,21895 Da 388,88 s	6.48	325.226	6,59min : 325,22646m_z, unknown, higher in MS, root At	C21H28N2O	0	0	0	0	0	0	0	0	34210	1261	264	611	652	1826	784	804	273	820	383	1219	666	477	375	0	604	328	1369	0	1045	701889	320553	64280	47386	0	187	471	0	533	175	176	0	265	0	0	0
290,20356 Da 388,99 s	6.48	291.211			992	2055	1220	846	956	959	2201	2443	1033	0	0	0	0	0	0	0	0	0	0	0	0	0	0	0	0	0	0	0	0	0	674	0	899	0	0	0	53	0	755	962	0	0	1072	0	958
232,16600 Da 389,14 s	6.49	233.173			2474	5943	3223	2474	2749	2785	6234	7163	1926	0	0	0	0	36	0	0	0	0	0	0	0	0	0	0	0	0	0	903	0	8150	4379	3115	2795	0	0	0	89	0	2335	2423	584	520	2498	836	2673
782,43097 Da 389,23 s	6.49	783.438			0	0	144	0	0	0	0	0	0	152	0	0	125	0	0	0	0	0	378	0	0	0	0	0	0	0	0	0	0	0	0	0	0	0	89	520	0	0	86	109	0	0	0	0	0
289,18771 Da 389,63 s	6.49	290.195			0	117	160	535	581	521	2202	186	2472	0	0	0	0	0	0	0	0	0	0	0	0	0	0	0	0	0	0	0	0	0	0	0	0	0	0	0	0	0	0	0	0	62	102	109	173
742,42752 Da 389,78 s	6.5	743.435			906	978	2243	1318	1865	0	0	644	884	0	0	0	0	0	0	856	0	0	1907	0	0	2386	2148	1636	0	0	1239	0	0	0	0	0	0	59	0	54	0	0	0	0	0	0	170	641	782
208,07541 Da 390,46 s	6.51	209.083			0	0	0	0	919	2210	1041	0	0	27	0	68	0	0	0	0	0	0	0	0	0	0	0	0	51	0	0	0	0	0	0	0	0	0	0	0	0	0	0	0	0	0	1005	233	0
144,04258 Da 390,48 s	6.51	145.05			481	889	786	562	763	482	0	0	442	1530	1067	1309	765	1208	1014	892	1492	4247	1841	2499	2118	5420	4618	2528	1455	991	2387	155	0	0	48	45	0	164	81	108	79	170	212	133	79	84	480	376	565
176,04761 Da 390,56 s	6.51	177.055			660	5693	225	669	2948	6576	2496	1213	1915	87	55	44	73	70	0	366	190	200	263	274	327	0	0	190	43	0	378	0	0	0	0	0	0	0	0	0	0	0	107	0	0	0	2971	684	630
318,15915 Da 392,42 s	6.54	319.166			0	0	2643	0	0	0	0	1346	1788	0	0	0	0	0	0	0	0	0	0	0	0	0	0	0	0	0	0	0	0	0	0	0	0	103	0	0	0	0	0	0	0	0	0	0	0
108,09437 Da 392,99 s	6.55	109.102			1263	2331	920	1055	958	1137	1351	2704	1513	108	70	0	0	49	0	0	72	49	0	33	54	95	93	70	45	48	55	155	68	110	0	129	153	115	152	140	120	172	140	151	106	132	1473	784	1175
513,31447 Da 393,78 s	6.56	514.322			0	0	0	0	0	0	0	0	0	2100	358	2800	151	1938	7837	0	0	0	0	0	0	0	0	0	1082	783	0	0	0	0	63	0	0	0	0	0	0	0	0	0	0	0	0	0	0
386,22045 Da 397,16 s	6.62	387.228			1013	2347	0	0	0	0	1493	1812	598	0	0	0	84	0	213	0	0	0	0	0	0	0	0	0	0	0	0	462	0	0	833	428	855	220	77	0	105	98	484	492	0	0	924	0	1043
1119,52462 Da 399,81 s	6.66	560.77			0	0	0	0	0	0	0	0	0	0	0	0	0	0	0	1879	2752	1276	2129	841	1253	508	486	1504	0	0	4071	0	0	0	0	0	0	0	0	0	0	0	0	0	0	0	0	0	0
557,34046 Da 400,28 s	6.67	558.348			0	0	0	0	0	0	0	0	0	2080	288	2822	161	2175	8370	0	0	0	0	274	0	0	0	0	971	911	0	0	0	104	0	54	0	171	0	0	0	0	0	0	0	0	0	0	0
515,36521 Da 400,58 s	6.68	516.372			3653	4358	2236	1296	1529	1438	8006	2666	1616	0	0	0	0	0	0	0	0	0	0	0	0	0	0	0	0	0	0	822	0	826	592	726	696	0	0	0	0	0	764	1112	1030	693	2883	1804	5900
2049,04258 Da 401,05 s	6.68	1025.53			0	0	0	0	0	0	0	0	0	0	0	0	0	0	0	0	174	2184	403	391	1144	1390	1130	1848	0	0	661	0	0	0	0	0	0	0	0	0	0	0	0	0	0	0	0	0	0
320,11041 Da 401,33 s	6.69	321.118			0	0	0	0	0	0	0	0	0	87	96	207	309	95	151	2076	593	1687	1631	1029	1742	1039	1125	2536	279	153	1720	0	0	0	0	0	0	0	0	0	0	0	0	0	0	0	0	0	0
1119,06763 Da 401,62 s	6.69	1120.07			0	0	0	0	0	0	0	0	0	0	0	0	0	0	0	0	0	0	0	0	0	0	0	0	0	0	0	0	0	0	0	0	0	0	0	0	0	0	0	0	0	0	0	0	0
1118,56913 Da 401,62 s	6.69	1119.58			0	0	0	0	0	0	0	0	0	0	0	0	0	0	156	0	0	0	0	0	0	0	0	0	0	0	0	0	0	0	0	0	0	0	0	0	0	0	0	0	0	0	0	0	0
1174,50737 Da 401,81 s	6.7	588.261			0	0	0	0	139	0	0	0	0	229	240	626	527	340	646	0	1873	2701	2876	2735	2376	2896	3016	2692	604	631	2926	0	0	0	0	0	0	0	0	0	0	0	0	0	0	0	0	0	0
986,51522 Da 401,85 s	6.7	987.522			0	0	431	0	0	0	0	0	0	84	0	214	208	73	0	1878	1334	4240	3944	3513	2163	4746	4447	2510	72	308	4018	0	0	0	0	0	0	0	0	0	0	0	0	0	0	0	0	0	0
978,47742 Da 401,93 s	6.7	490.246			0	0	433	0	0	203	0	285	0	0	195	435	385	236	259	1887	1206	1602	2394	1831	1687	1752	1655	1869	402	429	2168	0	0	0	0	0	0	0	0	0	0	86	0	0	0	0	118	0	297
268,13435 Da 402,03 s	6.7	269.142			545	1355	0	534	2450	710	0	0	725	0	0	0	0	0	0	0	0	0	0	0	0	0	0	0	0	0	0	0	0	0	0	0	0	160	0	0	0	0	0	0	0	0	1614	991	1421
1135,57046 Da 402,05 s	6.7	568.793			0	0	112	0	0	0	0	0	0	0	0	315	195	155	0	1251	948	1228	1484	1472	1114	1364	1382	1349	177	272	1371	0	0	0	0	0	0	0	0	0	0	0	0	0	0	0	0	0	0
1140,52844 Da 402,05 s	6.7	571.271			376	0	0	0	0	0	0	0	0	0	199	643	461	278	469	2539	2113	2798	2907	2663	2624	3191	2891	2747	503	533	3030	0	0	0	0	0	0	0	0	0	0	0	0	0	0	0	0	0	0
1172,56972 Da 404,74 s	6.75	587.292			337	0	256	0	0	0	265	0	0	0	0	0	0	0	0	0	1176	1462	1154	1548	1127	663	771	1359	0	0	1579	0	0	0	0	0	0	0	0	0	0	0	0	0	0	0	0	0	285
324,24024 Da 405,74 s	6.76	325.248	Asparagus, 6,75min : 324,23891m_z	C16H30N5O2	0	0	0	0	0	0	0	0	0	301	481	589	652	80	851	1458	409	1744	1370	874	1808	999	1078	1837	601	134	0	0	224	0	0	0	0	0	111	0	0	0	0	0	0	0	0	0	0
270,05253 Da 406,18 s	6.77	271.06	Genistein_ Prunetol_ 4_,5,7-Trihydroxyisoflavone	C15H10O5	954	935	818	813	998	720	841	864	948	895	1096	894	964	1128	883	767	602	666	545	809	844	709	596	718	1085	1004	624	1804	1557	1394	1157	1138	1709	1373	1527	1881	1339	1337	1762	1494	1418	1581	1048	1106	784
601,36737 Da 406,38 s	6.77	602.375			0	0	0	0	0	0	0	0	0	1912	257	2391	204	1908	5760	0	0	0	0	257	0	0	0	0	870	661	0	0	171	108	0	0	42	203	0	0	0	86	0	0	0	0	0	0	0
1042,52621 Da 407,47 s	6.79	522.27			0	0	0	0	0	0	0	0	0	0	0	0	0	315	0	717	1741	2059	2424	1772	1471	1551	1644	937	170	178	2149	0	0	0	0	0	0	0	0	0	0	0	0	0	0	0	0	0	0
910,48704 Da 407,57 s	6.79	456.251			235	0	0	0	0	0	332	0	204	0	278	355	0	146	196	408	1835	2030	2297	1806	1371	1411	1080	698	239	482	1610	0	98	0	0	0	0	178	0	0	0	0	0	0	0	0	0	0	0
1216,61063 Da 409,05 s	6.82	609.313			0	0	300	0	0	0	0	258	0	0	0	0	0	0	0	2177	0	2575	2344	1492	1128	702	614	2511	0	0	3634	0	0	0	0	0	0	0	0	0	52	0	0	0	0	0	0	0	0
124,09017 Da 409,10 s	6.82	125.097			1808	1881	353	2839	1702	1403	10060	1014	1513	70	0	0	0	59	114	0	0	0	58	0	0	0	0	0	106	68	99	525	341	364	233	168	237	230	202	153	123	159	337	407	266	279	1358	2157	1994
334,12515 Da 409,96 s	6.83	335.132			612	771	1342	457	1942	949	924	720	584	0	0	58	0	0	0	496	67	217	333	252	118	215	267	161	0	87	205	249	162	0	118	0	0	0	0	191	68	0	330	0	0	0	337	317	540
212,13829 Da 410,19 s	6.84	213.146	6,79min : 213,14564m_z, unknown contaminant	C8H16N6O	0	591	0	456	331	433	0	1048	426	803	630	571	572	2375	573	260	300	301	244	253	249	275	325	414	847	1843	227	256	216	293	847	511	555	887	210	261	247	249	542	1323	275	297	397	298	282
300,21956 Da 410,76 s	6.85	301.227			0	0	0	0	0	0	0	0	0	0	60	0	0	0	0	1938	1761	4140	2506	2954	777	2206	2006	1253	0	0	3269	0	0	0	0	0	0	0	0	0	0	0	0	0	0	0	0	0	0
283,19330 Da 410,84 s	6.85	284.201			0	0	0	0	0	0	0	0	0	0	36	111	0	80	0	1646	1862	3678	2302	2663	804	0	1818	1224	0	0	2836	65	0	0	40	0	0	0	0	0	0	0	0	0	0	0	0	0	0
645,39417 Da 411,35 s	6.86	646.401			0	0	0	0	0	0	0	0	0	1597	232	1606	137	1644	3801	0	0	0	0	0	0	0	0	0	688	483	0	0	118	159	0	0	0	177	0	88	0	54	0	0	0	0	0	0	0
1032,55179 Da 412,57 s	6.88	1033.56			0	0	969	379	346	624	0	241	170	802	642	1049	732	1013	738	0	1433	1655	2064	2866	1367	1559	0	1675	1257	1188	1112	0	0	0	0	0	0	0	0	0	0	0	0	0	0	0	64	0	0
1082,52149 Da 413,40 s	6.89	542.268			0	0	531	0	0	0	0	0	0	245	160	235	147	0	0	1140	608	894	1565	1215	1526	316	866	1798	233	185	666	0	0	0	0	0	0	0	0	0	0	0	0	0	0	0	0	0	262
1156,58538 Da 414,60 s	6.91	579.3			0	0	0	0	0	0	367	278	0	0	0	0	0	0	0	0	0	3130	4248	3107	0	0	0	0	0	0	6749	0	0	0	0	0	0	123	0	0	0	112	0	0	0	0	0	0	0
324,19209 Da 417,76 s	6.96	325.199			0	1085	1840	1982	1185	2566	1229	1140	1591	0	0	0	0	0	0	0	0	0	0	0	0	0	0	0	0	0	0	0	0	0	0	0	0	0	0	0	0	0	0	0	0	0	915	541	607
189,95852 Da 419,56 s	6.99	190.966	2,4-Dichlorobenzoic acid_ from fungicides_	C7H4Cl2O2	3651	4800	1009	1254	2050	2109	8760	3458	1789	55	82	83	38	61	138	116	0	0	264	64	0	124	94	98	93	0	97	21401	4326	2320	4291	5475	3951	2276	1671	3336	1331	1533	3237	3602	1927	2351	2010	2141	2907
268,16323 Da 420,91 s	7.02	269.171			330	945	1052	1347	637	371	1230	908	1731	0	0	58	0	119	76	154	125	174	178	137	159	155	75	433	42	0	225	113	105	103	172	108	110	0	87	0	141	78	103	90	0	0	507	269	311
554,21561 Da 421,22 s	7.02	555.223			0	0	0	0	0	0	0	0	0	0	0	0	0	0	0	86	281	1560	563	585	504	957	1062	1830	0	0	1923	0	0	0	0	0	0	0	0	0	0	0	0	0	0	0	0	0	0
324,10835 Da 421,27 s	7.02	325.116			914	636	1770	1128	1836	1267	551	771	699	2801	2037	1688	1251	2354	1698	1014	1414	1565	995	703	895	1344	1558	1102	2597	1878	1340	140	0	0	0	0	0	0	0	76	0	0	182	192	0	0	352	430	886
726,42107 Da 421,36 s	7.02	727.428			2118	998	4754	2587	5466	3061	686	1558	1075	60	0	0	0	0	0	696	0	1212	935	0	1037	959	935	246	0	276	0	0	0	0	0	0	0	0	0	0	0	0	170	246	0	0	418	735	2252
480,38853 Da 422,73 s	7.05	241.202			411	0	0	0	0	0	0	0	0	0	0	0	0	0	0	0	0	0	0	0	0	0	0	0	0	0	0	0	0	0	0	0	0	0	0	0	0	0	0	0	0	0	678	0	340
314,25621 Da 423,22 s	7.05	315.263	6,98min : 314,25556m_z, higher in B	C17H34N2O3	3282	4755	984	1717	7565	9156	0	1614	2344	200	207	447	458	466	659	736	1953	1397	74	540	913	1249	1305	926	360	334	855	3445	1512	1527	1304	1198	1513	730	928	72	652	683	2450	8674	1838	1258	3009	2241	3578
428,20076 Da 423,32 s	7.06	429.208			376	1359	585	849	825	351	1459	801	1369	0	0	0	0	0	146	0	0	0	0	0	0	0	0	0	0	0	0	0	0	0	63	0	110	0	0	0	0	0	0	0	0	0	1051	353	381
458,16032 Da 423,33 s	7.06	459.168			0	792	0	383	0	0	1109	0	1098	0	0	0	0	0	0	0	0	0	0	0	0	0	0	0	0	0	0	0	0	0	0	0	0	0	0	0	0	0	0	0	0	0	768	0	0
442,18613 Da 423,47 s	7.06	222.1			210	1554	378	900	787	507	1965	902	1783	0	0	0	0	0	0	0	0	0	0	0	0	0	0	0	44	0	0	0	0	47	74	0	56	73	0	0	0	0	0	0	0	0	1232	170	223
102,03190 Da 423,51 s	7.06	103.039			1773	7902	2853	3326	3896	3325	8931	4524	8177	0	0	0	0	0	0	0	0	0	0	0	0	0	0	0	0	0	0	0	0	0	0	0	0	0	0	0	0	0	0	0	0	0	4515	924	1510
644,31043 Da 423,53 s	7.06	323.162			206	1554	0	828	0	428	1685	672	1559	0	0	0	0	0	0	0	0	0	0	0	0	0	0	0	0	0	0	0	0	0	188	0	0	0	0	0	0	0	123	0	0	0	845	0	0
382,16299 Da 424,36 s	7.07	383.17			875	1433	467	0	1347	1719	1698	1303	0	0	0	0	0	0	0	0	0	0	0	0	0	0	0	0	0	0	0	0	0	0	0	0	0	0	0	0	0	0	0	0	0	0	1681	869	728
559,25994 Da 424,58 s	7.08	560.267			0	232	321	0	149	0	7233	0	5654	0	0	0	0	0	0	107	348	0	294	188	174	0	157	145	0	65	0	0	0	0	0	0	0	77	0	0	0	0	0	0	0	0	0	0	0
211,19269 Da 424,86 s	7.08	212.2	6,99min : 211,19258m_z, higher in B	C13H25NO	1913	2837	647	1136	4653	5329	2396	801	1476	126	202	47	263	283	530	430	1404	1044	1115	364	755	910	732	690	0	238	658	1997	1042	957	856	709	936	43	59	782	494	660	1472	5674	1224	997	1777	1317	1646
234,08737 Da 425,77 s	7.1	235.095			388	781	0	1626	1012	2174	674	661	864	0	0	0	0	0	0	99	0	0	0	0	0	0	0	153	0	0	0	0	0	0	0	0	0	82	0	0	0	0	0	0	0	0	534	456	365
235,15449 Da 426,59 s	7.11	236.162			350	434	266	458	443	245	705	490	307	363	596	678	835	1231	1768	352	547	182	225	307	186	416	408	336	595	509	303	981	838	1784	2489	3054	2482	463	603	370	575	868	908	1002	867	599	545	354	348
1103,07229 Da 428,32 s	7.14	1104.08			0	0	0	0	0	0	0	0	0	0	0	0	0	0	0	0	0	0	0	0	0	0	0	0	0	0	0	0	0	0	0	0	0	0	0	0	0	0	0	0	0	0	0	0	0
578,23985 Da 428,37 s	7.14	579.247			0	0	0	0	0	0	0	0	0	0	0	0	0	0	0	0	0	0	0	0	0	0	0	0	0	0	1511	0	0	0	0	0	0	0	0	0	0	0	0	0	0	0	0	0	0
970,51880 Da 428,44 s	7.14	971.526			0	0	0	0	0	0	0	0	0	0	0	162	178	0	0	1233	3066	4713	3571	4081	4152	3268	3256	2336	0	0	3791	0	0	0	0	0	0	0	0	0	0	0	0	0	0	0	0	0	0
952,50304 Da 428,44 s	7.14	477.259			343	0	0	0	229	0	0	0	0	0	0	0	0	0	0	472	1390	2102	1656	1749	1473	1244	1186	1134	0	0	1553	0	163	0	51	0	0	190	66	67	77	67	0	0	0	0	142	211	343
1119,57787 Da 428,44 s	7.14	560.796			0	0	0	0	0	0	102	0	0	171	179	118	259	99	106	1070	1631	2132	1452	1709	1750	1349	1649	1274	130	693	1858	0	0	0	0	0	0	95	0	0	0	0	0	0	0	0	0	0	0
1140,50434 Da 428,59 s	7.14	571.259			0	0	0	180	0	0	0	314	0	209	283	282	295	257	0	1367	2245	2428	2260	2274	2081	2264	1934	2047	99	755	2163	0	0	0	0	0	0	0	0	0	0	0	0	0	0	0	0	131	0
1156,47821 Da 428,76 s	7.15	579.246			0	0	0	0	0	0	0	0	0	147	210	254	272	0	0	1260	1387	1545	1552	1318	1702	1096	1355	1542	213	690	0	0	0	0	0	0	0	0	0	0	0	0	0	0	0	0	0	0	0
928,50741 Da 428,97 s	7.15	929.515			0	0	0	0	0	0	0	0	0	6340	7689	9854	6897	7335	2638	774	2410	520	1266	1328	593	858	955	1005	2465	6359	0	0	0	0	0	0	0	0	0	0	0	0	0	0	0	0	0	0	0
508,34651 Da 429,41 s	7.16	509.354			0	0	0	0	0	0	0	0	0	0	0	0	0	0	1328	0	0	0	0	0	0	0	0	0	83	0	0	1022	1734	1782	2527	2761	2910	771	1051	232	501	854	682	883	1091	788	961	1333	0
414,32378 Da 429,48 s	7.16	208.169			0	0	0	0	0	0	0	0	0	0	0	0	0	0	0	0	0	0	0	0	0	0	0	0	0	0	0	0	0	0	0	0	0	0	0	0	0	0	0	0	0	0	0	0	0
218,16542 Da 430,04 s	7.17	219.173			583	0	5372	0	322	715	0	346	0	37	0	0	0	0	0	0	0	196	195	98	118	0	0	206	59	48	0	165	0	0	60	74	87	0	0	86	0	137	0	152	0	168	881	137	845
1218,56061 Da 431,10 s	7.19	610.288			0	0	0	0	0	0	0	0	0	0	0	0	0	0	0	760	0	2331	860	1114	260	0	0	685	113	0	2308	0	0	0	0	0	0	0	0	0	0	0	0	0	0	0	130	0	0
204,06344 Da 431,40 s	7.19	205.071			0	0	1000	0	0	0	0	0	0	370	144	340	537	266	241	729	346	1835	1042	1139	4177	442	484	1516	434	182	469	72	0	0	0	0	0	117	0	108	38	0	0	90	0	0	0	0	0
307,08388 Da 432,09 s	7.2	308.091			0	0	0	0	0	0	0	0	0	1679	1648	1360	1164	527	602	258	2923	681	1103	2549	0	676	626	0	1032	359	1281	0	0	0	0	0	0	0	0	0	0	0	0	0	0	0	0	0	0
478,24069 Da 432,12 s	7.2	479.248			669	0	1504	0	0	0	566	1990	771	0	109	0	0	0	167	105	0	130	0	0	0	0	0	100	0	0	0	0	0	87	0	0	0	0	0	0	77	93	0	0	0	38	764	0	903
510,19234 Da 432,32 s	7.21	511.2			1360	1730	1285	997	1001	1396	1551	2797	1802	0	0	0	0	0	0	0	0	0	0	0	0	0	0	0	0	0	0	0	0	0	0	0	42	0	0	0	0	0	0	0	0	0	2322	1429	2360
122,11047 Da 432,36 s	7.21	123.118			2625	3882	2510	2239	1796	3169	2941	6384	3225	0	34	34	0	64	67	0	0	64	63	48	67	43	59	0	0	31	0	0	107	0	68	56	116	84	54	79	0	62	74	56	111	0	3016	1789	2827
790,41271 Da 432,44 s	7.21	396.214			0	0	0	0	0	203	0	0	0	58	172	227	111	175	0	1190	1540	1148	1615	1720	1511	787	697	1302	0	217	1889	0	0	0	0	0	53	115	0	0	0	0	0	0	0	0	0	0	223
509,18610 Da 432,44 s	7.21	510.193			1497	1789	1394	1024	816	1218	1064	2290	1495	0	0	0	0	0	0	0	0	0	0	0	0	0	0	0	0	0	0	0	0	0	0	0	0	0	0	0	0	0	0	0	0	0	2116	1235	2025
120,09475 Da 432,48 s	7.21	121.102			1274	2470	1272	969	921	1608	1565	3794	1744	0	35	0	0	29	66	44	0	0	0	93	60	153	125	39	27	0	0	108	76	162	123	94	82	91	137	0	46	74	111	131	69	79	1695	950	1401
320,11012 Da 432,54 s	7.21	321.117			0	0	0	0	0	0	0	0	0	77	0	0	217	0	131	2200	625	2063	1805	862	2822	697	645	2862	271	152	1180	0	0	0	0	0	0	0	0	0	0	0	0	0	0	0	0	0	0
1026,52456 Da 436,17 s	7.27	514.27			0	0	0	0	0	0	0	0	0	0	0	285	0	0	293	828	913	3489	2673	1581	1334	10913	11808	2542	218	0	3255	0	0	0	0	0	0	0	0	0	0	46	0	0	0	0	0	0	0
1044,53737 Da 436,31 s	7.27	523.276			0	0	0	0	0	0	261	0	0	72	140	469	68	248	331	1810	1469	6121	5318	3478	3104	23833	25809	5089	427	0	6627	55	95	0	0	0	0	141	44	0	0	0	0	0	0	0	0	140	0
441,32892 Da 437,01 s	7.28	442.336			21440	34928	24536	16321	19994	23405	35487	32141	16509	0	0	0	0	0	0	0	0	0	0	0	0	0	0	0	0	0	0	9059	0	6706	9881	8738	11695	0	0	0	0	67	11677	14048	7466	6110	21535	9836	34816
462,24923 Da 437,12 s	7.29	232.132			1638	2038	1887	1445	1691	1598	2017	1993	1196	0	0	0	0	29	0	0	0	0	0	0	0	0	0	0	0	0	0	1603	0	1334	0	1686	1944	0	0	0	0	0	2171	0	1264	1288	1983	1040	1504
348,24944 Da 437,52 s	7.29	349.257			1291	2303	1631	1089	1202	1278	2498	2453	845	0	0	0	0	0	0	0	0	0	0	0	0	0	0	0	0	0	0	484	0	430	592	542	750	0	0	0	0	0	709	750	448	422	1270	532	1074
290,20745 Da 437,57 s	7.29	291.215			3853	7939	4460	2811	3711	4128	8051	8190	2944	0	0	0	0	0	0	0	0	0	0	0	0	0	0	0	0	0	0	1851	0	1322	2097	1759	2397	0	0	0	0	0	2378	2745	1526	1223	4361	1644	3695
116,08428 Da 437,66 s	7.29	117.092			1606	2950	1913	1279	1703	2082	3338	3746	1190	0	171	0	0	0	90	0	0	0	0	98	0	0	0	0	45	0	128	779	0	600	1104	784	1108	0	0	0	0	0	1024	1226	636	702	1559	686	1295
174,12505 Da 437,71 s	7.3	175.132			4826	9551	5026	3954	4680	5034	9386	10167	3212	0	0	0	0	0	0	0	0	0	0	0	0	0	0	0	0	0	0	2231	0	1942	2984	2170	2795	0	0	0	69	0	2901	3337	1823	1286	4315	1708	4043
1166,50647 Da 438,64 s	7.31	1167.51			0	0	0	0	0	0	0	0	0	135	214	0	0	230	0	369	1831	1959	1438	1358	1901	2108	2704	907	109	184	797	0	0	0	0	0	0	0	0	0	0	0	0	0	0	0	0	0	0
384,12097 Da 438,72 s	7.31	385.128			0	0	0	1033	582	0	0	2119	0	0	0	55	0	0	0	0	0	0	0	139	0	0	0	199	0	0	161	0	0	0	0	0	0	0	0	0	0	0	0	132	0	0	385	0	492
454,18180 Da 440,89 s	7.35	455.189	Asparagus B, 7,32min : 454,17763m_z	C18H34NO8P2	0	0	0	0	0	0	0	1984	0	0	0	0	0	0	0	0	0	0	0	185	107	0	0	0	0	0	0	1439	0	1307	3284	3464	3715	146	0	0	0	0	3248	6464	3289	1637	0	0	0
236,13929 Da 441,85 s	7.36	237.147	Ara, lipid_sesquiterpene_	C14H20O3	1173	609	2519	1060	624	787	0	1069	463	0	0	109	61	87	82	137	0	132	211	184	129	98	58	117	0	44	94	188	101	166	0	0	202	0	66	105	97	83	0	0	123	172	689	1358	1309
384,24708 Da 443,09 s	7.38	385.254			0	1080	1886	1354	0	1376	0	1549	0	0	0	0	0	0	0	0	0	0	0	0	0	0	0	0	0	0	0	0	0	0	0	0	0	0	0	0	0	0	0	0	0	0	445	495	836
347,26569 Da 443,16 s	7.39	348.273			2044	2543	3330	2782	2422	2974	2412	2368	2706	192	256	170	134	97	161	662	914	853	624	1030	844	878	1030	750	133	153	661	0	0	0	0	0	0	0	0	0	0	0	53	0	0	0	2258	1749	2971
466,12371 Da 443,21 s	7.39	467.131			0	0	0	0	0	0	0	0	0	223	314	251	428	584	607	907	1298	1122	522	1427	1012	1744	1637	685	1018	897	926	0	0	0	0	0	0	0	0	0	0	0	0	0	0	0	0	0	0
273,19281 Da 443,44 s	7.39	274.2			277	1283	247	322	795	940	0	0	1557	0	0	0	0	0	0	0	0	0	0	0	0	0	0	0	0	0	0	0	0	0	0	0	0	0	0	0	0	0	49	0	0	0	335	0	492
506,35822 Da 443,48 s	7.39	507.365			1774	1866	7388	2858	1437	4397	1481	3718	1884	0	0	0	0	0	0	0	244	0	0	0	0	0	0	0	0	0	0	0	0	0	0	0	0	0	0	0	0	0	0	0	0	0	1180	945	1827
148,12509 Da 443,71 s	7.4	149.132			1036	1430	2678	1554	1272	2249	1046	1950	1239	120	137	173	120	101	68	364	304	358	300	434	306	357	252	286	64	121	246	109	0	68	65	0	71	101	0	0	46	45	0	70	66	60	1109	836	1274
126,10547 Da 444,43 s	7.41	127.113			1535	1780	4535	4406	2474	3330	670	2031	3534	0	47	58	108	0	63	69	38	48	0	0	67	47	0	74	0	82	55	91	44	99	41	133	44	81	91	49	74	63	189	97	37	97	1848	1715	1657
415,23777 Da 446,71 s	7.45	416.245			636	286	3106	2183	1366	0	0	2648	2347	0	0	154	0	0	0	159	0	113	143	0	205	0	0	704	103	82	275	39	0	0	0	0	47	85	0	0	0	0	0	0	68	0	320	0	674
297,20834 Da 449,65 s	7.49	298.216			0	0	0	0	0	0	0	0	0	0	0	65	0	0	53	1267	1765	4062	1875	2698	758	1658	1846	1099	0	0	2317	0	0	0	0	0	0	0	61	0	0	0	0	0	0	0	0	0	0
314,23489 Da 449,67 s	7.49	315.242			0	0	505	0	0	396	0	0	0	0	37	0	0	0	0	1590	2210	5720	2215	4005	1183	2290	2618	1413	0	0	2572	0	0	0	0	0	0	0	0	0	0	0	0	0	0	0	0	0	0
560,41759 Da 449,77 s	7.5	561.425			0	0	0	0	0	0	0	0	0	0	0	0	0	0	0	731	494	2241	1407	1444	1257	2355	2324	2566	0	0	1374	0	0	0	0	0	0	0	0	0	0	0	0	0	0	0	0	0	0
162,05454 Da 452,78 s	7.55	163.062			141	236	464	822	250	508	0	178	280	1294	836	1008	767	920	913	708	969	1966	1677	1663	1253	2921	3026	1329	1162	843	1086	0	0	0	0	0	0	0	0	0	0	0	118	0	0	0	169	265	151
324,10581 Da 452,87 s	7.55	325.113			0	527	1428	2994	860	1408	539	0	589	2665	1945	2174	1637	2152	2126	2598	2499	5573	4023	4722	2633	9045	9635	3777	2705	1740	3063	170	122	0	0	0	0	0	94	174	0	0	324	0	0	0	326	758	456
726,42140 Da 452,91 s	7.55	727.429			219	0	688	729	393	710	186	0	327	410	473	545	285	222	424	670	849	2462	1419	2146	1169	4757	5306	1477	606	195	749	0	0	0	0	0	0	0	0	0	0	0	0	0	0	0	150	141	0
456,14953 Da 452,96 s	7.55	457.157			0	415	0	2873	623	1301	0	0	490	871	676	1192	597	624	945	2079	1738	5522	3530	5392	2646	10544	11827	3376	1258	406	2485	0	0	0	0	0	0	0	0	0	0	0	0	0	0	0	300	417	0
294,09603 Da 452,98 s	7.55	295.103			0	0	0	0	0	0	0	0	0	1053	949	1655	771	720	1058	2000	2186	5229	4365	4463	2475	8721	9141	3570	1435	452	2542	0	0	0	0	0	0	0	0	98	0	0	0	0	0	0	0	0	0
240,13305 Da 453,30 s	7.55	241.14			200	0	390	0	0	0	0	0	0	175	177	0	104	302	303	96	285	0	0	248	266	0	0	0	133	160	128	1360	233	1248	2541	2760	2320	2568	561	746	603	896	2900	3588	1783	995	194	159	211
601,30246 Da 454,46 s	7.57	602.31			129	0	206	0	0	0	180	200	137	2207	2467	2775	1078	849	845	0	965	155	162	284	0	233	158	151	981	903	138	0	0	0	0	0	0	0	0	0	0	0	0	0	0	0	0	87	149
129,11622 Da 457,93 s	7.63	130.124			92	219	87	925	773	192	180	1862	947	101	169	122	266	185	474	198	326	1694	246	0	178	529	475	245	741	176	73	33	0	0	244	143	353	127	0	0	0	0	292	837	66	0	0	100	112
462,29061 Da 458,33 s	7.64	463.298			0	0	0	734	994	1359	0	0	2053	0	0	0	0	0	184	0	0	0	0	0	0	0	0	141	0	0	0	121	0	0	0	0	0	0	0	0	0	48	0	0	0	0	519	402	0
280,16356 Da 459,07 s	7.65	281.171			956	2751	845	1112	1376	1828	1786	2573	1295	0	0	0	0	0	70	73	0	0	0	0	0	0	0	0	0	0	0	0	126	150	169	114	165	0	0	0	0	0	149	0	99	57	1551	555	914
296,28203 Da 462,68 s	7.71	297.289			5658	0	4433	0	261	209	0	196	0	0	0	0	0	0	0	0	0	0	0	0	0	0	0	0	0	0	0	0	0	0	0	0	0	0	0	0	0	0	0	0	0	0	776	0	5728
302,12901 Da 463,31 s	7.72	303.136			1266	1815	952	897	1263	1267	2835	1410	1451	107	198	136	158	139	324	295	167	208	248	102	167	132	140	225	212	244	212	1982	1379	2119	766	1308	1316	1546	1356	1375	1535	1958	1714	1441	1923	2051	1374	891	1330
1017,32575 Da 464,21 s	7.74	1018.33			0	0	0	0	0	0	0	0	0	0	0	0	74	0	0	939	367	1093	2131	1629	538	324	327	521	0	62	581	0	0	0	0	0	0	0	0	0	0	0	0	0	0	0	0	0	0
417,25145 Da 465,84 s	7.76	418.259			0	0	3592	1039	710	1109	0	1073	1455	0	0	0	0	0	0	0	0	0	0	0	0	0	0	153	0	0	0	0	0	0	0	84	0	0	0	0	0	0	0	0	0	0	263	227	543
479,25146 Da 467,53 s	7.79	480.259			692	2283	394	0	0	372	0	237	0	0	0	0	0	0	0	0	0	0	111	97	0	0	0	0	0	0	0	0	66	0	0	0	0	0	0	0	0	92	0	0	42	0	2784	368	693
180,11489 Da 467,96 s	7.8	181.122	A, palmeri 7,80min : 180,11475m_z	C11H16O2	920	2326	1035	769	790	1415	2066	3595	2124	630	1312	967	767	501	205	565	437	424	529	447	577	400	486	370	696	373	449	123	0	111	0	0	0	40	0	0	0	0	0	41	0	0	983	382	933
157,14685 Da 469,19 s	7.82	158.154			278	353	274	281	848	551	385	715	642	352	339	493	358	371	331	302	248	374	291	352	270	252	228	323	455	357	295	520	386	368	1071	692	992	1604	444	262	477	463	688	1093	287	478	386	381	264
1220,57059 Da 471,60 s	7.86	611.293			163	0	0	0	0	0	0	0	0	0	0	0	0	0	0	587	0	1824	817	898	420	1354	1539	955	0	0	1259	0	0	0	0	0	0	0	0	0	0	0	0	0	0	0	0	0	236
1168,54796 Da 471,69 s	7.86	585.281			227	0	381	0	133	207	177	0	215	0	0	49	0	0	95	517	355	1613	671	819	656	1746	1401	1281	0	94	1452	0	0	0	0	0	0	0	0	0	0	0	0	0	0	0	0	0	0
1202,56244 Da 471,72 s	7.86	602.288			0	0	0	0	104	0	0	167	0	0	0	0	0	0	0	1121	82	3665	1864	1953	746	3891	3179	2729	0	0	2988	0	0	0	0	0	0	0	0	0	0	0	0	0	0	0	102	0	0
239,18712 Da 472,53 s	7.88	240.194			1046	1672	849	761	704	732	1870	952	716	154	199	246	644	556	1248	345	260	211	322	289	246	564	490	346	216	251	293	928	1153	865	948	1147	993	815	964	518	983	1587	743	777	1076	736	1349	1344	1149
568,28448 Da 472,68 s	7.88	569.292			217	160	392	0	0	0	0	296	218	0	0	0	0	0	0	573	886	2082	1260	937	1366	1923	1887	2150	0	96	1999	0	0	36	0	0	0	0	0	0	0	0	0	0	0	45	0	153	263
204,18760 Da 472,71 s	7.88	205.195			0	0	458	118	0	0	0	0	0	0	0	160	0	0	80	624	839	3090	1552	1361	1976	3072	2894	2750	153	81	2979	0	0	0	0	0	0	0	0	0	0	0	0	0	0	0	0	0	0
592,35904 Da 474,05 s	7.9	593.366			0	1060	1177	1850	1727	5960	660	846	683	102	0	165	74	0	0	275	365	1207	1464	626	381	2075	2195	1054	100	0	772	0	0	0	0	0	0	0	0	0	0	0	0	88	0	0	565	504	591
353,08337 Da 476,34 s	7.94	354.091			0	0	0	0	0	0	0	0	7733	0	0	121	94	52	51	0	0	0	0	0	0	0	0	0	0	127	0	0	0	0	0	0	0	0	0	0	0	0	0	0	0	0	0	0	0
454,37585 Da 479,00 s	7.98	228.195			0	0	0	0	0	0	0	0	10201	1575	0	0	0	4670	0	2409	0	0	0	1338	0	0	0	0	0	0	0	0	0	0	0	0	0	0	0	0	0	0	0	0	0	0	0	0	0
286,26162 Da 479,68 s	7.99	287.269			0	0	0	0	0	0	0	0	0	0	0	79	148	153	183	0	0	2728	499	1346	1203	1076	1116	1154	376	202	0	0	202	0	115	0	0	105	0	0	0	0	0	0	0	0	0	0	0
224,03955 Da 481,05 s	8.02	225.047			0	276	0	341	278	438	359	0	0	2359	2703	1375	1758	1361	2225	2303	1101	1616	1731	1952	1397	605	687	706	1569	2209	1907	691	287	443	401	320	455	387	441	268	299	393	632	805	512	645	554	361	1009
327,23941 Da 481,32 s	8.02	328.247			0	405	662	0	339	314	0	0	1165	0	0	0	0	0	55	0	239	0	0	121	84	0	0	113	0	0	348	0	0	234	0	0	89	0	0	52	0	0	0	0	0	53	436	195	235
1066,52020 Da 482,83 s	8.05	534.267			0	0	0	0	0	161	162	0	141	103	91	146	0	187	171	726	1163	2095	1899	843	1368	4042	4098	1850	255	0	2006	0	0	0	0	0	42	0	0	0	0	0	0	0	0	0	0	167	0
1026,52636 Da 483,25 s	8.05	514.27			192	0	0	0	0	0	205	233	0	86	47	1870	136	712	907	5967	9775	24503	20826	9191	16011	78099	79483	17279	1875	218	19890	0	0	0	0	0	0	0	0	0	0	0	0	0	0	0	0	0	168
1044,53765 Da 483,25 s	8.05	523.276			0	0	0	0	0	0	0	0	0	0	0	2662	193	961	1346	7976	12430	34529	28132	10480	21802	111063	112044	22164	2235	308	27301	0	0	0	0	0	0	76	115	0	0	0	0	0	0	0	0	0	0
174,13276 Da 483,35 s	8.06	175.14			2222	3811	2288	2010	1626	1613	4810	3557	1712	0	477	449	398	784	1843	470	311	192	300	271	122	0	0	214	0	293	130	1737	2047	3165	3426	4578	3332	0	0	0	0	96	1249	1747	1398	1134	2189	1050	2046
1058,51845 Da 483,48 s	8.06	530.266			196	0	0	169	156	0	0	0	0	64	0	296	0	150	122	437	655	1244	1028	586	1068	3210	3266	1026	250	0	1206	0	0	0	0	0	0	0	0	0	0	0	0	0	0	0	0	130	0
1092,52306 Da 483,74 s	8.06	547.269			0	0	0	251	212	0	0	0	0	0	0	192	0	125	139	476	485	1323	1352	537	991	3488	2964	1013	223	0	1371	0	0	0	0	69	0	0	0	0	0	0	0	0	0	0	149	0	0
578,38143 Da 483,75 s	8.06	579.389			3144	4284	2664	1953	6803	12149	1963	1873	3757	2388	1065	578	970	331	996	313	627	587	350	466	924	0	512	493	1199	886	399	0	0	0	0	0	0	0	0	65	0	0	183	401	37	0	3228	2828	3570
499,37157 Da 484,72 s	8.08	500.379			25612	36710	24415	11967	15463	18185	49639	29700	14930	0	0	0	0	0	0	0	0	0	0	0	0	0	0	0	0	0	0	6330	0	7013	7752	7781	9078	64	73	0	0	0	6839	11226	8704	5118	20789	9248	37639
520,28943 Da 484,96 s	8.08	261.152			1497	1815	1523	875	965	1224	2161	1713	982	0	0	0	0	0	0	0	0	0	0	0	0	0	0	0	0	0	0	777	58	1010	911	876	1390	0	0	73	0	0	1111	1455	919	683	1630	867	1582
348,24860 Da 485,10 s	8.08	349.256			1899	3097	1719	1037	1174	1416	4447	2419	1159	0	0	0	0	0	0	0	0	0	0	0	0	0	0	0	0	0	0	567	0	637	616	606	805	0	0	0	0	0	719	1076	844	448	1787	841	1763
259,21399 Da 486,13 s	8.1	260.221			1062	1412	256	530	712	543	1111	543	0	0	130	0	273	185	130	255	449	419	120	1833	884	226	214	105	206	0	331	471	207	146	169	269	150	187	249	186	112	85	925	4546	245	324	977	287	1136
344,26649 Da 492,93 s	8.22	345.274			0	0	0	474	499	0	0	0	1456	97	93	586	1085	767	1660	87	220	42932	3922	10814	17236	19240	18020	11791	3480	2310	0	2137	180	419	344	327	1956	137	0	72	0	58	3332	1203	2253	2234	379	783	0
278,09975 Da 494,70 s	8.24	279.107	Medicago, not in control, 8,10min : 279,09853m_z	C14H10N6O	0	0	371	508	475	313	0	0	0	148	0	191	107	197	0	379	498	1328	1457	864	725	1680	1716	1562	194	148	1186	0	0	0	0	0	0	0	0	0	0	0	0	0	0	0	0	0	0
872,48151 Da 495,04 s	8.25	873.489			0	234	872	634	295	559	0	0	325	71	77	186	0	163	48	75	553	1990	1912	1071	705	3330	0	2119	144	120	1214	0	0	0	0	0	0	67	0	0	0	0	0	0	0	0	85	84	0
475,26895 Da 495,13 s	8.25	476.276			1692	1102	8169	2406	2103	1896	1308	2142	2806	0	0	56	0	0	0	202	300	205	300	259	417	141	144	167	0	0	173	0	93	0	0	0	0	0	0	0	0	0	0	0	0	0	499	1290	1804
740,43717 Da 495,16 s	8.25	741.444			0	340	1187	1265	535	1099	0	191	627	176	146	418	99	0	151	633	1038	3740	3634	2130	1124	6871	6950	4445	261	225	2546	0	0	0	0	0	0	0	0	0	0	0	0	35	0	0	0	226	0
440,15304 Da 495,31 s	8.26	441.16			0	0	0	0	340	0	0	0	419	0	97	134	53	0	0	0	163	1286	1217	793	552	1991	1886	1830	202	116	806	101	0	151	144	102	0	0	0	0	0	0	97	168	58	0	0	0	0
502,30751 Da 501,60 s	8.36	503.315			1232	1503	0	0	0	0	1996	1381	0	0	0	0	0	0	0	0	0	0	0	0	0	0	0	68	0	45	0	309	0	184	497	356	573	0	0	0	0	0	221	398	577	267	733	578	1183
301,26095 Da 501,74 s	8.36	302.268			0	0	0	0	0	0	0	0	0	0	136	0	63	0	0	1156	681	782	1977	1583	1349	221	202	730	0	92	957	0	0	0	0	0	100	0	0	0	0	0	0	0	0	0	0	0	0
422,27957 Da 503,32 s	8.39	423.287			3151	13767	4865	2888	2781	3350	12014	11446	4323	364	413	420	155	310	726	1019	543	1002	410	0	1352	2027	2407	724	219	449	371	3061	5069	7654	5372	4758	7264	4730	5616	7209	3176	4890	3167	6586	3024	1693	5216	1148	3541
270,08553 Da 503,78 s	8.4	271.093	Medicarpin_ _-_-Medicarpin, _ Medicago Ae_, 8,35min : 271,09852m_z	C16H14O4	0	0	0	0	0	0	0	0	0	1569	1472	1878	2670	2114	2747	1620	852	660	970	1030	1110	853	830	2113	2429	1949	1062	0	0	0	0	0	0	0	0	0	0	0	0	0	0	0	0	0	0
296,03265 Da 504,04 s	8.4	149.024			0	0	0	0	0	0	0	0	0	1878	0	0	2442	2152	0	0	0	0	0	0	0	0	0	0	0	0	0	0	0	0	0	0	0	0	0	0	0	0	0	0	0	0	0	0	0
491,26415 Da 504,49 s	8.41	492.271			552	634	2053	528	637	587	781	789	744	0	0	0	0	0	0	0	270	0	239	304	0	182	0	0	0	0	0	0	0	0	0	0	0	54	0	0	0	0	0	0	0	0	233	318	525
258,07402 Da 506,82 s	8.45	259.081			484	850	1339	1491	1164	1684	503	582	413	318	241	524	177	324	424	639	804	1636	1288	1467	1286	2945	2861	1175	439	174	965	0	0	0	0	0	0	0	0	0	0	0	0	0	0	0	543	582	583
294,09592 Da 506,88 s	8.45	295.103			3022	4754	10841	14204	6931	12417	3126	4426	3160	1098	650	2698	1018	1139	1598	3988	5161	11492	9466	8842	8728	24335	23407	8650	2234	622	6049	0	151	0	208	106	0	0	84	168	0	0	214	293	0	0	2908	3430	2900
319,24912 Da 506,89 s	8.45	320.256			1064	1495	2180	579	705	946	1034	1469	1474	0	0	0	0	0	0	103	302	0	247	186	178	0	100	90	0	0	0	0	0	0	108	0	68	0	0	0	0	0	0	0	0	0	630	693	1060
726,42215 Da 506,90 s	8.45	727.429			1146	2744	7615	9150	3981	9763	1582	2216	1510	300	204	960	221	424	377	1162	1954	7396	4928	4441	3940	24501	23570	3999	788	183	2953	0	0	0	0	0	0	0	0	0	0	0	50	0	0	0	1262	1292	0
926,41526 Da 506,90 s	8.45	464.215			610	1349	1324	1922	1721	1879	618	806	654	262	381	696	362	498	563	1140	1244	1312	1406	1628	1304	1230	1532	1389	725	235	1196	0	0	0	0	0	0	0	0	0	0	40	0	0	0	0	701	729	873
324,10621 Da 506,91 s	8.45	325.113			3079	6290	11554	14271	7575	12269	3016	4583	3387	2370	1806	3755	1290	1980	2061	3976	5311	12247	9622	9069	8357	22690	22568	9106	2912	1586	6105	0	159	0	181	108	0	0	131	142	0	0	256	311	0	0	2929	3398	2854
888,44428 Da 506,93 s	8.45	889.452			0	0	0	0	0	0	0	0	0	0	0	0	0	0	0	0	0	0	0	0	0	0	0	0	0	0	0	0	0	0	0	0	0	63	0	0	0	0	0	0	0	0	0	0	2166
942,38939 Da 506,96 s	8.45	472.202			456	823	914	1099	779	979	706	546	459	456	320	718	338	405	353	1002	976	1390	1181	1255	1159	1185	1028	1465	899	216	1171	0	0	0	0	0	0	0	0	103	0	0	108	175	0	0	628	725	709
892,44189 Da 507,06 s	8.45	447.228			853	1392	1794	1686	1470	1800	0	955	763	574	407	1089	403	754	797	1220	1716	2123	2205	1999	1929	1444	1565	2140	1087	307	1697	0	0	0	0	0	0	0	0	0	0	0	0	0	0	0	819	902	0
910,44876 Da 507,19 s	8.45	456.232			708	1415	1881	1745	1438	1658	851	1426	929	504	393	1080	454	543	762	1477	1821	1950	2057	1801	2319	0	1862	2325	1043	324	1885	0	0	0	78	106	94	0	92	74	0	0	123	0	0	0	1063	1175	1081
448,33924 Da 507,53 s	8.46	449.347			0	0	0	0	0	0	0	0	0	202	120	89	72	164	112	655	356	1684	1208	1059	949	1561	1529	2668	113	121	1194	0	0	0	0	0	0	0	0	0	0	0	0	38	0	0	118	0	0
396,17770 Da 508,76 s	8.48	397.185			658	1495	0	0	1825	1428	2602	1823	0	0	0	0	0	0	0	248	0	0	0	104	0	0	0	0	0	0	0	0	0	126	141	52	129	0	0	0	0	0	127	154	106	90	1055	679	704
505,26772 Da 509,75 s	8.5	506.275			1722	5463	812	0	0	0	0	0	0	0	0	0	0	0	150	0	0	259	229	158	0	234	0	191	0	0	269	0	40	0	0	0	0	79	0	0	0	37	0	0	0	0	6587	919	1356
324,22500 Da 511,33 s	8.52	325.232			1023	965	1344	991	733	1016	1342	0	1278	0	0	0	0	0	0	0	0	0	0	0	0	0	0	0	0	0	0	0	619	0	0	0	0	0	0	0	0	0	0	0	0	0	598	659	956
382,22875 Da 511,44 s	8.52	383.236			1502	1577	1891	1608	1263	1805	1774	1353	2506	0	0	0	0	59	0	0	0	0	0	0	0	0	0	0	0	0	0	0	0	0	0	0	0	0	0	0	0	0	0	0	0	0	1038	1151	1415
296,19581 Da 513,51 s	8.56	297.203			632	1332	1448	1041	664	436	1177	1816	2088	0	0	0	0	0	0	227	0	0	0	0	127	0	0	271	0	0	180	105	130	0	120	0	150	0	0	0	90	0	147	0	95	0	557	348	586
636,38732 Da 513,58 s	8.56	637.395			0	0	825	670	0	0	0	0	176	68	0	135	0	72	0	275	398	2908	1509	776	1117	6556	6464	3322	251	0	786	58	0	0	0	0	0	0	0	0	0	0	0	0	0	0	0	0	0
253,20338 Da 514,94 s	8.58	254.211			1420	2048	1501	2100	1529	1458	4079	1654	1463	278	513	459	842	798	4509	539	583	406	475	454	432	770	839	510	559	278	568	1850	3102	2805	3198	3325	3679	1346	1531	823	1351	1919	1374	1527	1517	1367	2183	2540	1844
225,11507 Da 518,66 s	8.64	226.122	Asparagus B, 8,66min : 225,11376m_z	C13H13N4	745	1107	634	348	671	873	1878	2285	755	267	370	402	275	322	523	435	237	243	432	249	164	0	232	219	308	235	461	359	199	231	514	420	938	688	263	357	229	415	530	507	291	232	488	884	618
654,26833 Da 519,60 s	8.66	328.141			1969	1619	651	654	1349	1491	264	2141	630	0	0	0	0	0	0	57	70	0	113	0	0	166	89	0	0	0	0	0	0	0	0	0	0	0	0	0	0	0	0	0	0	0	511	608	1970
760,39989 Da 520,18 s	8.67	381.207			693	772	974	1513	1299	1145	366	0	910	119	0	296	111	290	289	1082	1610	1623	1143	865	1183	1840	1811	968	498	282	1282	0	0	0	127	0	0	0	0	0	53	98	0	144	0	0	764	595	821
171,15959 Da 520,69 s	8.68	172.167	Asparagus, 8,68min : 171,16111m_z	C10H21NO	1320	1061	632	814	753	1113	632	855	653	874	763	888	837	640	1474	578	337	540	568	509	702	470	550	992	856	768	580	579	272	365	796	628	766	987	290	801	278	373	844	968	479	1083	1137	742	1412
320,20224 Da 522,61 s	8.71	321.21			427	628	0	298	387	509	2215	0	318	0	62	0	0	0	0	0	0	0	0	0	0	0	0	0	32	0	0	259	0	175	192	106	147	0	0	81	0	0	279	178	169	139	370	287	398
542,37108 Da 524,56 s	8.74	543.378			0	0	0	0	0	0	0	0	0	0	0	0	0	0	0	0	0	0	0	0	0	0	0	0	0	0	0	0	0	0	0	0	0	0	0	0	0	0	0	0	0	0	0	0	0
989,46189 Da 525,50 s	8.76	495.738			0	100	165	123	0	0	0	153	145	0	0	198	0	0	0	200	689	893	1280	541	435	5479	5577	1161	0	79	1531	0	0	0	0	0	0	0	0	0	0	0	0	0	0	0	73	66	0
448,27054 Da 525,63 s	8.76	449.278			0	0	0	0	0	0	0	0	0	0	0	0	0	52	0	6181	0	2958	4029	1702	2495	0	0	4544	41	73	2275	0	0	0	0	0	0	0	0	0	0	0	0	0	0	0	0	0	0
1008,51666 Da 525,98 s	8.77	505.266			0	0	0	0	0	0	0	0	0	0	0	0	0	0	0	324	413	3066	0	1871	2146	3415	3999	1032	0	0	0	0	36	0	0	0	0	73	0	0	0	0	0	0	0	0	0	0	0
1010,53263 Da 526,12 s	8.77	506.274			0	0	0	0	0	0	0	0	0	0	0	348	0	0	207	1236	1894	7145	5940	1544	2511	15300	14226	5815	229	0	5516	0	0	0	0	0	0	0	0	45	0	0	0	0	0	0	343	0	0
1026,52596 Da 526,16 s	8.77	514.27			0	0	255	0	200	0	0	241	0	0	0	0	0	0	0	440	658	4698	2833	2224	2936	5337	5183	0	86	0	2707	0	0	0	0	0	0	0	0	0	0	0	0	0	0	0	0	0	221
1026,53601 Da 526,20 s	8.77	1027.54			0	0	0	0	0	0	0	0	0	0	0	0	0	0	0	335	544	2900	2292	1983	2070	3828	3684	1045	0	0	1924	0	0	0	0	0	0	0	0	0	0	0	0	0	0	0	0	0	0
408,15422 Da 526,25 s	8.77	409.161			0	0	0	0	1097	0	0	0	0	0	0	0	0	0	0	0	0	0	0	0	0	0	0	0	0	0	0	2100	1925	2167	2039	2244	1838	2073	2537	1804	2403	2526	1594	1796	2114	1850	939	760	645
468,29822 Da 527,39 s	8.79	469.305			0	0	0	0	0	0	0	0	0	0	0	0	0	0	0	2232	0	1283	1596	0	1584	0	0	2438	0	0	1139	0	0	0	0	0	0	0	0	0	0	0	0	0	0	0	0	0	0
208,10773 Da 528,13 s	8.8	209.115			0	1202	1163	1188	1238	491	185	1613	1179	0	0	0	0	0	0	0	0	0	0	0	0	0	0	0	0	0	0	0	0	0	0	0	0	0	80	0	0	0	0	0	0	0	1209	293	332
592,09820 Da 528,62 s	8.81	593.105			296	0	221	456	492	0	0	0	464	1419	1292	1066	1333	1342	1205	1350	883	784	704	1353	1319	552	845	1103	1193	1191	1365	1785	1879	1693	1777	1585	1769	1833	1937	2217	1975	1999	2085	1814	1825	1940	813	922	534
590,11856 Da 528,83 s	8.81	591.126			611	0	0	654	698	468	0	0	658	2331	2758	1859	2484	2423	2147	2554	2216	1714	2173	2015	2266	1291	1510	2298	2383	2748	2203	4197	3990	4324	4507	4582	4054	4554	5148	4828	5359	5078	4174	4259	5172	4896	1465	1551	531
584,24275 Da 529,27 s	8.82	585.25			0	690	0	0	0	0	3085	0	0	0	0	0	0	0	0	0	0	0	0	0	0	0	0	0	0	0	0	0	0	0	0	0	0	0	0	0	0	0	0	0	0	0	0	0	0
552,34915 Da 529,43 s	8.82	553.356			642	1673	1029	0	0	620	1474	553	0	0	0	0	0	0	0	0	0	0	0	0	0	0	0	0	0	0	0	0	0	49	0	0	0	0	0	0	0	0	0	0	0	0	554	1047	666
225,17256 Da 529,90 s	8.83	226.18			1388	1636	296	1125	1110	900	2182	1482	1072	0	0	0	0	162	0	0	0	52	0	67	0	47	0	0	0	0	0	548	1948	1800	1002	1264	1475	0	750	512	519	821	676	1062	466	585	0	1263	1514
557,41342 Da 530,13 s	8.84	558.421			7473	4213	4278	1566	2475	2459	0	3882	2002	0	0	0	0	0	0	0	0	0	0	0	0	0	0	0	0	0	0	1126	0	1165	1189	1133	1379	0	0	27	0	0	1244	2067	1454	1037	3787	2726	10043
294,21214 Da 531,26 s	8.85	295.219			1648	3878	2558	1388	985	1784	2316	707	1985	151	200	218	0	80	0	0	210	448	0	175	0	404	464	169	0	0	393	0	4353	0	0	0	0	0	0	0	92	0	0	0	0	0	1394	1158	1353
308,22352 Da 531,61 s	8.86	309.231			676	0	0	1351	839	1216	1470	0	920	0	55	0	0	0	0	0	306	133	0	124	0	0	0	0	0	0	0	0	0	0	0	0	0	0	0	0	0	0	0	0	0	0	902	717	828
382,22212 Da 532,03 s	8.87	383.229			1011	0	536	1683	1777	2095	491	0	2469	0	0	0	0	0	0	0	0	0	0	0	0	0	0	0	0	0	0	0	153	0	0	0	0	0	0	0	0	0	0	0	0	0	952	1093	923
213,24534 Da 533,33 s	8.89	214.253			0	0	0	0	0	0	0	0	0	158	224	600	557	117	253	153	128	5248	8660	4987	1331	322	328	1151	395	194	192	0	158	0	0	0	0	113	216	231	139	161	0	0	0	0	0	0	0
200,10521 Da 536,70 s	8.94	201.112			151	0	0	352	0	0	0	1634	156	0	0	95	0	0	0	0	0	0	0	0	0	0	0	0	0	0	70	188	0	354	172	0	209	0	0	0	0	0	130	761	146	114	131	86	183
229,24051 Da 539,73 s	9	230.248			221	0	214	0	233	187	0	0	0	137	188	917	322	250	556	138	249	10765	2805	3903	407	3178	3465	312	653	353	135	0	378	0	0	0	0	258	228	230	368	232	0	0	0	0	283	0	232
206,09214 Da 539,77 s	9	207.099			477	0	873	1713	1335	422	269	0	1101	0	0	0	0	0	0	0	0	0	0	0	0	0	0	0	0	0	0	154	83	90	0	69	0	0	0	0	0	0	102	90	92	0	1133	210	357
1076,52666 Da 541,89 s	9.03	539.271			234	0	341	241	215	378	0	0	243	0	0	194	55	95	231	451	1291	2261	2617	917	1668	3690	4289	1915	214	80	2080	0	47	0	0	0	0	0	0	0	0	0	0	0	0	0	0	0	284
1042,52293 Da 542,21 s	9.04	522.269			0	0	0	190	162	0	0	0	0	0	0	194	0	212	279	427	1763	3702	2994	1544	2539	4672	4097	2522	385	104	2625	0	0	0	0	0	0	91	0	0	0	0	0	0	0	0	0	0	173
382,30806 Da 542,26 s	9.04	383.315			0	791	0	0	0	0	0	0	0	276	144	264	140	250	304	1137	688	2012	2008	1790	1883	2472	2001	3476	0	158	1432	0	0	0	0	0	0	0	0	0	0	0	0	0	0	0	371	0	556
322,11961 Da 544,73 s	9.08	323.127			0	0	0	0	0	0	0	0	0	331	1065	786	972	335	459	9462	5259	6234	4826	9095	5395	2905	3181	3625	500	651	5251	0	0	0	0	0	0	0	0	0	0	0	0	0	0	0	0	0	0
321,19767 Da 545,70 s	9.1	322.205			987	0	1368	711	779	830	0	0	1226	66	0	0	0	0	0	155	0	84	99	0	0	0	0	0	0	0	104	0	0	164	1055	0	0	0	0	0	0	0	0	1600	760	47	1222	154	750
413,25559 Da 545,94 s	9.1	414.263			232	0	0	0	0	0	0	0	356	0	0	0	0	0	0	1539	0	1260	1617	1727	1601	0	0	1224	0	0	1182	0	0	79	0	0	0	0	61	0	0	64	0	0	56	0	159	212	187
542,36445 Da 547,60 s	9.13	543.372			1559	420	0	0	1338	1796	0	523	0	0	0	0	0	0	0	0	0	0	0	0	0	0	0	0	0	0	0	0	0	0	0	0	0	0	0	0	0	0	0	0	0	0	1458	0	1587
507,28176 Da 548,04 s	9.13	508.289			3310	8717	1974	0	665	1054	173	0	213	0	0	0	0	0	0	0	0	0	0	0	0	0	0	0	0	0	0	0	0	0	0	0	0	0	0	0	0	0	82	0	0	0	16095	1724	3561
334,13565 Da 548,49 s	9.14	335.143			1221	0	0	0	949	1214	0	0	0	0	0	0	0	0	0	0	0	0	0	0	0	0	0	0	0	0	0	0	0	0	0	0	0	155	0	95	0	36	0	0	0	0	1552	0	1676
295,21164 Da 549,25 s	9.15	296.219	Ara, unknown	C12H29N3O5	155	0	155	0	6829	0	0	0	0	0	0	0	0	0	0	0	0	0	0	0	0	0	0	0	0	0	0	654	3751	2470	2163	2273	1070	1286	2074	918	3172	2212	342	260	725	1001	106	0	15223
241,20392 Da 549,30 s	9.16	242.211			0	0	0	49	0	0	0	0	0	0	0	76	0	57	273	0	0	0	0	0	0	0	0	0	0	0	0	463	2809	1777	1532	1461	747	756	1468	517	1856	1444	237	179	410	536	0	84	0
320,22869 Da 550,44 s	9.17	321.236			0	1474	857	729	1554	1507	1790	1680	851	0	0	0	0	0	0	40	0	0	0	0	0	0	0	0	0	0	0	0	0	0	0	0	0	0	0	0	0	0	0	0	0	0	367	655	916
298,19853 Da 551,62 s	9.19	299.206			1374	2023	0	0	0	1745	2610	1949	0	0	0	0	0	0	0	0	0	0	195	138	0	0	0	0	0	0	0	570	514	626	352	492	609	707	441	1055	235	440	564	974	623	0	1111	269	0
264,17127 Da 552,04 s	9.2	265.179			1129	1107	1752	1232	835	1337	947	1458	1001	92	136	0	0	106	198	0	0	0	86	47	0	0	80	0	111	125	0	411	284	324	329	225	355	900	208	131	159	90	140	186	304	174	900	891	1052
573,40834 Da 552,97 s	9.22	574.416			2039	0	0	0	1659	1513	2458	1446	0	0	0	0	0	0	0	0	0	0	0	0	0	0	0	0	0	0	0	0	0	0	0	0	0	0	0	0	0	0	0	0	0	0	2426	0	3538
318,16981 Da 555,12 s	9.25	319.177			1987	0	1336	0	1857	0	0	0	0	0	0	0	0	0	0	0	0	0	0	0	0	0	0	0	0	0	0	0	0	0	0	0	0	0	0	0	0	0	0	0	0	70	2430	0	1898
284,12622 Da 558,13 s	9.3	285.134			674	0	0	368	0	0	0	1088	0	327	383	748	727	551	1657	309	0	0	0	0	0	0	0	392	626	240	224	2409	3569	2773	1185	828	1105	835	2275	691	790	967	842	1944	1131	2337	420	0	831
340,18920 Da 558,14 s	9.3	341.196			1849	0	1007	1344	0	0	0	2772	0	698	692	1304	1604	1237	3522	716	215	221	333	489	580	244	259	941	1409	492	358	5317	7622	6517	2114	2096	2716	1797	4902	2043	1796	1896	2150	4148	2242	4373	1035	532	2103
418,23236 Da 558,17 s	9.3	419.24			0	263	499	425	263	352	0	591	241	312	426	675	922	782	1878	367	0	0	0	284	348	0	0	528	811	317	0	3993	6376	4829	2157	1877	2491	1918	4588	1555	2011	2166	1632	3430	2205	4407	334	333	515
886,49753 Da 558,61 s	9.31	887.505			1556	2413	4136	1897	1833	3061	989	2805	3008	128	150	657	152	394	0	1239	3494	2740	4310	2536	1933	7162	8391	2630	312	339	3093	0	0	0	0	0	0	0	46	0	0	0	76	416	0	0	346	482	0
454,17332 Da 558,66 s	9.31	455.181			0	0	0	0	0	0	0	0	0	0	0	0	0	0	0	0	859	826	1255	859	487	1919	1946	786	0	0	1071	0	0	0	100	80	115	0	0	0	0	0	83	189	105	124	0	0	0
886,46489 Da 559,04 s	9.32	887.472			0	0	0	0	0	0	0	0	0	0	0	0	0	0	0	0	0	0	0	0	0	0	0	0	76	0	0	0	0	0	0	0	0	0	0	0	0	0	0	0	0	0	0	0	1646
2617,44780 Da 560,03 s	9.33	1309.73			0	0	0	0	0	0	0	0	0	0	0	0	0	0	0	0	0	2345	1425	627	711	6496	5528	1855	0	0	600	0	0	0	0	0	0	0	0	0	0	0	0	0	0	0	0	0	0
278,10005 Da 560,23 s	9.34	279.107			354	1279	2371	3406	2146	2399	493	1313	1530	110	97	674	135	371	373	1121	1827	4653	4319	2251	2826	5592	5265	4166	520	409	3742	0	0	0	0	0	113	0	100	0	0	81	0	376	0	0	352	577	533
1018,54151 Da 560,23 s	9.34	1019.55			0	0	745	1156	556	845	0	0	280	0	47	0	0	74	55	205	598	2630	2201	745	1314	4342	3899	1935	137	88	1497	0	0	0	0	0	0	0	0	0	0	0	0	0	0	0	0	0	0
146,05732 Da 560,29 s	9.34	147.065			342	1142	1187	1470	966	1375	578	782	718	0	158	0	0	0	0	695	1110	1370	1575	1069	1228	2011	2298	1722	289	0	1726	0	27	0	0	0	0	77	0	0	71	0	76	177	45	0	239	309	353
577,36813 Da 560,29 s	9.34	578.375			870	1547	3087	2868	2688	3059	703	1486	1888	298	226	751	373	488	487	1211	2445	5555	4805	2836	3262	6877	6958	4833	535	463	3955	0	0	0	0	0	0	89	0	0	0	0	56	230	0	0	524	638	822
318,15664 Da 560,52 s	9.34	319.164			1625	0	0	0	0	1396	1478	2119	0	0	0	0	0	0	0	0	0	0	0	0	0	0	0	0	0	0	0	0	0	0	0	0	0	0	0	0	0	0	0	0	0	0	0	0	1556
876,44439 Da 560,76 s	9.35	439.229			0	298	0	1149	391	654	0	0	621	85	96	735	0	291	503	812	1193	1587	1845	1589	1479	1241	1302	1487	468	607	1834	0	70	0	94	0	0	121	0	0	0	0	122	104	0	0	0	282	293
596,34474 Da 562,15 s	9.37	597.352			1390	0	0	0	1472	1716	0	698	0	0	0	0	0	0	0	0	0	0	0	0	0	0	0	0	0	0	0	0	0	0	0	0	0	0	0	0	0	0	0	0	0	0	0	0	1456
595,36007 Da 564,88 s	9.41	596.367			1736	0	0	0	0	2052	0	782	0	0	0	0	0	0	98	0	0	0	0	0	0	0	0	0	0	0	0	0	0	0	0	0	0	0	0	0	0	0	0	0	0	0	0	0	0
1190,82416 Da 567,45 s	9.46	1191.83			0	1534	0	0	0	0	1542	0	0	0	0	0	0	0	0	0	0	0	0	0	0	0	0	0	0	0	0	0	0	0	0	0	0	0	0	0	0	0	0	0	0	0	0	0	0
152,12007 Da 568,96 s	9.48	153.127			293	2064	101	794	201	402	395	290	1082	0	35	0	47	0	0	37	34	0	0	0	0	0	0	0	0	0	54	61	41	75	103	113	134	668	56	78	69	128	249	363	110	59	454	198	239
188,06871 Da 569,89 s	9.5	189.076			0	0	0	0	0	0	0	0	0	0	0	113	39	93	0	134	459	1770	963	757	315	4268	4226	1250	80	172	1016	0	0	0	0	0	0	0	0	0	0	0	0	0	0	0	0	0	0
406,29722 Da 571,38 s	9.52	407.305			0	0	0	0	0	0	0	0	0	63	104	138	99	39	149	3315	6494	36847	7821	20660	3076	5409	5251	9078	92	0	2853	0	0	0	0	0	0	0	0	0	0	0	0	0	0	0	103	0	0
422,29147 Da 571,62 s	9.53	423.299			0	0	0	0	0	0	0	0	0	0	0	0	0	0	0	557	1342	3245	1017	2506	639	993	846	1140	0	0	517	0	0	0	0	0	0	0	0	0	0	0	0	0	0	0	0	0	0
380,24503 Da 571,74 s	9.53	381.252			0	0	0	0	0	0	0	0	0	0	0	0	0	0	0	479	817	2967	1001	1934	639	703	687	1054	0	0	582	85	0	253	0	0	0	0	0	0	0	0	0	0	0	0	0	0	0
426,13017 Da 571,98 s	9.53	427.137			0	0	0	0	0	0	0	0	0	0	0	0	114	68	74	1034	1779	680	677	1991	1095	305	212	982	0	95	813	0	0	0	0	0	0	0	0	0	0	0	0	131	0	0	0	0	0
595,36573 Da 572,86 s	9.55	596.373			1668	0	1639	0	2088	0	0	0	1898	0	0	0	0	0	0	0	0	0	0	0	0	0	0	0	0	126	0	0	0	0	0	0	0	0	0	0	0	0	0	0	0	0	1920	0	0
211,19290 Da 572,89 s	9.55	212.2			943	0	1308	1117	616	920	0	0	768	0	0	0	0	0	0	0	0	0	0	0	0	0	0	0	0	0	0	79	0	0	305	109	282	636	0	73	58	161	374	990	53	0	856	594	1198
371,23462 Da 573,20 s	9.55	372.242			0	0	151	0	0	0	0	0	0	679	600	464	1324	4328	668	0	273	431	0	0	266	0	282	550	1609	561	67	113	0	0	0	0	0	0	0	0	0	0	0	0	0	0	204	0	128
185,17803 Da 576,57 s	9.61	186.185			1044	1219	530	609	800	744	768	580	560	228	174	219	236	180	394	191	0	110	269	141	225	0	274	309	155	181	166	270	199	612	793	600	889	551	211	363	151	280	831	815	468	636	1100	619	1506
257,23455 Da 578,11 s	9.64	258.242			0	1244	0	48	0	0	1707	909	0	0	37	0	0	0	0	0	0	0	0	0	0	0	0	0	0	0	0	65	0	79	140	136	119	64	0	73	104	137	23	76	61	94	81	74	0
455,21107 Da 579,91 s	9.67	456.218			0	0	0	0	0	0	0	0	0	0	0	0	0	0	0	0	0	0	0	0	0	0	0	0	0	0	0	0	0	0	0	0	0	0	0	0	321	0	113	0	0	0	767	0	0
894,45545 Da 580,28 s	9.67	448.235			3875	7906	6788	6268	7282	6409	1863	6679	6934	3413	3806	3636	3366	3283	3066	4132	2472	2875	3078	3299	3105	2782	2166	3202	3374	3643	3384	444	298	764	248	135	405	2125	1477	1300	1101	1306	1193	1330	608	436	3762	4655	4624
1203,76272 Da 580,32 s	9.67	1204.77			0	0	0	77	739	1226	0	0	149	0	0	0	0	0	0	0	0	0	0	0	0	0	0	0	0	0	0	66	0	0	0	0	0	0	0	0	0	0	0	0	0	0	235	0	0
505,26841 Da 580,40 s	9.67	506.276			837	1587	1139	0	296	0	0	0	0	0	0	0	0	0	101	803	835	2736	3779	0	0	876	1052	0	0	0	0	0	0	0	0	0	0	0	0	0	0	0	0	0	0	0	3637	676	929
926,39292 Da 580,42 s	9.67	464.204			0	0	480	540	283	399	0	0	682	2253	2313	1883	2342	2111	2297	2164	1710	1837	0	1541	1977	0	1477	1979	1974	2291	1767	0	286	0	81	0	0	1238	1247	1256	714	901	0	77	0	0	0	377	122
910,42790 Da 580,53 s	9.68	456.221			1282	3260	2173	2772	2642	2831	0	2887	2642	1476	1490	1863	1695	1149	1441	1591	1367	1128	1222	1327	1226	1203	1121	1000	1397	1585	1608	71	107	168	81	0	0	671	564	593	219	433	158	204	112	50	1089	1140	1860
258,07379 Da 580,66 s	9.68	259.081			621	1515	1218	1370	1411	1328	369	1104	1253	1437	1013	1069	1189	1364	1601	1209	1745	1314	1342	1643	1345	1500	1390	1551	1515	1010	1084	50	0	63	0	0	0	302	280	258	283	271	109	74	65	0	457	558	609
872,45367 Da 580,69 s	9.68	873.461			0	0	0	0	0	0	0	0	0	0	0	0	0	0	0	0	0	0	0	0	0	0	0	0	0	0	0	0	0	0	0	0	0	0	0	1799	0	0	0	0	0	0	0	0	4566
302,22039 Da 580,74 s	9.68	303.228			0	683	0	415	552	1160	865	670	1608	0	0	0	0	0	0	0	0	0	0	0	0	0	0	0	0	0	0	0	0	0	0	0	0	0	0	0	0	0	0	0	0	0	0	417	738
456,14896 Da 580,79 s	9.68	457.156			1101	5403	5306	7113	6018	5440	907	3494	6063	8991	5751	6542	5670	6866	7432	4290	8979	9646	9849	9611	8986	11137	9997	9533	8741	3780	5867	0	136	91	0	0	0	827	463	463	374	391	190	195	0	0	814	1255	1278
294,09567 Da 580,82 s	9.68	295.103			2720	8039	7127	8560	7623	7100	1767	5939	8113	10173	8574	8790	7979	8895	10524	6589	10368	11545	10506	11555	11446	11716	11440	10825	11468	6218	7685	215	172	365	115	0	0	0	1125	1012	672	1163	370	481	305	125	2226	2527	2717
132,04372 Da 581,23 s	9.69	133.051			486	1490	1223	1415	1565	1446	396	1143	1148	1070	897	1052	1235	1279	1143	936	1328	1098	1032	1155	1138	1224	1136	1247	1084	888	1126	71	84	127	0	55	63	408	305	230	168	276	115	171	70	80	636	541	617
873,59029 Da 581,43 s	9.69	874.598			0	0	0	0	0	0	0	0	0	0	0	0	0	0	0	0	0	0	0	0	0	0	0	0	0	0	0	1964	0	1751	1091	1593	1803	0	0	0	0	0	1814	2020	1634	1832	448	958	0
295,23442 Da 582,27 s	9.7	296.242			0	0	0	0	0	0	0	2731	0	0	72	0	0	0	0	177	0	0	160	0	174	135	0	0	0	0	0	0	0	0	0	0	0	0	0	0	0	0	0	0	0	0	0	0	0
391,17496 Da 582,72 s	9.71	392.182			0	0	8659	0	1955	397	0	0	0	0	0	0	0	0	0	0	0	0	0	0	0	0	0	0	0	0	0	0	0	0	0	0	0	0	0	0	95	0	0	0	0	0	0	167	0
450,31136 Da 583,15 s	9.72	451.319			0	1870	0	0	0	0	2927	1915	883	194	0	0	0	0	360	422	0	324	0	0	551	889	714	259	61	288	137	1056	1568	2886	1516	1840	3165	1892	2809	2915	1958	2285	1224	1475	794	658	975	322	605
1010,53306 Da 583,78 s	9.73	506.274			0	0	0	0	0	0	0	0	0	0	0	0	0	0	0	0	0	0	0	2528	2081	0	0	2454	0	0	3207	0	0	0	0	0	0	0	0	0	0	0	0	0	0	0	0	637	213
782,44955 Da 583,87 s	9.73	783.457	Asparagus B, 9,66min : 782,44096m_z	C36H71N3O9P3	0	526	2199	2923	897	687	99	1236	898	0	0	179	0	178	382	599	2167	6667	2936	2405	4828	16110	15346	5579	534	0	2225	0	0	0	0	0	0	249	0	0	0	67	0	0	47	0	0	104	0
350,12233 Da 584,13 s	9.74	351.13			0	0	0	0	0	0	0	0	0	0	0	0	0	0	0	0	0	1542	0	0	1207	3533	3169	1488	155	108	0	0	0	0	121	0	0	0	0	0	0	0	0	0	0	0	0	0	0
620,39194 Da 584,34 s	9.74	621.399			329	0	2004	852	0	0	0	1796	387	254	197	570	453	457	436	2218	4762	10562	5648	5845	6818	15612	16768	7635	785	552	4002	98	0	0	107	0	164	0	76	0	121	190	0	0	0	153	167	151	0
752,43786 Da 584,54 s	9.74	753.445			0	0	939	0	96	0	0	847	0	154	102	415	268	252	386	784	2871	5702	3227	2903	4049	9897	10246	4519	384	375	1825	0	0	0	48	0	0	154	85	0	0	0	0	0	0	0	0	54	0
204,06357 Da 584,89 s	9.75	205.071			71	121	600	331	151	119	0	580	204	74	143	110	128	114	124	385	916	1872	952	1128	1360	2709	2690	1234	176	161	830	0	0	44	0	0	0	149	0	128	61	110	0	57	0	0	0	0	0
329,22299 Da 585,57 s	9.76	330.23			0	0	0	0	0	0	1301	0	0	0	0	0	138	0	226	0	0	2740	853	1061	927	2455	2196	1520	298	302	0	374	888	897	0	397	425	84	336	7465	0	316	280	148	472	418	0	0	0
267,25540 Da 585,58 s	9.76	268.263	9,68min : 267,25440m_z, higher in B	C15H31N4	1106	2336	960	3732	2994	2950	0	2383	4054	980	1052	1903	1893	1256	2085	3542	3887	8396	5572	3770	4695	5396	5194	4488	1273	1057	4268	5523	4813	4022	2191	2767	4583	3998	5614	4463	4073	4771	6975	5465	3753	3147	2146	1950	1492
596,47275 Da 585,62 s	9.76	597.48			0	0	0	0	0	0	0	0	0	0	1231	2563	2361	1880	589	1842	575	3913	269	919	0	2695	2150	0	3462	0	0	0	2456	0	424	0	0	5503	6919	4783	2351	237	0	0	0	0	0	0	0
748,41919 Da 586,05 s	9.77	749.426			0	0	0	0	0	0	0	0	0	167	228	0	252	0	293	1868	1943	1992	3176	2305	2137	2041	2301	2827	0	0	3678	0	0	0	38	0	0	0	0	0	0	0	0	0	0	0	0	49	0
105,07956 Da 586,09 s	9.77	106.087			1125	1119	1826	3160	948	219	3343	1831	124	232	2023	3579	3039	2911	1926	3267	933	4191	950	1693	580	2325	2226	1204	3871	508	540	452	1478	761	2838	1111	591	2089	2215	1552	923	188	1271	1139	492	282	2268	603	1127
723,43392 Da 586,13 s	9.77	724.441	Asparagus, 9,76min : 723,42757m_z, Dioscin_	C39H63O12	0	0	0	0	0	0	0	0	0	612	2711	3640	3631	2892	2903	2373	1710	3549	1599	2043	1563	3732	3877	1899	3556	1329	804	0	270	0	60	0	0	436	564	0	535	0	0	0	0	0	0	0	0
431,23018 Da 586,97 s	9.78	432.237	Asparagus, 9,76min : 431,22593m_z	C19H33N3O8	0	0	0	0	0	0	0	0	0	5347	4869	4830	5043	5413	9249	3752	3509	2974	5304	4582	5590	3448	3991	6260	5150	4973	4939	0	0	0	69	0	0	130	0	0	96	84	0	0	0	30	0	0	151
850,39564 Da 586,99 s	9.78	851.403			0	0	0	0	0	0	0	0	0	2167	2082	2164	2350	1874	4423	1418	947	527	1232	1004	1273	750	706	1807	1797	2104	877	0	0	0	0	0	0	0	0	0	0	0	0	0	0	0	0	0	0
530,26604 Da 586,99 s	9.78	531.273			0	0	0	0	0	0	0	0	0	1095	1114	1288	1333	1739	5360	0	0	273	446	433	375	276	411	695	1403	953	534	0	0	0	0	0	49	0	0	0	0	0	0	0	0	0	0	0	0
134,07377 Da 587,04 s	9.78	135.081			0	0	0	0	0	0	0	0	0	752	750	1071	874	1019	1971	482	411	396	563	673	743	436	428	1006	956	1027	626	0	0	109	55	0	0	0	57	66	141	0	0	0	0	0	0	0	0
845,43831 Da 587,10 s	9.79	846.446			0	0	0	0	0	0	0	0	0	1232	1099	1112	875	1094	1988	350	579	522	923	578	928	481	464	1164	1058	838	670	0	0	0	0	0	0	0	0	0	0	0	0	0	0	0	0	0	0
118,07918 Da 587,14 s	9.79	119.086	Medicago Ae_, e,g, alpha-Methylstyrene, indane, 9,80min : 119,08676m_z	C9H10	258	0	148	0	0	199	0	0	0	3786	4172	5349	5823	5711	10397	3180	2169	2536	3313	2264	3220	2225	2454	3635	4471	4406	2307	125	187	124	120	179	103	259	189	207	267	256	75	95	143	111	99	68	220
381,27223 Da 589,93 s	9.83	382.28			489	1322	0	0	0	228	1293	136	0	646	177	145	77	5223	636	171	0	0	0	0	0	0	0	1014	4149	110	0	405	443	103	338	285	323	375	333	988	138	341	310	0	0	0	287	537	757
272,19848 Da 590,28 s	9.84	273.206			889	680	542	554	492	505	0	525	432	0	117	0	0	0	290	0	0	0	0	0	0	0	0	0	0	0	0	702	536	367	260	192	414	226	155	155	0	102	483	191	485	210	659	1553	994
478,40355 Da 590,42 s	9.84	479.411			502	793	0	0	462	641	0	771	0	0	0	0	0	0	0	0	0	0	0	0	0	0	0	0	0	0	0	0	0	0	0	0	0	0	0	0	0	0	0	0	0	0	577	0	825
370,23300 Da 590,52 s	9.84	371.24			535	0	794	639	836	0	655	0	1094	0	156	0	204	0	0	0	240	1059	542	615	484	841	973	618	0	174	0	828	1736	1947	949	1050	1311	1058	1740	3668	1790	1419	1242	1295	708	552	329	620	227
425,29724 Da 592,91 s	9.88	426.305			650	2657	497	0	327	457	2179	0	285	1151	218	192	168	10863	1383	281	0	0	0	0	0	0	0	1830	7324	192	391	878	718	206	661	445	452	677	580	1336	159	475	455	121	121	74	350	702	924
233,15392 Da 594,02 s	9.9	234.161			413	716	537	434	782	305	780	728	496	108	177	177	168	266	1598	449	265	210	350	276	243	262	253	252	0	125	283	899	1080	956	5114	5951	5831	3046	902	296	335	633	1104	2884	560	400	536	593	456
425,25545 Da 596,32 s	9.94	426.263			0	0	0	348	0	0	0	3360	263	0	358	0	0	0	0	942	1373	1049	2153	4113	1476	631	865	0	0	294	478	0	0	0	0	0	0	0	0	0	0	0	0	256	0	0	255	0	0
243,21913 Da 597,72 s	9.96	244.226	Asparagus, 9,95min : 243,21807m_z	C14H29NO2	750	2820	756	1694	1139	1551	1917	1944	1194	352	412	685	341	292	737	708	237	911	1053	278	788	1329	1270	415	521	421	487	732	1030	2049	1599	1812	2083	2151	1597	1240	678	1043	970	1352	671	258	806	730	992
513,35011 Da 597,81 s	9.96	514.357			764	2889	716	192	356	363	2455	0	0	1526	176	343	0	12099	1846	309	0	0	290	172	0	0	0	2448	10737	153	0	1016	681	318	912	590	550	863	614	1382	172	607	681	123	123	114	370	888	1398
233,03581 Da 599,82 s	10	234.043			0	0	0	161	0	0	0	64	73	0	0	102	0	64	0	355	1104	1170	1670	598	608	2082	1881	1987	0	146	2187	0	0	0	0	0	0	0	0	0	0	0	0	0	0	0	0	0	0
973,47773 Da 599,88 s	10	974.485			0	66	0	0	0	0	0	252	245	0	106	346	155	0	222	1323	4163	4861	7286	2413	2637	8637	8811	7745	0	271	9165	0	0	0	0	0	0	0	0	0	0	0	0	0	0	0	0	0	0
973,46611 Da 599,91 s	10	487.74			103	323	449	560	635	446	569	393	591	0	0	382	167	279	436	1764	5391	7076	9867	2912	3591	10938	10308	11381	298	428	10818	0	0	0	0	0	0	0	0	0	0	0	0	0	0	0	116	0	138
557,37717 Da 600,07 s	10	558.384			735	5018	584	0	384	0	1781	0	0	1200	126	196	194	10829	1661	297	0	0	162	0	0	248	0	1940	7973	174	343	0	520	0	0	0	0	641	432	963	241	371	0	0	0	0	461	0	1356
1480,88408 Da 601,52 s	10.03	1481.89			0	0	404	0	204	0	0	508	2305	0	0	0	0	0	0	511	5615	3367	905	1120	1166	7342	6629	1274	294	0	1646	0	0	0	0	0	0	0	0	0	0	0	0	0	0	0	0	103	0
740,42436 Da 601,60 s	10.03	741.432	Asparagus, 9,96min : 740,42970m_z, Asparanin A_	C39H64O13	0	0	0	0	0	0	0	0	0	0	0	0	0	0	0	0	0	0	0	0	0	0	0	0	0	0	0	56	165	0	0	0	53	260	0	1845	0	0	0	0	0	0	0	0	6758
601,40315 Da 601,69 s	10.03	602.41			0	0	0	0	0	0	0	0	0	1352	157	131	107	7853	1281	246	0	0	174	0	0	0	138	1300	6241	145	0	0	265	0	0	0	0	592	378	905	150	350	0	0	0	0	0	0	0
762,41528 Da 601,86 s	10.03	382.215			0	2638	2039	3947	1961	1966	465	4416	4583	595	957	764	598	1052	1103	1708	2234	1817	1887	1602	2203	1876	1789	1843	1057	721	2014	165	0	268	102	0	0	175	438	369	366	407	420	340	188	0	748	1140	586
645,42816 Da 603,21 s	10.05	646.435			0	1185	0	0	0	0	955	0	152	884	98	157	78	4936	1156	170	0	0	0	0	0	0	0	996	4218	97	105	280	297	174	346	158	259	495	302	541	118	291	431	0	0	0	0	250	0
250,19121 Da 604,13 s	10.07	251.198			1121	1292	3601	3013	1373	1573	999	4216	1975	0	58	0	71	0	0	162	124	0	0	0	109	165	148	113	0	0	104	127	0	154	0	0	0	0	0	0	0	0	0	0	77	0	643	1154	1194
406,23106 Da 604,39 s	10.07	407.238			0	0	296	288	160	0	0	231	0	0	0	0	0	0	151	277	1403	969	634	1406	797	1560	1601	466	0	0	311	0	139	0	0	0	0	0	0	0	0	0	0	0	0	0	127	0	171
716,39354 Da 604,59 s	10.08	359.204			0	0	0	0	0	0	0	0	0	616	135	176	0	2589	805	163	0	0	0	79	61	0	94	617	2291	68	129	168	398	260	106	128	0	331	285	481	121	219	0	126	152	0	0	0	0
689,45759 Da 604,65 s	10.08	690.465			231	0	0	0	0	0	833	0	0	563	0	0	0	3721	798	119	0	0	0	0	0	0	99	742	2713	54	0	0	229	124	220	142	187	332	190	0	156	204	260	0	0	0	0	179	0
132,09333 Da 604,99 s	10.08	133.101			0	416	811	1329	647	572	520	2855	1433	0	0	0	0	0	0	0	49	110	0	209	0	0	60	0	0	0	0	0	0	0	0	0	0	0	0	0	0	0	0	0	0	0	360	271	0
320,16413 Da 605,03 s	10.08	321.171			0	0	0	813	0	0	0	2308	0	0	0	0	0	0	0	0	0	0	0	0	0	0	0	0	0	0	0	0	0	0	0	0	0	0	0	0	0	0	0	0	0	0	0	0	0
716,45697 Da 605,63 s	10.09	717.464			230	1084	245	0	0	0	1263	0	0	402	0	0	52	2792	514	0	0	0	0	74	48	0	89	585	1868	0	83	0	132	161	258	106	115	226	117	0	98	138	197	0	0	0	206	142	0
733,48368 Da 605,71 s	10.1	734.491			0	0	0	0	0	0	462	0	0	350	68	0	0	2418	479	0	0	0	0	130	0	0	0	404	1995	0	0	0	146	117	134	0	73	267	178	0	0	169	69	0	0	0	90	117	0
760,42238 Da 605,99 s	10.1	381.218			0	0	0	217	0	0	0	0	0	845	91	145	110	3333	1120	166	0	0	168	0	151	144	0	675	3158	134	0	0	264	0	0	0	0	362	314	575	0	244	0	0	0	0	0	221	184
468,30567 Da 606,64 s	10.11	469.313			0	347	0	0	0	0	0	0	0	1760	1726	1836	1559	1575	1702	1783	1728	1891	1978	1966	1818	1635	1506	2835	1501	1718	1821	280	721	166	387	386	391	643	465	657	594	543	300	328	319	349	0	0	534
804,44974 Da 606,95 s	10.12	403.232			0	0	0	0	0	0	0	0	0	679	0	214	0	3938	1091	119	0	0	0	155	0	204	0	594	3234	71	137	0	0	0	91	0	101	449	264	393	204	301	129	0	0	0	0	0	242
411,11021 Da 607,87 s	10.13	412.117	A, palmeri 10,11min : 411,10957m_z	C21H13N7O3	11087	11664	9741	16622	12425	11651	10786	9918	17038	21039	21568	21394	18058	21616	20917	20189	20062	18365	18192	20077	18951	17106	19324	20957	19960	21838	19844	18291	19394	19138	19825	19434	18136	19169	19153	20772	17978	19255	17626	18186	19919	18105	12547	18405	11493
512,33057 Da 608,92 s	10.15	513.338			0	0	0	0	0	0	0	0	511	1647	1782	1421	1620	1499	1620	1571	1786	1653	1722	1487	2128	1254	1174	3612	1599	1294	1730	485	1646	511	737	855	906	1287	1271	1495	1474	1205	432	559	615	759	0	0	0
892,50680 Da 609,14 s	10.15	447.261			335	0	356	0	0	0	236	0	0	432	0	0	89	2584	0	0	0	0	0	0	0	0	0	0	1922	68	0	0	187	129	0	0	111	319	229	206	37	122	129	81	0	0	0	0	265
556,35726 Da 610,30 s	10.17	557.365			549	318	544	0	0	0	0	473	0	1055	1211	919	894	1212	882	863	1018	963	1472	1300	1586	662	843	3889	1112	796	1173	0	1430	0	0	0	0	1332	1090	1223	1279	1028	0	0	0	0	276	0	0
238,14034 Da 611,80 s	10.2	239.148			1712	844	1090	597	1187	1217	974	1098	997	699	908	735	725	949	663	696	715	615	916	788	1096	574	560	3210	844	504	827	1217	1008	1378	838	2095	1642	1238	571	689	1008	699	786	1158	1238	995	752	741	2280
415,75610 Da 612,36 s	10.21	416.763			0	0	0	0	0	0	0	0	0	0	291	217	277	94	345	865	405	1394	1196	2414	2023	683	832	1462	176	103	0	0	0	0	0	0	0	0	0	0	0	0	0	0	0	0	0	0	0
391,17531 Da 613,89 s	10.23	392.183			0	0	0	0	0	0	0	0	0	0	0	0	0	0	0	1995	3251	932	3818	5581	4524	528	540	396	0	0	1179	0	0	0	0	0	0	0	0	0	0	0	0	0	0	0	0	0	0
316,15932 Da 614,95 s	10.25	317.167	Ubiquitous exudate 10,35min : 316,16888m_z, gibberellin_	C19H24O4	0	0	0	0	0	0	0	0	0	0	0	77	0	100	0	118	0	0	0	0	0	0	0	0	205	0	0	2167	0	1998	1050	2315	2142	4839	0	574	0	135	1819	1872	1998	1819	990	2107	1473
238,12779 Da 615,98 s	10.27	239.135			1700	1011	0	0	1690	1647	0	0	0	0	0	0	0	0	0	0	0	0	0	0	0	0	0	0	0	0	0	0	0	0	0	0	0	3641	603	0	0	0	846	0	0	0	1243	863	2234
868,48671 Da 616,11 s	10.27	869.494			289	718	2282	0	579	1228	481	1099	1645	204	199	560	330	141	218	531	955	786	1675	781	442	1318	1414	460	0	84	588	0	0	0	33	0	0	0	138	0	0	0	0	0	0	0	648	293	0
656,47055 Da 616,34 s	10.27	657.478			2216	1917	1760	434	1537	1295	8863	1844	734	0	0	0	0	0	0	0	0	0	0	0	0	0	0	0	0	0	0	116	0	444	318	404	443	0	39	0	0	0	244	1001	593	0	939	1207	2113
370,21894 Da 616,62 s	10.28	371.226			1513	767	1152	0	1077	1121	724	1152	716	439	602	469	318	626	535	316	506	356	683	552	876	223	231	3233	577	261	475	923	718	1016	644	1776	1304	814	340	413	762	530	663	791	1229	880	648	476	1766
184,14545 Da 616,68 s	10.28	185.153			900	1663	504	750	364	446	860	1129	721	69	0	36	0	0	70	0	0	0	0	0	0	0	0	0	0	0	0	101	56	116	121	52	67	116	46	0	0	0	70	151	138	0	1435	298	799
312,21677 Da 616,98 s	10.28	313.224			1593	1583	1702	888	3878	3024	2151	3386	1234	0	0	0	0	0	0	0	0	0	74	0	0	0	0	0	0	0	0	700	0	0	0	0	351	277	0	216	0	0	685	743	321	0	1092	621	858
876,44143 Da 617,43 s	10.29	439.228			0	1079	755	0	0	0	0	0	210	289	193	760	442	461	503	511	1264	1468	2353	1122	1193	1441	1512	1532	797	201	1326	0	0	0	0	0	0	157	0	102	0	0	228	107	64	150	278	254	705
854,47086 Da 617,50 s	10.29	855.478			288	1374	1563	338	583	859	0	1315	507	0	378	1564	709	1023	838	1092	4685	6234	10550	3319	3506	10880	11817	5802	1357	316	4279	0	0	0	0	0	0	198	0	0	77	85	0	52	0	0	198	208	0
464,35172 Da 621,30 s	10.35	465.359			1057	2006	696	985	576	853	838	844	607	0	0	51	0	0	0	0	0	0	0	0	0	0	0	0	0	0	0	1087	0	559	69	339	400	0	0	0	0	0	958	833	295	140	1457	1460	1342
270,23777 Da 621,35 s	10.36	271.245			1042	0	795	851	0	1755	348	494	1306	48	0	0	0	0	0	0	0	0	0	0	0	0	0	0	0	0	0	306	0	0	198	0	0	0	541	0	0	487	222	738	264	534	568	327	0
257,23522 Da 624,04 s	10.4	258.242	2S-Amino-4E-pentadecene-1,3R-diol_	C15H31NO2	89	175	128	0	0	80	283	157	2620	60	0	0	0	73	0	75	70	0	0	0	255	0	0	207	0	56	0	116	118	1870	440	241	259	65	98	0	117	98	92	0	122	0	163	160	88
915,63711 Da 624,93 s	10.42	916.644			0	0	0	1255	0	647	0	0	1231	0	0	0	0	0	0	0	0	0	0	0	0	0	0	0	0	0	0	2258	0	1858	1745	1933	1919	0	0	0	0	0	2028	2083	1904	2065	802	1627	0
266,18760 Da 625,50 s	10.42	267.195			2135	1243	6104	1164	1677	2082	1171	3592	837	45	0	0	0	0	0	0	0	71	0	150	88	0	92	0	0	0	0	110	0	81	55	0	0	0	111	108	100	0	79	51	0	0	818	794	2563
439,26498 Da 627,01 s	10.45	440.272			0	0	0	364	0	0	0	5001	208	157	268	0	333	0	288	1679	1616	3480	2670	4371	2202	0	0	0	0	244	2981	0	0	91	0	0	0	0	0	0	0	0	58	266	49	42	131	0	309
629,47111 Da 627,21 s	10.45	630.478			0	0	0	0	0	0	3397	0	0	0	0	0	0	0	0	0	0	0	0	0	0	0	0	0	0	0	0	0	0	0	0	0	0	0	0	0	0	0	0	0	0	0	0	0	0
533,31058 Da 627,56 s	10.46	534.318			0	117	0	106	162	0	0	0	0	0	116	0	0	97	0	415	2139	2691	1643	2461	1793	1200	1153	406	0	52	974	0	0	0	0	0	0	0	0	0	0	0	0	0	0	0	96	0	126
479,22679 Da 628,03 s	10.47	480.234			0	0	0	0	0	0	0	0	0	72	358	119	217	279	236	1120	3820	3719	3048	3971	3868	2626	2634	1225	247	319	2156	0	0	0	0	0	0	0	0	0	0	0	0	0	0	0	0	0	0
336,06732 Da 628,81 s	10.48	337.075	contaminant, 10,45min : 336,06876m_z	C15H14NO8	0	0	0	0	0	0	0	0	0	1561	1944	1001	902	445	994	1610	759	953	932	862	846	523	720	523	1037	1763	1280	0	496	0	0	0	0	334	457	393	387	408	0	0	0	0	0	0	0
222,05594 Da 628,82 s	10.48	223.063	contaminant, 10,45min : 222,05863m_z	C11H12NO2S	112	0	141	126	122	0	0	0	0	2181	2421	1189	1264	1127	1882	1888	1043	0	1508	1255	1361	1154	1137	929	1378	1936	2137	233	274	120	159	157	247	299	423	339	335	389	231	251	214	267	264	148	301
298,05615 Da 628,89 s	10.48	299.063			0	0	0	0	78	0	0	0	0	770	826	472	375	371	438	718	320	537	435	578	565	392	411	272	520	761	634	84	150	112	0	0	0	135	126	108	136	212	80	170	85	67	0	99	115
199,19312 Da 630,27 s	10.5	200.2	Asparagus, 10,51min : 199,19224m_	C10H23N4	14597	14243	4280	13684	10543	9008	8451	6302	6471	2587	2704	2860	2828	3119	6330	3177	2269	2388	2696	2986	2678	2995	2862	3405	2847	2682	2792	3143	10090	3315	4417	4411	6881	3434	4554	3494	3115	4365	3325	5800	2142	2230	18470	8529	15087
481,31641 Da 630,62 s	10.51	482.324	1-Pentadecanoyl-sn-glycero-3-phosphocholine_	C23H48NO7P	0	0	0	0	0	0	0	0	0	194	491	309	497	207	468	3161	3516	8944	4927	8418	3730	3016	3146	3332	0	324	5664	0	0	41	0	0	0	242	81	217	84	275	0	0	0	0	0	0	0
106,04293 Da 630,71 s	10.51	107.05			293	1297	1332	1150	1302	2453	1729	1733	1098	158	146	174	157	117	75	111	84	105	0	115	74	155	137	170	173	89	133	308	224	285	170	249	118	328	607	614	562	576	707	825	194	419	727	353	424
592,40842 Da 631,82 s	10.53	593.416			1406	0	1388	1146	0	1241	0	0	1179	0	31	0	0	0	0	0	0	0	189	87	0	0	275	126	0	0	102	0	0	0	0	0	964	0	0	0	0	0	893	1136	0	0	1268	0	1438
359,30237 Da 632,07 s	10.53	360.31			0	2026	0	148	666	1063	2733	1492	380	0	0	0	0	0	0	0	0	0	0	0	0	0	0	0	0	0	0	0	0	0	0	0	0	0	0	0	0	0	0	0	0	0	501	0	0
606,42697 Da 632,07 s	10.53	607.434			0	1584	0	0	0	0	1496	0	0	0	0	0	0	0	0	0	0	0	0	0	0	0	0	0	0	0	0	0	0	0	0	0	0	0	0	0	0	0	0	0	0	0	0	0	0
292,11634 Da 632,15 s	10.54	293.124			0	1452	695	0	0	452	0	1241	296	260	422	572	464	261	394	630	1457	377	1104	1131	524	595	636	445	522	412	666	0	0	0	0	0	0	126	147	181	83	268	0	0	0	0	0	0	381
870,50131 Da 632,38 s	10.54	871.509			563	4239	3055	711	870	1072	0	4087	1404	779	1347	2229	2259	1157	1475	2741	7325	2155	5993	4902	1723	4464	4115	2625	1693	1589	3878	0	0	118	0	0	0	632	547	0	305	478	55	101	100	0	103	256	0
870,47351 Da 632,67 s	10.54	871.481			0	0	0	0	0	0	0	0	0	0	0	0	0	0	0	0	0	0	0	0	0	0	0	0	0	0	0	0	60	0	0	0	0	0	0	102	0	0	0	0	0	0	0	0	746
724,42951 Da 634,01 s	10.57	725.437			572	0	0	0	0	0	0	0	0	122	0	0	0	0	0	0	0	0	0	0	0	0	0	0	0	0	0	112	219	0	0	0	133	0	0	1962	0	0	353	0	0	181	0	178	2189
439,24044 Da 634,22 s	10.57	440.248			0	0	0	0	0	0	0	0	0	118	0	0	0	0	160	0	0	0	0	3037	726	1110	0	0	233	0	0	0	0	0	0	0	0	0	79	69	52	0	141	0	0	81	0	0	0
856,46123 Da 634,29 s	10.57	857.469			0	0	0	0	0	0	0	0	0	0	0	0	0	0	0	0	0	0	0	0	0	0	0	0	0	0	0	0	0	0	0	0	0	0	0	1317	49	0	0	0	0	0	0	0	1852
308,11011 Da 634,43 s	10.57	309.117			184	1305	722	488	469	513	148	1187	516	350	394	703	474	443	617	687	2198	3108	2773	1879	2347	3079	3278	2486	704	525	2320	0	0	0	0	0	0	330	327	292	209	336	0	0	0	0	275	181	325
440,15332 Da 634,46 s	10.57	441.161			0	924	817	434	533	646	0	678	0	330	338	492	345	297	402	702	2262	2924	2995	1738	2152	3388	3468	2522	592	456	2101	0	0	91	0	0	0	261	169	157	115	184	0	0	0	0	103	149	0
278,10016 Da 634,53 s	10.58	279.107			465	2867	1382	1123	1340	1482	339	2077	663	406	474	813	806	538	867	1290	2242	3139	3354	2220	2536	3427	3316	2627	1420	712	2291	83	0	152	0	0	0	475	515	587	281	451	81	96	85	0	357	369	580
329,29201 Da 642,75 s	10.71	330.299			990	21384	475	0	6540	7862	24194	12485	0	0	0	0	57	0	0	0	0	0	0	0	0	0	0	0	0	0	0	0	0	0	0	0	0	0	0	0	0	0	0	0	0	0	8387	59	1517
516,32985 Da 644,47 s	10.74	517.337			0	0	0	0	0	0	0	0	0	161	168	134	0	123	263	918	1446	2480	1466	1401	970	1391	1264	1148	399	209	1734	0	0	0	0	0	0	0	0	0	0	0	0	0	0	0	0	0	0
978,47705 Da 646,18 s	10.77	490.246			0	0	380	0	0	0	0	0	0	0	0	227	0	0	178	325	1282	1867	1605	1133	1096	2823	3052	1406	277	372	1203	0	0	0	0	0	0	0	0	0	0	0	0	0	0	0	0	0	0
960,46733 Da 646,24 s	10.77	481.241			0	0	0	0	0	0	0	0	0	0	0	0	99	218	226	433	1193	2629	1836	1381	1311	3743	4054	2311	439	544	2004	0	0	0	0	0	0	0	0	0	0	0	0	0	0	0	0	0	0
298,08362 Da 648,29 s	10.8	299.091	Xanthohumol, in-source fragment	C17H14O5	2370	1200	1852	1831	2424	1951	1405	1286	1686	950	1253	1168	946	1462	1214	1031	1051	958	982	877	998	821	800	1356	1088	1114	1053	2227	1233	2556	1846	2738	3054	1187	1210	1249	1067	1295	2561	2426	2690	2626	2919	2012	2594
426,27954 Da 649,36 s	10.82	427.287			645	1606	488	3863	1831	2386	1308	1545	746	0	0	0	0	0	0	0	0	0	0	0	0	100	0	0	0	0	0	0	0	0	0	0	0	0	0	0	0	0	0	0	0	0	1028	620	0
807,51131 Da 649,47 s	10.82	404.763			0	0	0	0	0	0	0	0	0	177	864	589	374	195	967	744	486	2608	1346	2181	2889	1322	1147	1907	251	120	3414	0	0	0	0	0	0	0	0	0	0	0	0	0	0	0	0	0	0
1246,89063 Da 649,50 s	10.82	1247.9			0	1644	0	0	0	0	0	0	0	0	0	0	0	0	0	0	0	0	0	0	0	0	0	0	0	0	0	0	0	0	0	0	0	0	0	0	0	0	0	0	0	0	0	0	0
521,27590 Da 649,52 s	10.83	522.283			0	0	0	0	0	0	0	0	0	310	660	891	0	676	371	2341	5620	0	3898	4651	1955	4485	4492	2269	1128	422	1192	0	0	0	0	0	0	0	0	0	0	0	0	0	0	0	0	0	0
409,18559 Da 649,54 s	10.83	410.193			0	0	0	0	0	0	0	285	0	237	354	559	302	247	572	1360	1404	1669	1495	1771	1378	1735	1705	1267	551	271	1105	0	0	0	0	0	66	0	0	0	0	0	0	0	0	0	0	0	0
400,32928 Da 649,59 s	10.83	401.337			0	0	0	0	0	0	0	0	0	0	0	154	200	195	315	0	0	7903	1112	2751	4787	4413	4940	2794	443	412	0	0	0	0	0	0	351	0	0	0	0	0	0	80	0	169	0	0	0
283,21429 Da 652,19 s	10.87	284.222			1374	5572	1245	190	721	1395	0	0	0	0	0	0	0	0	0	0	0	0	0	0	0	0	0	0	0	0	0	0	0	33	0	0	0	0	0	0	0	0	125	0	0	0	4647	704	1313
1038,66893 Da 652,37 s	10.87	1039.68			0	0	0	0	0	0	0	0	0	0	79	140	0	0	116	684	2993	7338	3383	8928	2817	1489	2139	683	129	0	1271	0	0	0	0	0	0	0	0	0	0	0	0	0	0	0	0	0	0
1038,67682 Da 652,47 s	10.87	1039.68			0	0	0	0	0	0	0	0	0	0	0	0	0	0	0	0	0	0	0	0	0	0	0	0	62	0	0	0	0	0	0	0	0	0	0	0	0	0	0	0	0	0	0	0	0
620,39298 Da 657,09 s	10.95	621.4			0	9663	2954	3575	0	0	0	11127	2259	0	0	257	253	392	548	2044	5055	10240	8646	3833	8062	15288	14332	11976	788	520	4913	0	120	666	192	161	312	1325	1549	1134	437	1136	0	190	431	321	0	662	0
920,47272 Da 657,25 s	10.95	461.244			325	1949	1001	1352	498	0	0	2169	966	0	113	226	82	163	254	771	1276	2378	2107	1012	1989	2531	2734	2382	307	251	1472	185	82	285	68	0	0	574	619	479	242	467	256	70	184	95	201	251	357
399,26285 Da 658,60 s	10.98	400.27			517	1538	448	0	1100	746	2369	1744	1214	0	0	0	0	0	0	0	504	0	0	0	0	0	0	0	0	0	0	0	0	94	0	79	0	0	0	0	0	0	0	101	0	0	834	305	452
629,47228 Da 658,62 s	10.98	630.48			1609	1756	1491	0	1707	1737	0	1504	0	0	0	0	0	0	0	0	0	0	0	0	0	0	0	0	0	0	0	0	0	0	0	0	0	0	0	0	0	0	0	0	0	0	2500	0	3547
366,26139 Da 659,68 s	10.99	367.269			1809	1913	1692	0	1900	2521	1012	1661	0	0	0	0	0	0	0	0	0	0	0	0	0	0	0	0	0	0	0	0	0	0	0	0	0	0	0	0	0	0	0	0	0	0	1801	0	966
390,21856 Da 661,07 s	11.02	391.226			0	5563	0	0	0	0	997	726	0	0	0	0	0	0	0	0	0	0	0	0	0	0	0	0	0	0	0	0	255	0	0	0	0	309	232	0	317	0	0	0	0	0	773	0	216
398,34917 Da 662,54 s	11.04	399.356			2383	3640	1551	12389	8888	6631	12293	3855	7331	2008	2558	4474	2704	3077	3676	7844	9612	17651	12787	7732	12105	19526	20375	9966	2465	3344	8623	9764	4416	5761	4311	3950	11247	2778	4239	4548	3038	3561	8121	9459	4768	6242	3382	3994	3663
465,28436 Da 662,94 s	11.05	466.292			883	5618	1120	1420	0	0	1157	14410	1115	0	0	0	0	0	0	642	1530	478	359	254	457	656	597	833	0	0	260	55	0	234	57	0	74	0	0	0	0	0	37	271	67	84	6758	221	1087
236,14166 Da 663,28 s	11.05	237.149			0	0	1020	628	502	0	388	1885	711	0	0	0	0	0	0	0	0	0	0	0	0	0	0	0	0	0	0	0	0	0	0	0	0	0	0	0	0	0	0	0	0	0	0	0	0
414,23908 Da 666,25 s	11.1	415.246			0	0	0	0	893	838	266	0	0	0	0	0	0	135	0	0	0	0	0	0	0	0	0	0	0	0	0	136	0	0	194	0	170	113	0	0	0	0	109	140	167	122	623	0	259
382,28145 Da 668,63 s	11.14	383.289			5725	6292	1430	0	1951	1027	4785	18182	6441	0	45	0	0	0	0	0	0	0	0	0	0	0	0	0	0	0	0	0	0	142	0	0	0	0	0	0	0	0	0	0	0	0	5554	993	4693
708,41129 Da 669,54 s	11.16	709.419			0	175	291	0	307	189	60	216	119	0	0	279	103	0	0	0	1284	2141	3476	1170	1221	4073	4433	1382	163	0	1307	0	0	0	0	0	0	0	0	0	0	0	0	0	0	0	124	0	143
286,15385 Da 672,80 s	11.21	287.161			0	0	0	0	0	0	0	0	0	1945	1832	1590	1656	1767	1685	1536	1427	1426	1439	1285	1622	1117	1130	1767	1705	2001	1600	79	591	0	123	72	89	452	543	551	697	551	0	0	119	140	0	0	0
357,25143 Da 673,14 s	11.22	358.259			232	0	285	0	0	280	1279	547	324	0	0	162	91	0	122	0	0	1770	340	571	884	1653	1570	913	252	172	0	0	193	494	237	256	311	0	261	2287	124	94	252	0	206	0	125	210	0
278,09398 Da 673,79 s	11.23	279.101			334	565	0	0	2393	1734	2900	2037	1978	79	168	122	89	410	209	183	0	103	121	97	92	0	119	113	0	412	93	2117	557	1911	1497	1071	1466	1705	797	929	662	1328	2424	2374	918	2264	268	399	460
476,31211 Da 673,80 s	11.23	477.319			241	0	7645	2428	1032	0	0	5381	2651	0	0	0	0	0	0	0	0	0	0	0	0	0	0	0	0	0	0	0	0	0	0	0	0	0	0	0	0	0	0	0	0	57	0	300	0
376,22362 Da 673,91 s	11.23	377.231			0	0	1949	655	0	0	0	1976	825	0	0	0	0	0	0	0	0	0	0	0	0	0	0	0	0	0	0	277	0	150	222	217	161	0	0	0	0	0	272	282	261	0	0	205	0
401,34974 Da 676,94 s	11.28	402.357			0	0	0	0	0	0	0	0	0	668	644	734	363	603	1086	882	775	1037	1361	723	1036	3111	2779	703	532	543	1042	217	417	0	334	822	940	528	410	398	435	368	197	80	209	214	0	0	0
415,26121 Da 677,26 s	11.29	416.268			0	0	0	0	0	0	1768	0	0	0	0	0	0	67	0	0	0	0	0	0	0	0	0	0	0	0	0	0	0	59	0	59	99	0	0	0	0	48	50	74	117	75	0	0	132
337,22207 Da 677,77 s	11.3	338.229	Asparagus, 11,30min : 337,21977m_z	C14H31N3O6	0	0	0	0	0	0	0	0	0	119	377	1935	536	584	1239	1055	0	0	289	0	0	0	0	0	918	802	772	0	523	0	256	168	0	713	1292	642	791	190	137	0	0	0	0	0	0
474,36024 Da 677,86 s	11.3	475.368			0	0	0	0	0	0	0	0	0	0	0	0	0	0	0	1047	2488	21078	4227	5060	1607	4289	4701	2464	0	0	1222	0	0	0	0	0	0	0	0	0	0	0	0	0	0	0	0	0	0
357,32313 Da 678,80 s	11.31	358.33			0	2022	0	0	0	538	1616	768	0	0	0	0	0	0	0	0	0	0	0	0	0	0	0	0	0	0	0	0	0	0	0	0	0	0	0	0	0	0	0	0	0	0	386	0	0
496,28083 Da 681,41 s	11.36	497.288			229	1140	235	198	245	295	0	2204	0	0	0	0	0	0	0	0	0	0	0	0	0	0	0	0	0	0	0	0	0	0	0	0	0	0	0	0	0	0	0	0	0	0	162	0	234
436,36508 Da 682,44 s	11.37	437.372			806	1250	0	1985	2023	1158	1646	906	1062	403	314	139	451	257	15129	192	267	0	364	485	616	1391	1218	342	143	112	675	1233	8548	21891	13794	31074	11810	1391	1269	1267	1354	1684	662	1190	1499	1492	2511	744	996
122,11034 Da 682,47 s	11.37	123.118			964	566	4390	1192	905	899	685	1629	853	211	406	271	145	164	185	570	723	551	793	795	597	609	606	659	156	221	591	76	45	126	88	73	116	33	43	45	75	44	85	85	74	68	476	788	1019
194,12887 Da 682,54 s	11.38	195.136			1054	587	2799	830	937	886	583	1351	695	0	205	143	189	165	98	485	451	498	582	508	487	538	520	420	176	0	416	0	102	0	0	0	0	0	0	0	0	0	60	90	0	0	535	732	1105
150,14043 Da 682,55 s	11.38	151.148			660	0	2124	605	387	679	320	995	388	104	266	76	0	0	42	339	419	404	437	401	244	429	388	305	147	79	340	36	0	85	122	53	0	0	0	0	0	0	95	22	0	0	377	509	776
834,67777 Da 682,60 s	11.38	835.685			237	0	3564	0	0	0	0	0	0	0	0	0	0	0	0	0	0	0	0	0	0	0	0	0	0	0	0	0	0	0	0	0	0	0	0	0	0	0	0	0	0	0	0	172	0
338,25634 Da 682,62 s	11.38	339.264			1092	929	3535	1035	1094	1206	0	1670	787	58	0	0	159	0	0	0	0	0	0	0	0	0	0	0	0	0	0	108	0	146	0	0	0	0	0	105	0	0	0	0	0	0	644	636	489
136,12527 Da 682,90 s	11.38	137.133			1219	642	4260	1287	822	1301	581	1721	969	264	604	174	268	148	189	663	769	683	672	827	804	768	619	667	155	125	725	60	83	102	137	58	100	97	52	31	45	44	128	64	64	86	546	998	1182
424,36459 Da 686,96 s	11.45	425.372			0	0	0	1070	0	0	0	808	1545	230	276	387	303	462	361	1045	1294	2548	1195	996	6145	8922	8595	4153	474	736	690	498	591	629	343	312	859	214	252	154	256	279	471	436	208	328	668	0	0
443,35894 Da 687,27 s	11.45	444.366			0	1899	0	0	1231	1515	3549	555	1905	0	0	0	0	0	0	0	0	0	0	0	0	0	0	0	0	0	0	0	0	0	0	0	0	0	0	0	0	0	0	0	0	0	540	0	0
334,26994 Da 687,34 s	11.46	335.277	Asparagus, 11,43min : 334,26877m_z	C14H34N6O3	3119	650	476	253	8228	0	1419	922	577	0	0	137	519	0	184	0	225	300	164	11509	0	533	740	208	0	0	310	269	0	879	276	139	362	180	87	0	90	831	475	638	311	144	528	2299	1076
920,47104 Da 688,16 s	11.47	461.243			0	0	0	0	0	0	0	0	0	0	98	156	110	0	240	455	787	1277	1697	132	960	1693	1709	1267	168	207	1129	0	0	0	0	0	0	91	0	0	0	0	0	0	0	0	0	0	0
510,37478 Da 689,39 s	11.49	511.382	Asparagus, 11,43min : 510,37450m_z	C24H52N3O8	1824	328	315	421	508	0	528	511	268	0	0	0	341	0	0	128	231	232	138	7557	0	280	361	0	0	0	416	322	0	647	102	102	343	100	68	134	191	184	233	606	282	172	351	2174	466
370,23211 Da 689,55 s	11.49	371.239			0	0	0	151	0	0	3266	883	153	0	0	0	0	0	0	0	0	0	0	0	0	0	0	0	100	0	0	0	0	0	0	0	0	0	0	0	0	0	0	0	0	0	0	122	0
466,34942 Da 690,21 s	11.5	467.357	Asparagus, 11,43min : 466,34753m_z	C21H42N10O2	5196	460	0	0	1606	0	1640	945	429	0	0	86	409	103	163	157	252	301	198	8154	170	407	280	187	0	114	414	344	109	712	68	145	271	166	124	158	143	265	226	446	341	143	589	2250	678
428,29061 Da 692,26 s	11.54	429.298			529	650	516	2780	1175	2037	458	0	854	0	0	0	0	0	0	0	0	0	80	0	0	0	0	97	0	0	0	0	0	0	0	0	0	0	0	84	0	0	0	0	157	159	342	448	480
960,46838 Da 693,14 s	11.55	481.241			0	0	0	0	0	0	0	0	0	0	70	131	0	0	77	233	1128	1612	1454	1199	1098	2766	2787	1293	167	126	1139	0	0	0	0	0	0	0	0	0	0	0	0	0	0	0	0	0	0
276,17767 Da 693,73 s	11.56	277.185			1608	2440	0	1026	0	0	0	1064	0	332	578	684	403	583	730	776	294	462	505	501	803	0	0	617	512	557	644	113	0	175	409	208	470	468	0	0	79	0	384	687	195	94	1287	571	1711
724,44147 Da 693,97 s	11.57	725.449			1346	3345	4075	2362	1918	3153	236	2955	1976	5336	6407	4523	8200	4011	2906	3387	10559	5170	9628	11172	5912	14463	14290	6159	3902	3153	2688	0	115	0	0	0	0	400	545	0	203	480	0	0	176	0	650	0	0
134,03734 Da 694,68 s	11.58	135.045			0	0	0	34	0	0	0	0	73	0	0	103	200	58	340	0	47	6927	1464	2355	77	116	76	138	949	53	43	0	79	29	44	0	0	70	49	58	27	0	63	50	0	45	79	102	64
642,29577 Da 694,85 s	11.58	643.303			0	0	0	0	0	0	0	0	0	0	0	0	0	0	118	0	0	13243	2050	2141	0	0	0	0	633	0	0	0	0	0	0	0	0	0	0	0	0	0	0	0	0	0	0	0	0
710,42748 Da 695,15 s	11.59	711.435	NCGC00347708-02_C38H62O12_beta-D-Galactopyranoside, _3beta,8xi,9xi,14xi,16xi,17xi,20xi,22xi_-spirostan-3-yl 6-O-beta-D-xylopyranosyl-_	C38H62O12	1996	6453	6343	9687	8329	9036	959	4115	3071	2614	1499	1481	1996	1217	2019	1704	4805	10284	9359	7248	6903	15121	14002	5427	3120	970	3595	246	0	379	147	135	0	790	837	0	428	648	411	451	281	251	1527	2512	0
490,26978 Da 695,74 s	11.6	491.277			0	0	0	0	0	0	0	0	0	258	727	585	282	371	174	754	731	1706	907	1488	551	1282	1251	682	355	144	469	0	0	0	0	0	0	0	0	0	0	0	0	0	0	0	0	0	0
331,32290 Da 695,92 s	11.6	332.33			2475	3354	2146	5178	3472	4343	4403	4723	4852	1277	1749	1368	455	435	1274	7868	3372	3917	6358	3909	3367	7892	7872	4290	627	703	4847	2427	0	5160	2785	2838	8898	0	709	0	0	113	3321	4670	28798	2539	2843	1442	3059
271,24826 Da 697,05 s	11.62	272.256			754	1736	670	916	903	963	1966	0	1317	276	364	362	343	250	531	735	214	508	742	442	885	1249	1184	448	188	386	0	613	1217	1539	1227	957	1906	1503	1191	1394	929	1208	854	944	872	573	957	529	870
204,06351 Da 699,55 s	11.66	205.071			0	0	892	0	0	0	0	186	0	0	81	0	64	0	227	107	173	1447	185	125	2001	4595	3507	1556	330	0	203	0	0	0	0	0	0	0	0	0	0	0	0	0	0	0	0	0	0
411,20181 Da 700,91 s	11.68	412.209			0	0	0	0	0	0	0	396	0	82	169	248	96	186	0	1431	1677	1234	1367	2164	1671	1497	1153	1079	0	200	616	0	0	0	0	0	0	0	0	0	0	0	0	0	0	0	0	0	0
610,42061 Da 702,96 s	11.72	611.428			429	0	851	0	0	0	0	196	0	0	323	79	0	0	0	1542	4330	3857	4481	5452	2740	6893	6519	1597	0	0	2802	68	0	36	51	0	0	0	0	0	0	0	36	121	70	87	0	179	118
178,13561 Da 703,27 s	11.72	179.143			2148	527	8824	2161	1388	1408	656	1998	1222	393	763	338	540	226	189	1982	4023	3787	4044	5021	3192	5644	5426	1703	191	346	3171	0	0	107	0	0	0	61	70	28	36	96	121	156	0	0	519	1540	2092
493,31588 Da 703,75 s	11.73	494.323			0	419	225	344	0	0	141	6101	0	0	0	0	0	0	66	0	211	356	327	124	367	279	226	417	177	0	0	0	0	0	45	0	69	0	86	0	0	0	0	114	550	0	215	70	0
235,15752 Da 704,67 s	11.74	236.165			1351	3431	669	449	761	3056	1954	734	454	0	0	0	0	70	0	0	0	128	77	0	103	0	0	0	0	72	0	140	69	67	83	0	0	0	0	0	40	0	91	128	52	46	1453	1094	1960
467,30057 Da 705,92 s	11.77	468.308			134	0	207	133	159	0	0	0	192	0	213	238	454	159	331	3822	2643	5318	3736	5723	2545	3316	2647	3073	252	377	5087	0	0	49	0	0	0	38	32	0	0	50	0	48	0	0	0	0	120
364,12725 Da 708,29 s	11.8	365.135			0	0	0	238	0	0	0	0	0	1192	3200	2704	7394	1176	4985	4552	3167	8193	4499	9452	2747	2444	2288	1217	3627	0	7448	0	178	120	0	84	0	281	165	237	196	375	0	102	75	58	0	0	0
160,08891 Da 709,04 s	11.82	161.096			0	0	0	619	0	0	642	1113	0	691	705	932	788	928	1670	330	330	409	558	343	648	410	492	773	991	819	469	721	604	581	1199	1078	1616	1819	662	1121	711	859	1117	1232	913	864	454	233	307
415,36470 Da 711,39 s	11.86	416.372			0	2875	0	220	962	816	2631	1685	0	0	79	0	0	0	81	0	0	0	0	0	0	0	0	0	0	0	0	0	0	0	0	0	0	0	55	43	0	0	0	0	0	0	1003	159	229
398,24266 Da 712,12 s	11.87	399.25			4628	4420	2344	2024	3453	2781	1564	7925	5070	285	245	1361	552	383	756	1018	605	635	945	361	712	2606	2489	610	281	675	5788	883	0	2436	1424	1036	4742	0	783	0	1432	0	1502	1193	3930	0	2162	4895	4560
928,49108 Da 715,14 s	11.92	929.498			700	0	0	0	0	929	0	0	0	0	0	0	0	0	0	0	0	0	0	0	0	0	0	0	0	0	0	0	0	0	0	0	0	0	0	0	0	0	0	0	0	0	570	0	0
371,33819 Da 715,82 s	11.93	372.345			739	839	731	884	1100	573	1703	522	842	0	155	367	292	313	740	322	1107	338	228	440	280	556	479	452	756	353	444	660	609	1144	660	804	758	445	467	373	519	750	554	575	566	522	1198	929	904
439,40102 Da 718,42 s	11.97	440.408			0	0	167	248	0	0	0	0	195	1850	1666	1609	1166	1867	3126	1033	672	1818	837	739	1689	864	762	1141	2193	1705	863	259	343	273	354	268	241	288	344	315	315	286	276	236	292	270	0	270	256
237,17252 Da 719,55 s	11.99	238.18			130	327	632	559	448	136	185	1061	3211	0	74	0	42	0	0	1306	1416	356	1339	1176	1174	267	206	383	0	0	363	0	0	0	0	0	0	0	0	0	0	0	0	0	0	0	150	148	0
498,26891 Da 719,73 s	12	499.276			0	0	0	0	0	0	0	0	0	0	0	0	0	0	0	2757	0	0	1579	406	729	0	0	2310	0	0	1141	0	0	0	0	0	0	0	0	0	0	0	0	0	0	0	0	106	0
482,27169 Da 719,85 s	12	483.279			0	0	0	0	0	0	0	0	0	0	0	0	0	0	0	3110	0	1803	2112	722	1637	0	0	3169	0	0	1727	0	0	0	0	0	0	0	0	0	0	0	0	0	0	0	0	0	0
514,26749 Da 720,10 s	12	515.275			0	0	0	0	0	0	0	0	0	0	0	0	0	0	0	1605	0	1531	1594	568	899	0	153	1740	0	0	1361	0	0	0	0	0	0	0	0	0	0	0	0	0	0	58	0	0	0
505,31590 Da 720,19 s	12	506.323			0	77	0	113	305	231	0	0	0	74	244	165	233	99	314	3440	2160	5368	3669	5415	3584	2062	1887	2562	154	251	5111	0	0	0	0	0	0	0	0	0	0	0	0	0	0	0	219	88	116
941,00947 Da 721,24 s	12.02	942.017			0	0	0	0	0	0	0	0	0	0	0	0	0	0	0	0	1448	4632	2504	1989	1794	10441	10232	3190	0	171	2107	0	0	0	0	0	0	0	0	0	0	0	0	0	0	0	0	0	0
1902,99794 Da 721,29 s	12.02	952.506			0	0	0	0	0	0	0	0	0	0	0	0	0	0	0	0	751	1475	1174	1170	903	2278	2219	1272	0	0	788	0	0	0	0	0	0	0	0	0	0	0	0	0	0	0	0	0	0
547,36291 Da 723,56 s	12.06	548.37			0	0	0	0	0	0	0	0	0	0	0	0	261	0	392	4924	3598	8207	6608	6501	5095	3462	2997	4371	0	226	7091	0	0	0	0	0	0	0	0	0	0	0	0	0	0	0	0	69	0
325,37029 Da 725,17 s	12.09	326.378			114427	56675	58280	537705	197650	211123	32638	29597	130410	3849	5354	9848	8221	4739	6699	7528	7040	28201	94126	17596	24264	25280	24134	9831	5010	4819	23200	346930	42518	27908	31399	25911	42185	13140	16140	8535	12646	13369	263707	161498	148550	134237	92662	90708	113199
226,15884 Da 725,79 s	12.1	227.166			0	1708	369	1097	451	1336	1213	466	1158	0	99	0	0	108	75	0	0	232	146	172	429	349	345	251	105	0	159	0	0	0	0	0	0	0	0	0	62	0	0	0	0	0	733	522	579
506,39873 Da 726,71 s	12.11	507.406			2820	0	1336	1555	1216	0	0	0	717	110	149	105	0	0	0	112	0	0	0	0	0	0	0	0	0	119	0	662	0	635	320	388	479	0	0	0	0	0	747	763	430	450	623	1386	2561
384,29664 Da 726,81 s	12.11	385.304			1389	1379	0	374	1038	665	1856	3417	1318	100	0	0	0	0	0	136	0	0	0	0	0	0	0	0	0	94	0	0	0	0	0	0	0	0	0	0	0	0	249	288	0	0	941	1185	2155
438,44216 Da 727,03 s	12.12	439.449			777	3040	0	0	2098	2603	2628	1553	0	0	0	0	0	0	0	0	0	0	0	0	0	0	0	0	0	0	0	0	0	0	0	0	0	0	0	0	0	0	0	0	0	0	2510	0	1713
520,41483 Da 727,11 s	12.12	521.422			980	4057	0	0	2786	3622	4655	2929	0	0	0	0	0	0	0	0	0	0	0	0	0	0	0	0	0	0	0	92	0	0	0	0	0	0	0	0	0	0	0	0	0	0	4120	0	2384
428,35955 Da 729,59 s	12.16	429.367			0	0	0	0	0	0	0	0	0	114	0	0	191	0	0	0	0	4340	780	1722	3001	3622	3458	1760	376	381	0	0	0	0	0	0	189	0	0	0	0	0	0	0	0	0	0	0	0
302,17391 Da 732,96 s	12.22	303.181			2790	4073	1823	1900	2523	1589	1973	1407	1380	521	431	610	622	853	1046	0	253	0	0	0	463	337	0	446	763	0	437	636	323	952	1006	607	1000	0	440	357	0	546	991	1094	770	492	1516	2279	2765
350,24451 Da 733,24 s	12.22	351.252			439	1121	5283	914	678	990	4321	504	1483	0	0	0	64	0	0	201	234	492	701	506	727	439	281	1014	0	0	1296	0	208	490	0	0	0	0	0	0	0	0	0	0	0	0	887	1157	424
227,22441 Da 733,51 s	12.23	228.232	Asparagus, 12,24min : 227,22299m_z	C11H31O4	3893	5302	1265	2794	14315	2663	4716	1721	2857	10423	9108	15246	9303	7888	24852	13275	8886	8204	9170	15521	9256	7593	7910	12787	13303	6711	10414	1376	1519	1534	1826	1666	1732	1275	1126	684	1025	1377	1612	1650	891	954	4235	4109	5197
578,28545 Da 734,08 s	12.23	579.293			0	0	0	0	194	256	348	252	478	0	0	0	0	1426	193	0	0	0	269	0	0	0	0	0	0	1148	0	162	153	135	465	240	470	3535	272	204	139	315	355	377	0	159	0	329	0
218,16865 Da 734,90 s	12.25	219.176	738,95s : 218,16674m_z, Sesquiterpene, Cuparenol, Thujopsenone 7_, like Nootkatone	C15H22O	0	3242	295	2398	0	1902	567	862	664	57	89	0	0	0	0	130	0	0	0	0	0	0	68	0	115	72	0	229	0	193	159	139	0	984	133	133	0	178	306	547	168	203	613	1120	470
148,01651 Da 735,00 s	12.25	149.024	Phthalic anhydride_ LC-ESI-QTOF_ MS2_ _M_H_ CE_	C8H4O3	3195	4094	3821	3309	7733	9565	12055	7612	6875	877	884	1138	1007	4803	1457	1168	1200	1023	933	1081	747	1004	876	804	1138	4580	887	3822	1282	3576	6358	4911	7507	8040	1584	1347	1345	1659	5419	6207	2945	3502	3345	6126	3539
204,07832 Da 735,02 s	12.25	205.086	Asparagus, 12,23min : 204,07713m_z	C8H15NO3P	2116	2832	2102	2373	5093	6965	8283	5277	4120	605	575	662	439	2991	948	876	681	867	642	898	794	556	582	806	668	3063	699	3346	801	2623	4586	3505	6466	5448	1263	817	955	1249	4243	5213	2163	2375	2404	4390	2408
298,05512 Da 735,84 s	12.26	299.062			0	113	0	0	82	95	89	0	0	5847	5722	3813	4156	3986	4925	5267	3747	4844	4257	4169	4825	2771	2927	2858	5827	4898	4597	99	0	0	97	97	47	103	131	0	84	150	69	0	93	91	106	71	92
299,24593 Da 736,44 s	12.27	300.253			1413	1538	2548	2291	1673	2103	1302	5391	2103	0	203	0	0	0	0	0	70	0	0	33	0	44	43	0	0	0	0	0	0	213	0	0	0	0	234	0	0	0	122	0	0	0	986	1791	1592
382,19637 Da 737,52 s	12.29	383.204			0	0	842	0	0	0	0	0	0	275	369	297	278	677	1638	621	2686	4616	1717	1281	1764	4820	4838	2960	535	624	463	215	206	0	0	0	0	466	321	190	223	243	154	151	0	0	0	0	0
223,04863 Da 738,41 s	12.31	224.056			1122	1571	670	660	3596	4173	5660	5116	4616	316	0	176	0	81	405	234	0	175	204	227	164	160	115	115	259	0	0	991	242	908	3248	1971	2102	7975	405	287	258	504	2031	4002	839	806	771	912	1184
493,31247 Da 740,73 s	12.35	494.32			204	1384	146	200	0	0	278	2756	197	0	0	0	0	0	0	194	626	0	245	98	228	293	259	285	0	0	223	0	0	66	0	0	0	0	0	0	0	0	46	0	0	60	420	75	249
323,31734 Da 740,94 s	12.35	324.325			0	0	0	0	0	421	0	0	0	196	283	684	313	336	447	926	952	1532	1105	619	750	1375	1369	617	329	279	788	0	260	0	0	0	0	0	218	218	208	211	655	0	0	0	0	0	0
426,38093 Da 741,18 s	12.35	427.388			1077	2069	1031	4480	4860	5083	6725	1583	5261	1719	2174	3305	2088	2467	3170	6815	7409	13757	9470	6131	6827	11391	12070	4674	2138	2387	6380	3200	2002	2645	2482	2651	6306	909	1611	1270	1529	1176	5102	3158	2563	2583	1192	1862	1749
222,05568 Da 742,54 s	12.38	223.063			180	270	208	211	201	273	234	256	144	1146	1194	893	542	604	739	963	670	779	834	811	623	501	572	291	959	1145	1091	359	245	225	182	155	357	316	245	227	390	304	303	398	291	310	390	189	680
296,07448 Da 742,55 s	12.38	297.082			201	277	136	172	283	149	225	209	178	1247	1618	806	492	687	867	1030	541	820	884	915	732	720	622	402	815	990	1199	274	242	349	156	146	226	198	243	358	378	336	356	387	193	268	202	158	603
166,04850 Da 742,64 s	12.38	167.056			51	0	0	0	74	0	0	0	0	513	412	335	220	244	325	497	291	304	378	422	279	267	234	171	413	465	381	181	135	111	82	81	103	149	103	104	159	121	148	192	104	166	183	122	173
535,36358 Da 744,20 s	12.4	536.371			307	211	312	82	0	0	0	4815	0	0	0	0	0	42	0	589	1362	1181	1045	513	1369	1075	960	1138	0	0	750	0	0	293	143	55	38	0	78	0	0	67	0	93	0	0	239	107	309
354,24154 Da 747,07 s	12.45	355.249			0	626	0	2541	814	886	7139	0	1215	150	0	0	123	68	155	0	0	253	0	0	0	0	0	144	121	0	0	0	0	0	0	0	0	0	0	0	0	0	0	0	0	0	0	1216	0
182,13077 Da 747,27 s	12.45	183.138			871	925	405	973	1005	558	3913	698	854	0	0	81	0	82	97	268	504	518	423	432	189	313	349	131	0	84	355	381	211	1229	318	407	589	116	99	86	173	98	575	817	785	377	1424	793	823
251,15187 Da 749,88 s	12.5	252.159			2025	1970	549	515	1147	1179	1830	967	743	0	0	0	0	160	170	147	0	130	0	0	79	165	0	111	91	113	127	367	257	291	158	130	130	320	161	107	181	167	113	169	134	225	1473	1412	1432
168,01909 Da 750,69 s	12.51	169.026			0	0	0	0	0	0	0	0	0	1661	4113	4149	2259	1202	461	1409	2834	703	2110	1681	455	1295	1106	922	1300	796	243	0	0	0	0	0	0	0	0	0	0	0	0	0	0	0	0	0	0
347,20939 Da 752,09 s	12.53	348.217			273	465	1283	688	226	141	954	2799	939	0	96	0	0	0	272	0	525	87	155	334	181	518	0	84	41	83	198	169	0	260	622	1263	364	64	0	44	82	0	189	487	187	0	226	0	311
1094,61544 Da 753,25 s	12.55	548.315			0	0	0	0	0	0	0	0	0	932	669	1249	676	805	1006	69	253	472	353	436	822	243	333	472	1013	365	937	0	0	0	0	0	0	0	0	0	0	0	0	0	0	0	0	0	0
359,35422 Da 755,18 s	12.59	360.361			229	386	257	367	430	444	585	614	848	182	122	227	128	125	218	525	262	465	661	480	299	846	809	404	159	135	508	418	550	556	694	538	2125	183	295	195	281	352	633	766	586	381	334	233	367
481,31590 Da 755,72 s	12.6	482.323			79	308	106	98	136	105	156	272	100	123	176	209	245	0	373	1270	974	1552	1517	2204	1482	1137	1166	1262	271	152	1588	0	79	63	0	0	0	0	0	0	0	132	53	0	53	0	0	0	111
665,42773 Da 756,23 s	12.6	666.435			0	0	0	0	0	0	0	0	0	629	1879	979	605	2378	1199	207	0	402	0	564	580	449	366	651	877	2063	552	0	100	0	0	0	0	91	58	61	73	48	0	0	0	0	0	0	0
532,44790 Da 756,26 s	12.6	533.455			0	13708	0	0	0	0	1329	0	0	0	0	0	0	0	0	0	0	0	0	0	0	0	0	0	0	0	0	0	0	0	0	0	0	0	0	0	0	0	0	0	0	0	556	0	0
180,07891 Da 756,36 s	12.61	181.086			2467	8974	622	6977	5612	4745	6757	1305	5737	57	53	76	76	67	112	103	0	0	0	0	91	0	0	0	100	0	65	178	203	181	304	125	255	820	158	136	113	133	301	679	139	134	3398	2790	2144
148,05233 Da 756,37 s	12.61	149.06			1352	6261	446	5067	3148	3235	4583	1006	4148	91	102	0	101	124	134	0	0	0	0	0	69	0	0	165	122	144	97	146	147	0	0	0	164	478	109	0	0	62	230	471	0	98	2571	2085	1289
236,14095 Da 756,38 s	12.61	237.148			2972	9305	822	9447	6733	5785	7539	1982	8356	69	119	86	109	104	111	0	75	0	60	112	88	0	67	124	94	92	83	365	228	324	469	221	410	992	266	262	132	280	547	1126	182	272	4320	4571	2602
106,04242 Da 756,49 s	12.61	107.05			1467	6678	473	4663	3528	3322	5463	1043	5197	91	67	109	77	91	102	112	0	0	0	0	99	88	70	91	62	48	45	205	147	87	193	89	195	578	100	134	94	123	201	416	62	133	2618	1920	1368
333,30168 Da 760,03 s	12.67	334.309			1797	1643	962	1358	3311	1244	2326	888	642	54	0	107	0	0	0	0	118	0	0	0	0	0	0	0	0	0	0	336	209	348	312	309	235	343	488	231	246	307	429	567	544	369	3360	1177	1679
343,26750 Da 761,75 s	12.7	344.275			0	0	0	0	0	0	1393	0	0	69	77	69	150	89	122	311	255	305	264	248	166	380	357	227	0	96	221	2018	238	1150	0	0	0	127	601	182	97	212	0	0	0	1404	0	0	0
323,28027 Da 762,06 s	12.7	324.288			2217	3143	589	376	1987	0	0	3319	3003	139	508	213	239	109	0	2050	986	776	1921	2297	1784	352	453	639	84	196	1050	0	0	297	109	63	0	264	147	155	0	131	194	0	0	0	1804	974	2418
253,24014 Da 763,66 s	12.73	254.247	Asparagus, 12,74min : 253,23878m_z	C16H31NO	595	1268	276	297	1828	101	791	802	333	1852	1799	4848	1757	1227	5231	2628	1895	1732	2110	2871	2041	1451	1360	2814	2507	1058	2310	107	0	92	73	0	98	143	54	46	0	90	152	128	82	99	822	477	840
172,12480 Da 764,59 s	12.74	173.132			7445	13667	5356	3822	3882	6030	19960	7635	4723	180	82	177	237	133	163	255	178	172	199	126	204	138	210	318	146	124	347	799	89	1515	914	1471	700	756	87	635	0	0	751	2576	1112	441	8364	2970	6210
642,45978 Da 764,98 s	12.75	643.467			0	0	0	0	0	0	0	0	0	0	0	0	0	0	0	0	0	0	0	0	0	0	0	0	0	0	0	0	92	0	0	0	135	0	0	0	0	77	0	1248	0	0	0	1410	1088
673,43231 Da 766,21 s	12.77	674.44			0	0	0	0	0	0	0	0	0	460	652	692	606	1286	1012	495	431	345	0	535	612	155	146	284	542	1181	415	0	0	0	0	0	0	95	0	0	0	0	0	0	0	0	0	0	0
634,45905 Da 766,24 s	12.77	635.466			931	0	974	0	0	0	0	1444	0	0	0	0	0	0	0	0	0	0	0	0	0	0	0	0	0	0	0	2486	1454	2101	2064	2048	2989	70	1335	0	0	0	2785	2874	2008	1969	483	0	3430
626,47119 Da 766,24 s	12.77	627.478			3251	0	5808	0	0	0	0	5287	0	0	0	0	0	125	89	110	0	0	0	189	0	107	0	0	62	0	0	14867	27396	12892	2949	20362	27424	22594	23057	27028	22349	23835	20955	16399	18608	14689	0	1344	6401
628,45373 Da 766,52 s	12.78	629.461			302	0	1013	0	605	502	0	0	224	0	0	0	0	0	0	0	0	0	0	0	0	0	0	0	0	0	0	2384	3677	2489	3759	3579	4616	0	3257	3832	0	0	3814	2753	380	2167	657	347	560
960,65174 Da 766,57 s	12.78	481.333			0	0	0	0	0	0	0	606	0	0	0	0	0	0	0	0	0	0	0	0	0	0	0	0	0	0	0	2325	9454	2412	3471	3072	4201	8010	6312	8682	6705	8520	3491	2204	2388	2264	100	102	783
1262,90074 Da 766,57 s	12.78	632.458			0	0	0	0	0	0	0	0	0	0	0	0	0	0	0	0	0	0	0	0	0	0	0	0	0	0	0	696	6235	595	2346	2220	2624	4459	4916	6110	2251	2021	2315	921	1706	693	0	41	328
1246,92564 Da 766,63 s	12.78	624.47			0	0	0	0	0	0	0	0	0	0	0	0	0	0	0	0	0	0	0	0	0	0	0	0	0	0	0	557	2678	549	1028	889	1420	2673	2458	2869	2087	2823	1009	609	752	500	0	0	0
944,67829 Da 766,77 s	12.78	473.346			0	0	883	0	0	0	0	718	152	296	387	629	456	600	546	1248	0	0	0	0	0	0	0	1324	138	0	1335	2163	9009	2129	3568	3258	3389	7164	7649	8939	7643	8690	2834	2821	1959	2154	160	0	832
658,40827 Da 767,04 s	12.78	330.211			422	125	101	0	334	297	189	497	74	0	0	0	0	0	0	0	0	0	0	0	0	0	0	0	0	0	0	882	2198	612	600	640	693	2074	2160	2315	1879	2106	622	659	725	693	310	289	721
241,23973 Da 769,20 s	12.82	242.247			785	458	242	215	3113	309	471	333	224	1479	1414	2308	1636	1164	3835	1935	1322	1367	1471	2072	1192	1103	971	2173	1903	1056	1707	170	123	207	201	300	207	184	146	58	135	206	194	207	156	173	519	532	720
528,32821 Da 772,09 s	12.87	529.335			0	0	0	0	0	0	0	0	0	0	0	0	0	0	0	559	914	2732	2597	716	770	4181	4571	2234	230	0	1752	0	0	0	0	0	0	0	0	0	0	0	0	0	0	0	0	0	0
260,17822 Da 773,26 s	12.89	261.185			3234	3453	409	0	354	654	1113	586	274	90	286	189	0	0	97	180	0	0	0	212	0	0	0	0	0	85	110	0	0	0	0	54	62	0	0	0	0	0	0	141	81	0	2043	413	3748
336,15492 Da 774,71 s	12.91	337.162			0	0	0	0	0	0	0	0	0	122	322	259	142	288	269	1627	2050	2066	2180	1753	1446	1114	1261	1674	254	175	1190	0	0	0	0	0	0	0	0	0	0	0	0	0	0	0	0	0	0
234,12601 Da 774,81 s	12.91	235.133			481	2702	0	1015	1580	2141	2020	342	1437	0	0	0	0	0	0	0	0	0	0	0	0	0	0	0	0	0	0	114	0	103	0	0	0	119	63	0	40	0	0	166	0	0	1198	309	387
549,37878 Da 777,10 s	12.95	550.386	1-O-Hexadecyl-2-O-_2E-butenoyl_-sn-glyceryl-3-phosphocholine_	C28H56NO7P	0	0	127	0	0	0	0	214	0	191	730	691	589	438	767	9427	7397	13026	10779	10487	9756	5868	5965	5938	387	567	8551	0	0	0	0	0	0	0	0	0	0	0	57	0	0	0	65	0	94
343,30723 Da 779,62 s	12.99	344.315			1114	2020	2593	2767	1622	1836	5951	2309	2468	455	473	479	1176	281	948	1057	1620	962	1319	12095	2665	689	658	894	441	290	866	927	344	3016	1689	1892	2573	336	270	586	375	506	1203	2679	1025	963	1402	1133	1096
662,33026 Da 781,48 s	13.02	663.338			0	0	0	0	0	0	0	0	0	585	578	1010	1112	1002	1236	1599	4000	3597	3809	4920	5106	5016	4962	2704	630	884	2022	0	2065	0	1603	0	2633	2516	2565	0	1806	2428	0	0	0	0	0	0	0
412,29197 Da 781,99 s	13.03	413.299			670	1215	852	1069	1060	1867	1272	1302	806	0	0	0	0	0	0	0	0	0	0	0	0	0	137	0	0	0	0	437	0	232	0	186	0	0	0	0	89	79	163	0	207	1029	802	533	447
97,97703 Da 782,28 s	13.04	98.9843			0	0	0	0	0	0	0	0	0	76	85	111	175	98	282	160	41	5235	786	2768	328	373	354	143	426	67	128	0	0	0	0	0	0	0	0	0	0	0	0	0	0	0	0	0	0
706,35835 Da 783,85 s	13.06	707.366			0	0	0	0	0	0	0	0	0	346	341	578	645	576	820	953	2295	2059	2202	2931	2959	2931	2843	1466	480	497	1142	0	0	0	1217	0	0	0	0	0	0	0	0	0	0	593	0	0	0
262,11796 Da 785,34 s	13.09	263.125			0	0	608	73	0	0	0	0	0	147	362	239	667	173	345	1699	1884	1624	2628	2523	2022	1162	1011	1337	277	310	1604	0	0	0	0	0	0	0	0	0	0	0	0	0	0	0	0	0	0
750,38455 Da 786,68 s	13.11	751.392			0	0	0	0	0	0	0	0	0	251	0	376	397	379	304	502	1242	1043	1115	1946	1497	1542	1542	674	180	210	660	0	0	0	215	0	0	0	0	0	0	0	0	0	209	293	0	0	0
486,32103 Da 787,31 s	13.12	487.328			0	2103	0	464	701	0	1789	1249	674	0	0	0	0	0	0	0	0	0	0	0	0	0	0	0	0	0	0	0	0	0	0	176	273	0	0	0	0	0	0	0	0	146	648	396	0
368,11697 Da 787,91 s	13.13	369.124			0	141	800	565	112	4927	165	265	328	0	0	0	0	71	73	109	323	0	0	98	74	218	233	340	0	47	97	228	170	280	295	174	2203	0	61	0	78	0	208	1532	198	180	249	144	209
555,43380 Da 788,00 s	13.13	556.441			1220	984	833	957	928	738	1198	960	1074	366	535	385	294	366	0	673	947	854	1293	1018	971	1013	1050	864	291	417	605	706	890	2247	740	839	1159	1336	1119	1088	892	1078	544	776	689	421	695	938	1023
511,40681 Da 789,50 s	13.16	512.414			1451	897	933	1131	1153	1081	1719	1165	1194	427	577	441	388	425	545	653	879	1196	1763	1441	1088	1431	1266	974	378	422	785	765	1115	2838	954	906	1544	1677	1406	1522	1148	1503	792	848	957	649	994	1132	1176
268,22375 Da 790,03 s	13.17	269.231			0	0	368	0	1950	1711	0	1588	0	0	0	0	0	0	0	0	0	0	0	0	87	0	0	0	0	0	0	0	0	0	0	106	0	865	0	1094	0	0	0	1536	0	0	0	0	0
467,37985 Da 790,67 s	13.18	468.387			1208	1053	771	663	1021	801	1410	717	935	343	464	287	395	334	450	848	657	904	1556	1003	847	1300	1016	820	390	318	717	628	978	1998	752	801	997	1520	840	949	1015	1017	617	647	737	405	732	817	913
537,37896 Da 792,82 s	13.21	538.386			0	0	0	0	0	0	0	0	0	0	0	0	60	0	0	771	427	1892	1581	890	588	1874	1807	1462	0	0	1893	0	0	0	0	0	0	0	0	0	0	0	0	0	44	0	0	0	63
1294,76697 Da 793,32 s	13.22	1295.77			0	0	0	0	0	0	0	0	0	663	4020	3068	673	195	0	0	323	0	0	0	0	0	0	0	158	0	0	0	0	0	0	0	0	0	0	0	0	0	0	0	0	0	0	0	0
168,01902 Da 794,30 s	13.24	169.026			0	0	0	0	0	0	0	0	0	2049	4183	3511	2286	1079	405	336	1548	300	723	899	463	398	303	383	1479	906	87	0	0	0	0	0	0	0	0	0	0	0	0	0	0	0	0	0	0
299,27940 Da 794,93 s	13.25	300.287			2963	6802	2050	3155	3585	3248	6845	5668	10225	411	657	770	486	415	2041	1176	1100	1500	1385	1134	1160	2367	2455	1032	419	640	658	1321	1294	2273	1625	1721	2607	908	1331	1605	1331	1529	1290	1574	1373	1159	4160	2847	3466
327,27633 Da 796,24 s	13.27	328.284			966	1566	1880	1247	1271	1536	1003	2524	1234	0	0	0	0	0	0	172	0	0	74	95	55	0	88	0	0	0	135	123	0	101	117	0	0	0	71	62	0	0	215	275	94	85	928	632	971
279,25571 Da 797,17 s	13.29	280.263	Asparagus, 13,29min : 279,25362m_z	C16H31N4	7367	6665	6646	5078	11862	4341	5144	2814	2965	368	554	925	362	425	1123	704	480	455	381	447	491	513	413	538	462	406	511	3062	645	2767	1578	1383	1824	2018	1422	863	780	955	4457	3973	2562	2433	7574	4056	7408
354,28457 Da 799,07 s	13.32	355.292			0	0	0	0	0	0	0	0	0	0	0	0	0	1874	0	0	0	0	0	0	0	0	0	0	0	1576	0	0	0	0	0	0	0	0	0	0	0	0	0	0	0	0	0	0	0
253,23993 Da 800,11 s	13.34	254.247			0	1423	2953	356	1450	1000	983	415	260	52	71	93	136	77	53	89	87	76	75	86	55	0	84	0	82	60	0	162	73	246	210	100	184	85	113	0	118	114	200	181	237	156	2639	2244	3210
826,43645 Da 805,41 s	13.42	827.444			0	0	109	0	0	0	0	0	0	112	110	202	193	0	652	0	186	15978	3825	1760	7505	15845	16441	11115	561	467	0	0	84	0	123	0	0	0	145	0	79	0	0	0	0	0	0	0	0
272,08922 Da 805,42 s	13.42	273.096			242	225	451	266	145	154	348	569	144	156	204	188	226	528	424	245	205	4663	1815	1029	2412	5328	6421	3653	434	429	273	194	126	213	231	264	332	191	197	206	250	232	310	244	260	200	233	151	300
360,21417 Da 805,50 s	13.43	361.221			618	353	616	408	0	0	554	950	355	296	347	282	353	724	669	485	514	6526	1921	1524	3805	7595	8244	4974	436	645	490	337	187	455	351	371	361	266	202	273	213	269	472	440	391	314	183	330	0
212,06820 Da 805,52 s	13.43	213.075			137	0	134	82	0	78	106	181	0	80	94	119	109	144	176	0	113	1486	512	358	831	1694	1765	1300	202	156	113	76	102	0	104	118	124	94	43	0	111	84	103	136	155	110	63	0	185
258,14638 Da 805,53 s	13.43	259.154			150	0	203	118	0	170	157	0	0	151	82	171	0	216	263	166	133	2853	916	434	1342	2705	3064	1938	269	243	87	147	127	0	131	217	194	125	130	110	134	109	161	133	148	116	0	105	155
328,15244 Da 805,55 s	13.43	329.16			804	592	1183	624	771	554	797	2111	0	488	639	849	622	1445	1430	861	1036	16943	4839	3038	8595	18114	19599	12565	1113	1385	704	450	461	750	804	819	889	546	438	551	554	550	847	672	651	528	634	637	798
216,02698 Da 805,61 s	13.43	217.034			86	0	128	0	0	62	79	174	0	52	77	109	106	123	161	0	0	1820	425	172	533	1587	1805	973	132	130	0	0	0	60	76	85	149	0	68	57	0	0	95	0	74	0	56	52	92
607,38473 Da 805,96 s	13.43	608.392			53	0	0	0	0	0	0	0	81	910	1263	1052	844	2144	2119	153	124	179	150	429	408	172	208	258	1108	2579	241	46	0	0	0	51	0	0	0	0	0	0	0	79	47	0	0	0	0
574,40735 Da 806,49 s	13.44	575.415			680	1461	582	924	671	480	929	744	198	0	0	0	0	0	0	2039	666	1067	1292	1028	832	1881	1635	904	0	0	1418	625	433	1021	437	429	843	1278	1480	1268	1135	1242	721	858	373	361	496	362	551
268,13327 Da 806,51 s	13.44	269.141			174	0	154	128	0	110	156	288	53	157	265	322	161	197	183	500	464	2089	726	652	1243	2306	2710	1326	133	821	253	142	185	143	188	224	233	198	245	225	190	257	190	146	165	99	176	0	101
428,29334 Da 806,66 s	13.44	429.301			3277	7063	2526	18433	13357	21372	3571	4018	4316	0	0	0	0	0	0	0	0	0	0	0	0	0	0	0	0	0	0	0	0	0	243	0	0	0	0	0	0	0	0	525	0	0	3108	2262	3484
530,33271 Da 806,88 s	13.45	531.34			0	0	0	0	0	0	0	0	0	0	0	0	0	0	0	0	2203	0	0	4145	4554	0	0	0	0	0	0	0	0	0	0	0	0	0	0	0	0	0	0	0	0	0	0	0	0
649,43164 Da 807,25 s	13.45	650.439			158	58	216	0	0	0	59	136	0	1138	2237	1602	1286	6629	3404	244	203	168	169	644	830	110	278	804	1678	5978	406	63	70	87	130	0	192	99	0	0	0	0	0	127	119	155	58	83	115
530,37689 Da 808,85 s	13.48	531.384			1031	1849	750	1462	980	709	1418	1068	471	666	894	587	342	0	675	2667	1338	1695	2015	0	1406	2668	2459	1183	0	0	1954	781	564	1440	553	630	1078	1593	1606	1583	1377	1507	885	1056	439	517	634	538	724
227,18857 Da 810,08 s	13.5	228.196			314	858	118	415	1667	458	2325	109	361	0	0	0	0	0	0	0	72	172	466	130	0	96	104	0	37	0	0	138	149	104	406	254	397	81	129	54	50	0	144	192	299	66	1305	651	235
308,16069 Da 810,33 s	13.51	309.168			0	0	0	0	0	0	0	0	0	513	597	926	454	602	0	803	1655	873	483	1111	651	2614	2344	1357	320	2033	280	0	0	0	0	0	0	0	0	0	0	0	0	0	0	0	0	0	0
441,41650 Da 810,75 s	13.51	442.424			189	1069	119	433	690	960	2495	3048	590	0	0	0	0	0	0	0	0	0	0	0	0	0	0	0	0	0	0	0	0	0	0	0	0	0	0	0	0	0	0	0	0	0	652	204	264
807,56508 Da 812,16 s	13.54	808.572			0	0	117	0	0	0	0	46	0	587	825	636	484	1018	1037	221	424	1555	675	1069	1769	926	800	584	881	655	1434	0	0	0	0	0	0	0	0	0	0	0	0	0	0	0	0	0	0
288,24726 Da 812,76 s	13.55	289.255			0	885	1622	764	0	1294	920	0	786	60	0	129	50	0	0	0	0	0	0	0	0	0	0	0	75	0	0	0	61	0	0	0	0	0	0	0	0	0	0	347	0	0	972	298	752
338,27720 Da 814,94 s	13.58	339.284			0	0	0	0	0	0	0	0	0	265	127	822	329	4124	106	1633	6419	0	3074	3263	236	2969	3299	3743	147	984	0	0	0	0	0	0	0	0	0	0	0	0	0	0	0	0	0	0	0
654,50498 Da 815,06 s	13.58	655.512			417	0	1813	0	0	0	99	913	0	0	0	0	0	0	0	0	0	0	0	0	0	0	0	0	0	0	0	3349	8577	3169	8973	7774	11387	4802	7284	6784	6368	6448	5943	3217	5341	4880	65	295	1187
618,39620 Da 815,98 s	13.6	619.403			0	0	0	0	0	0	0	0	0	218	268	267	195	0	186	0	420	1987	1699	1444	2054	1886	1905	3092	161	0	1438	0	0	0	0	0	0	0	0	0	0	0	0	0	0	0	0	0	0
432,27313 Da 819,71 s	13.66	433.28			0	0	0	0	0	0	0	0	0	0	206	0	85	0	155	3078	0	690	1562	934	0	0	0	2173	0	0	977	66	448	0	114	177	124	304	304	324	239	385	164	0	0	0	0	0	153
325,29699 Da 822,65 s	13.71	326.304			615	1751	541	448	816	726	960	1778	3471	152	157	248	100	83	310	412	710	375	553	478	417	755	849	230	0	116	149	0	0	389	0	0	214	0	0	0	0	0	242	237	0	0	1747	866	757
436,35452 Da 822,87 s	13.71	437.362			0	0	0	0	0	0	0	0	0	0	0	0	0	0	64	11125	10064	9791	7188	8698	6162	12503	12271	10945	0	457	3323	0	0	0	0	0	0	0	0	0	0	0	0	0	0	0	0	0	0
530,38984 Da 822,98 s	13.72	531.397			0	0	0	0	0	0	0	0	0	503	649	684	481	538	440	3017	1386	2286	1856	1837	0	2363	0	2127	258	388	0	0	0	0	248	0	0	0	0	0	0	0	0	0	0	412	0	0	0
548,40730 Da 823,00 s	13.72	549.415			0	0	0	0	0	0	0	0	0	0	0	268	0	0	0	8021	7484	7255	5479	6625	4737	8664	8390	7885	0	275	2473	0	0	0	0	0	0	0	0	0	0	0	0	0	0	0	0	0	0
630,48500 Da 823,14 s	13.72	631.492			0	0	0	0	0	0	0	0	0	0	0	109	0	0	0	6190	5497	5619	3771	4864	3786	6609	5960	5752	0	0	1575	0	0	0	0	0	0	0	0	0	0	0	0	0	0	0	0	0	0
882,66231 Da 823,19 s	13.72	883.67			0	0	779	0	0	0	0	0	0	0	0	0	0	0	0	2052	1742	2462	2626	3129	1608	1015	998	0	0	0	2567	0	0	0	0	0	0	0	0	0	0	0	0	0	0	0	0	0	0
546,39087 Da 823,25 s	13.72	547.398			0	0	0	0	0	0	0	0	0	0	0	0	0	0	89	1053	1074	1096	758	772	708	1059	0	0	0	0	0	0	0	0	0	0	0	0	0	0	0	0	0	0	0	0	0	0	0
136,09004 Da 823,39 s	13.72	137.097			0	0	760	0	0	0	0	0	0	0	0	0	0	0	0	1415	1323	1579	1633	2036	1338	1130	998	675	0	0	1833	0	0	0	0	0	0	0	0	0	0	0	0	0	0	0	0	197	185
626,41140 Da 823,43 s	13.72	627.419			0	0	1624	0	0	0	0	0	0	0	0	0	0	0	0	1995	1983	2670	3043	4119	1590	1044	1328	710	0	0	2701	0	0	0	0	0	0	0	0	0	0	0	0	0	0	0	0	0	289
132,09375 Da 823,47 s	13.72	133.101			585	682	1318	385	0	305	764	640	463	0	0	180	163	29	222	1535	1210	1358	1646	1889	1112	1350	1218	1113	0	154	1138	105	0	137	173	192	61	57	37	104	0	0	109	286	116	58	386	443	487
388,26099 Da 823,56 s	13.73	389.268			177	173	875	0	0	0	203	0	216	0	79	70	54	0	54	1229	1079	1442	1582	1609	1126	762	899	641	0	0	1346	0	0	136	0	0	0	0	0	0	0	0	0	72	133	0	107	219	265
504,34454 Da 823,57 s	13.73	505.352			143	0	1292	148	0	0	0	0	0	0	0	0	0	0	0	1933	1697	2141	2745	2774	1880	1382	1457	744	0	0	1963	0	36	0	64	0	0	0	0	0	0	25	0	0	0	0	0	187	290
148,12526 Da 823,57 s	13.73	149.133			1050	425	2730	922	636	584	502	483	839	163	519	443	608	284	579	3130	3148	3251	3754	3980	3361	2966	2927	2437	393	566	3479	122	64	168	81	121	99	90	41	0	73	0	179	161	90	85	506	1104	940
138,10479 Da 823,65 s	13.73	139.112			848	281	1860	429	311	295	466	217	425	94	161	242	392	251	289	1803	1629	1808	2018	2293	2054	1551	1577	1376	191	302	2165	119	101	210	101	113	86	73	82	74	116	41	134	147	57	69	291	660	652
134,10966 Da 823,67 s	13.73	135.117			887	420	1104	522	416	365	456	301	398	223	214	383	246	213	394	1409	1266	1545	1436	1951	1184	1231	1143	1123	349	296	1351	96	73	210	129	105	60	86	64	100	0	59	156	147	109	95	387	534	592
146,10960 Da 823,83 s	13.73	147.117			444	0	1127	290	219	0	340	294	283	0	0	0	0	0	151	1576	1626	2045	2315	1845	1342	1347	1634	1336	0	195	1744	69	0	154	75	72	47	50	0	0	0	0	73	127	90	0	280	399	393
486,34154 Da 823,86 s	13.73	487.349			0	0	1505	0	0	845	0	0	0	0	0	0	0	0	0	0	2092	2576	2953	3187	2321	0	0	0	0	0	2959	0	0	0	263	0	0	0	0	0	0	0	0	0	0	0	0	512	0
362,20488 Da 823,89 s	13.73	363.212			0	0	1146	0	0	0	0	0	0	133	0	0	0	0	0	2749	2277	2803	3559	3446	2611	1808	1889	1704	0	187	3158	0	0	0	0	156	0	0	0	0	0	0	0	0	0	0	0	0	0
364,18603 Da 824,04 s	13.73	365.193			0	0	0	0	0	0	0	0	0	369	584	636	626	305	867	2185	2316	2661	2988	3012	2202	1746	2029	1641	518	592	2587	0	153	0	0	0	0	149	0	0	154	52	0	0	0	0	0	0	0
351,22173 Da 824,30 s	13.74	352.229			0	0	0	0	0	0	0	0	0	0	0	0	0	0	0	1556	1608	1492	1638	1614	1244	1108	1163	1065	0	0	1698	0	0	0	0	0	0	0	0	0	0	0	0	0	0	0	0	0	0
332,19003 Da 824,36 s	13.74	333.197			2195	0	5277	1790	1464	1094	804	0	2293	0	1468	1472	1980	497	2118	9100	8622	9198	9865	8754	8645	7597	7836	7093	991	1735	9586	60	0	0	0	0	0	0	0	0	0	0	0	0	0	0	1086	2270	2689
560,40553 Da 825,01 s	13.75	561.413			0	0	622	0	118	0	0	0	0	0	0	0	0	0	0	1416	980	1781	0	2127	1270	0	0	0	0	0	0	0	0	0	0	0	0	0	0	0	0	0	0	72	0	0	0	0	170
262,11783 Da 825,16 s	13.75	263.125			2099	1687	1587	2459	2458	1910	1036	1270	2238	2058	3469	3093	3893	1912	4511	2594	2632	2751	2336	2468	3104	1944	2798	2812	2997	3553	2791	0	0	136	0	71	0	0	298	0	0	0	679	438	0	0	1993	2523	2504
337,26516 Da 826,06 s	13.77	338.272			711	673	0	0	858	901	2186	1155	603	468	490	740	0	400	208	5739	6531	5752	4356	4878	3767	7739	7902	7436	455	643	1717	465	0	598	440	538	541	0	0	0	0	0	644	647	491	493	1067	590	1011
366,18214 Da 826,07 s	13.77	367.189			0	0	0	0	803	0	0	0	0	1244	1190	1367	1246	1516	1851	0	0	0	0	0	0	0	0	830	1624	1250	0	403	524	0	0	424	0	571	415	489	339	325	642	595	0	479	0	795	1354
375,27826 Da 826,75 s	13.78	376.286			0	0	0	436	1975	722	1011	1500	559	0	0	0	0	0	0	0	0	0	0	0	64	0	0	0	0	0	0	0	0	0	0	0	0	0	221	0	0	0	0	0	0	0	0	0	907
384,28435 Da 827,84 s	13.8	385.292	13,72min : 385,29162m_z, PEG_	C22H40O5	0	0	0	268	234	130	0	0	0	0	0	248	214	399	277	0	0	0	156	0	0	262	171	0	326	303	0	189	152	147	155	141	285	243	306	179	191	295	230	166	191	203	371	250	300
327,27568 Da 828,20 s	13.8	328.283			914	1429	785	527	1426	1648	2811	2647	1033	0	0	0	0	0	0	0	0	0	0	93	0	0	0	0	0	0	0	340	0	349	44	0	0	0	0	0	0	0	485	59	216	0	1187	874	1409
334,28405 Da 828,61 s	13.81	335.291			2172	0	964	902	4398	520	5836	1902	0	0	0	451	270	216	223	338	0	301	387	364	0	300	276	0	0	0	0	1299	572	1423	1643	1885	2995	574	471	298	510	547	892	2191	2395	1222	5023	1404	2271
250,03898 Da 831,32 s	13.86	251.046			2901	2646	447	0	2161	471	407	653	187	129	199	172	126	162	154	268	139	234	262	239	157	361	333	171	125	102	308	290	196	185	163	252	259	318	190	204	231	189	285	240	281	213	1993	1079	4550
618,42987 Da 834,93 s	13.92	619.437			699	1533	693	1600	1237	721	1601	1171	653	0	720	0	0	0	0	2539	807	1246	1715	938	1288	2351	2665	1427	0	0	1331	665	549	1361	616	712	1598	1234	1682	1457	1331	1654	1179	1323	630	473	720	454	744
886,63710 Da 835,53 s	13.93	887.644			0	391	0	4212	0	1560	0	61	0	0	0	0	0	0	0	0	0	0	0	0	0	0	0	0	0	0	0	0	0	0	0	0	0	0	0	0	0	0	0	57	0	0	165	556	0
682,34987 Da 837,30 s	13.96	683.357			0	0	0	0	0	0	0	0	0	19389	17899	18942	19909	25567	17277	19085	15122	15651	19229	15737	17959	16516	19341	29658	21943	21014	14320	0	0	0	0	0	0	0	0	0	0	0	0	0	0	0	0	0	0
395,44857 Da 837,33 s	13.96	396.456			0	0	0	33	0	0	551	593	1498	0	0	0	0	0	0	0	0	0	0	0	0	0	0	0	0	0	0	0	817	1026	634	677	1809	0	0	0	0	0	0	0	0	0	0	0	0
402,31011 Da 837,41 s	13.96	403.317			751	0	0	568	377	394	1954	0	0	120	0	134	0	0	0	0	0	0	0	0	0	0	0	0	0	67	0	282	213	517	0	0	386	132	265	180	173	223	252	214	663	162	597	1516	617
340,25769 Da 839,49 s	13.99	341.265			286	0	0	304	256	233	0	283	295	167	298	186	218	355	669	280	362	183	0	222	265	297	247	221	320	0	371	0	295	224	203	0	0	345	0	0	295	0	304	177	0	0	266	295	280
366,32651 Da 843,16 s	14.05	367.334			0	449	0	0	0	119	0	257	248	703	514	193	260	0	310	1792	895	886	1050	415	1139	769	708	1283	310	230	1231	0	0	0	0	0	0	0	0	0	0	0	0	0	0	0	0	0	0
384,32677 Da 843,17 s	14.05	385.334			0	0	0	0	0	0	0	0	255	0	0	0	0	0	278	881	797	2149	1826	530	953	2418	2243	1698	0	0	1500	0	0	0	0	0	0	0	0	0	0	0	0	0	0	0	0	0	0
551,39459 Da 845,10 s	14.08	552.402	1-O-Hexadecyl-2-O-butanoyl-sn-glyceryl-3-phosphocholine_	C28H58NO7P	0	0	191	0	53	0	0	0	0	113	154	282	181	126	230	1805	1595	2266	2786	3081	2492	2300	2337	2732	242	282	2525	0	86	62	0	0	0	47	0	0	0	0	0	0	0	0	0	0	0
222,05602 Da 846,59 s	14.11	223.063			184	169	234	249	262	300	363	353	158	1254	1483	1022	848	863	1236	892	1117	1256	984	1310	1378	830	715	1046	1207	939	1113	340	190	210	211	168	191	249	215	234	492	271	230	228	284	290	211	302	630
296,07445 Da 846,65 s	14.11	297.082			157	269	192	218	378	349	431	496	138	437	450	354	348	285	394	360	274	0	344	529	462	313	348	373	404	478	522	388	253	342	327	195	367	413	374	310	534	417	506	473	371	414	421	290	1078
166,04873 Da 846,72 s	14.11	167.056			54	0	158	0	138	152	0	0	0	176	148	163	0	207	0	158	227	0	0	157	197	116	0	0	0	177	136	71	115	0	64	99	86	84	176	120	134	148	97	105	93	168	0	71	276
337,33273 Da 847,59 s	14.13	338.34			493	704	423	864	1604	599	1196	495	672	96	27	133	121	152	244	142	92	154	299	212	112	151	159	65	119	86	40	725	516	621	555	510	628	343	545	351	336	542	555	580	604	599	1183	564	785
716,47077 Da 847,86 s	14.13	359.243			2058	0	1487	0	0	0	0	1903	0	0	0	0	0	170	175	0	108	0	0	0	0	0	0	0	0	0	0	2596	3347	2595	2895	2348	2332	2985	3335	3111	2469	2893	2569	2656	2524	2457	1405	1625	2872
714,47149 Da 848,04 s	14.13	358.243			735	180	717	0	79	0	196	686	0	0	0	0	0	0	0	0	0	0	0	0	64	0	0	0	0	0	0	2596	3179	2595	1134	2348	1213	2415	1408	3111	2469	2893	2569	1278	2524	1024	545	837	2501
397,22421 Da 850,26 s	14.17	398.231			115	0	158	0	193	281	927	571	1205	140	0	312	268	263	331	443	1366	1512	898	1815	690	1109	1118	621	316	184	223	171	128	286	93	103	223	206	572	0	117	0	406	170	522	116	336	210	123
496,28019 Da 850,57 s	14.18	497.287			0	0	0	0	0	0	0	0	0	198	306	182	238	191	152	2983	1178	1777	1869	2461	1534	1558	1852	1152	159	0	1228	0	0	0	0	0	0	0	0	0	0	0	0	0	0	0	0	0	0
176,04747 Da 850,58 s	14.18	177.055			0	0	104	0	0	76	0	0	0	209	394	240	201	194	197	2494	912	1125	1772	1924	1193	1078	1202	999	156	251	917	0	0	0	0	0	0	0	0	0	0	0	0	0	0	0	27	0	0
379,26918 Da 850,61 s	14.18	380.276			171	0	286	278	0	0	0	389	113	0	52	0	0	190	2396	168	87	397	319	0	0	587	591	0	0	0	125	807	4580	2066	3434	5465	3873	1136	2326	903	1627	2164	1545	541	1453	825	294	230	311
238,26097 Da 852,04 s	14.2	239.268			0	1300	0	2077	2290	2445	1343	0	2115	0	0	0	0	0	0	0	0	0	0	0	0	0	0	0	0	0	0	0	0	0	0	0	0	0	0	0	0	0	0	0	0	0	1886	1718	0
371,30298 Da 852,12 s	14.2	372.31			647	499	172	330	1266	1579	1127	299	1840	62	58	79	120	154	121	154	220	0	155	0	76	258	236	78	123	77	144	4833	436	988	262	203	369	0	773	316	127	47	186	0	611	4058	551	346	969
535,36336 Da 854,52 s	14.24	536.371			0	0	0	0	0	0	0	79	0	0	139	134	76	0	235	2835	1688	3068	2149	2319	1775	1710	1482	750	0	117	2252	0	0	62	0	0	0	0	0	0	0	0	0	0	0	0	0	0	73
428,31152 Da 854,68 s	14.24	429.319			832	0	1979	0	0	0	0	1086	1344	0	153	0	0	0	163	253	0	0	203	0	0	0	0	269	0	0	0	726	747	148	141	130	0	0	479	110	0	143	0	0	114	738	833	394	1848
642,29608 Da 856,26 s	14.27	643.303			0	0	0	0	0	0	0	0	0	0	0	0	219	0	0	0	0	45771	7266	10138	0	0	0	0	1696	0	0	0	0	0	0	0	0	0	0	0	0	0	0	0	0	0	0	0	0
134,03736 Da 856,43 s	14.27	135.045			0	0	0	0	0	0	0	0	51	0	38	0	0	0	156	0	0	21179	1799	3001	0	0	24	40	491	41	50	0	0	0	0	0	0	41	0	0	0	0	50	0	0	0	0	51	0
622,32603 Da 857,83 s	14.3	623.333			0	0	0	0	0	0	0	0	0	0	0	0	0	0	0	0	0	6379	957	1992	0	0	0	0	0	0	0	0	0	0	0	0	0	0	0	0	0	0	0	0	0	0	0	0	0
562,54200 Da 858,62 s	14.31	563.549	Asparagus, 14,33min : 562,53813m_z	C31H70N4O4	1364	1779	522	854	1850	0	1142	0	0	0	102	371	0	86	358	148	0	0	0	0	0	0	191	0	129	0	0	0	0	0	0	0	0	0	0	0	0	0	84	203	0	0	2698	1286	1642
372,32236 Da 861,31 s	14.36	373.33			0	0	0	0	0	0	0	0	0	0	0	0	0	0	0	518	538	2835	1989	876	1042	4914	5165	1758	0	0	3235	0	0	0	0	0	0	0	0	0	0	0	0	0	0	0	0	0	0
602,35745 Da 861,84 s	14.36	603.365			0	0	0	0	0	0	0	0	0	127	178	0	158	145	241	0	241	82246	14390	15153	152	316	280	233	2123	162	278	0	0	0	0	0	0	0	0	0	0	0	0	0	0	0	0	0	0
1359,05232 Da 862,67 s	14.38	680.533			862	0	900	407	0	0	0	1056	0	0	0	0	0	0	0	0	0	0	0	0	0	0	0	0	0	0	0	1196	1670	904	1172	824	1138	1696	1748	1610	1587	1580	865	915	827	1269	733	947	904
122,11037 Da 863,05 s	14.38	123.118			1467	1044	2796	504	437	528	731	2119	527	156	133	187	308	100	197	487	694	404	398	661	357	481	309	465	210	0	341	2379	2493	2852	2931	2948	2882	2310	2559	2716	2325	2318	2813	2899	3026	2777	688	1324	2167
136,12543 Da 863,06 s	14.38	137.133			941	893	2159	476	586	456	640	1490	499	85	122	162	166	123	202	262	576	434	312	450	244	651	394	281	177	129	278	2176	2073	2016	2195	2176	2333	1846	2339	1931	1984	1868	2482	2037	2330	2123	871	992	1542
108,09451 Da 863,06 s	14.38	109.102			1086	868	2456	497	554	387	553	1922	422	122	0	165	0	133	218	300	467	358	250	468	281	338	357	0	142	129	0	2179	2441	2565	2783	2621	2755	2143	2445	2537	2204	2293	2880	2426	3013	2307	804	1211	1923
330,11237 Da 863,13 s	14.39	331.12			0	0	0	0	0	0	0	0	0	0	0	0	0	0	0	0	0	0	0	0	0	0	0	0	0	0	0	1692	0	1929	1989	1971	0	1571	0	1385	1749	1564	0	1463	0	0	377	814	1594
312,71605 Da 863,15 s	14.39	313.723			0	0	1882	0	0	0	0	0	0	0	0	0	0	0	0	0	0	0	0	0	0	0	0	0	0	0	0	1792	2145	2098	1979	2014	2097	1380	0	2090	1651	1542	2003	0	2041	1891	0	0	1517
330,51710 Da 863,17 s	14.39	331.524			0	0	1683	0	0	0	0	0	0	0	0	0	0	0	0	0	0	0	0	0	0	0	0	0	0	0	0	1529	1709	1597	1891	1668	1931	1142	1691	1760	1390	1225	1926	1458	1665	1619	299	595	1343
358,23174 Da 863,48 s	14.39	359.239			1352	0	729	1135	436	571	0	1262	1243	473	260	533	0	1029	700	390	553	303	269	483	309	449	557	690	552	0	0	1382	1501	893	704	1248	1207	1306	1127	1809	1172	1407	1381	1491	1532	1452	1782	1412	1771
376,30704 Da 868,26 s	14.47	377.314			365	0	0	0	506	400	610	0	0	401	766	131	1944	1638	3697	720	299	343	590	1052	643	426	470	937	1647	0	593	356	476	524	494	480	324	260	619	349	459	524	498	639	265	404	0	253	0
394,35795 Da 869,58 s	14.49	395.365	14,53min : 395,36545m_z, unknown, in MS control only, root At	C29H46	695	1227	570	893	1638	1029	1182	708	1394	164	521	202	0	146	0	496	220	459	293	273	423	466	448	255	147	262	796	0	0	207	0	0	0	0	96	0	0	0	0	0	0	0	1313	914	989
553,33702 Da 874,11 s	14.57	554.344			0	0	0	0	0	0	0	0	0	0	0	136	50	0	0	1159	1308	1813	1243	1683	1556	2462	2288	999	0	84	1960	0	0	0	0	0	0	0	0	0	0	0	0	0	0	0	0	0	0
764,52876 Da 875,21 s	14.59	765.536			828	455	658	445	546	604	667	0	375	0	0	0	0	103	0	458	0	0	748	581	0	0	0	266	0	0	0	0	351	2058	487	0	714	415	383	0	341	332	416	427	267	0	582	1524	0
468,34925 Da 875,63 s	14.59	469.357			0	0	0	0	0	0	0	0	0	541	0	1291	689	533	0	0	1020	1300	718	1129	1404	1379	885	0	722	1035	1421	0	0	0	0	0	0	0	0	0	0	0	0	0	0	0	0	0	0
303,23260 Da 875,74 s	14.6	304.24			810	1238	298	546	1517	0	631	801	741	2797	3929	4045	3179	1682	1645	6244	4493	3342	5401	5515	4895	4892	4721	6142	2259	1909	5097	0	0	630	0	0	0	0	0	0	0	0	0	235	0	0	1260	1008	596
803,54776 Da 875,79 s	14.6	804.555			0	0	0	0	0	0	0	0	0	295	1754	1615	763	103	86	3782	2989	798	1924	2164	2633	869	761	0	0	135	2319	0	0	0	0	0	0	0	0	0	0	0	0	0	0	0	0	0	0
184,14594 Da 875,89 s	14.6	185.153			0	444	108	218	355	486	0	248	0	577	961	885	563	240	395	1938	1482	1288	1647	1842	1327	1097	1143	1663	472	329	1290	0	50	223	0	0	0	0	0	0	0	0	40	78	0	55	365	278	191
124,12591 Da 875,91 s	14.6	125.133			241	431	0	193	374	567	399	381	214	774	1229	1312	1037	534	462	2120	1767	1656	1612	1860	1654	1714	1640	1740	485	438	1481	169	100	362	0	0	0	106	0	0	80	87	0	0	0	0	376	347	273
182,13134 Da 875,96 s	14.6	183.139			0	405	130	0	379	450	274	0	183	554	829	935	636	311	253	1401	887	1006	1261	1533	1498	977	1324	1278	234	290	982	0	34	321	39	0	0	52	0	0	0	0	0	63	0	0	402	220	172
336,16005 Da 876,00 s	14.6	337.167			0	0	0	0	0	0	0	0	0	1245	1617	1421	1447	657	674	2591	1859	1794	2026	1965	1932	1860	1922	1938	647	892	1847	0	0	204	0	0	0	0	0	0	0	0	0	0	0	0	333	417	0
110,11022 Da 876,08 s	14.6	111.118			0	439	0	0	561	414	0	0	0	558	1026	912	869	591	406	1652	1710	1629	1840	1838	1317	1352	1578	1681	570	487	1320	0	110	345	0	0	0	89	159	0	54	75	0	0	0	0	323	372	322
198,16159 Da 876,08 s	14.6	199.169			0	249	143	0	490	430	0	191	0	674	732	1005	633	279	268	1909	1135	1225	1731	1482	1504	1255	1361	1599	246	313	1391	83	50	202	115	0	96	0	0	0	0	58	95	99	0	0	334	369	214
138,14052 Da 876,14 s	14.6	139.148			155	329	0	244	368	302	256	321	165	485	904	860	411	368	337	1526	1544	1126	1459	1845	1001	919	1007	1351	351	360	1111	140	0	279	273	232	0	144	139	128	0	105	0	0	0	0	302	272	303
350,20906 Da 876,36 s	14.61	351.216			0	0	273	0	410	458	0	0	382	539	963	857	864	283	441	1513	1260	1618	1658	1961	1185	1224	1263	1334	551	293	1051	0	0	469	0	0	0	0	0	0	0	0	0	201	100	0	597	506	330
281,26049 Da 876,61 s	14.61	282.268			0	659	0	0	0	0	1193	1043	1030	3157	0	0	4493	0	0	0	788	0	0	0	0	0	0	1331	0	0	1116	0	0	891	0	0	0	0	0	0	0	0	0	0	0	0	1887	1585	1330
234,12323 Da 876,89 s	14.61	235.131			1084	1439	897	1146	1709	2195	612	1518	909	2495	2735	2572	2574	2080	1780	2342	2334	2118	2767	2758	2750	3139	2709	3033	2483	2326	2021	385	187	1745	221	261	220	164	187	154	169	177	691	668	282	313	1330	2091	1175
641,44382 Da 877,13 s	14.62	642.451			0	0	37	0	0	0	0	0	0	0	0	0	0	0	0	310	0	17492	4073	6786	539	678	0	435	0	0	0	0	0	0	0	0	0	0	0	0	0	0	0	0	0	0	0	104	0
401,18677 Da 877,75 s	14.63	402.194			0	0	0	0	0	0	0	0	0	0	0	0	0	0	382	0	0	6178	2567	3606	397	745	0	570	850	0	0	0	65	65	0	0	138	0	0	0	0	0	37	0	0	0	138	109	0
713,46651 Da 877,81 s	14.63	714.474			580	0	2295	192	0	0	0	859	94	231	0	463	0	0	0	657	0	396	353	0	566	255	0	0	333	252	486	377	685	594	690	525	1710	476	540	105	565	401	831	974	868	484	316	369	0
744,39286 Da 877,81 s	14.63	745.4			0	0	0	0	0	0	0	0	0	0	0	0	0	0	467	0	0	69310	14925	25325	767	1932	1945	1092	3222	0	0	0	0	0	0	0	0	0	0	0	0	0	0	0	0	0	0	0	0
378,23107 Da 877,85 s	14.63	379.238			0	0	0	0	0	0	845	0	0	0	0	0	0	0	0	0	0	31139	5698	9473	0	0	0	0	1390	0	0	0	0	0	0	0	0	0	0	0	0	0	0	0	0	0	0	368	437
720,50215 Da 877,87 s	14.63	721.509			1014	664	986	774	791	695	720	687	541	73	527	296	0	182	0	370	377	658	1167	858	549	938	871	421	243	109	306	405	437	2452	549	629	892	523	427	399	493	409	603	532	547	431	877	1868	0
336,29986 Da 878,40 s	14.64	337.307			0	0	0	0	0	0	0	0	0	1244	1182	1745	1488	1521	3101	2225	1275	1125	1753	1322	1286	1428	1188	1855	2091	977	1357	0	0	0	0	0	0	0	0	0	0	0	0	0	0	0	517	0	0
214,19251 Da 879,55 s	14.66	215.2			1127	560	937	1505	443	449	1104	1858	463	421	312	322	273	256	265	222	423	229	284	372	244	269	310	316	309	432	324	377	358	331	616	475	591	1107	275	303	292	276	473	423	230	421	830	625	1176
363,34876 Da 880,46 s	14.67	364.356			681	571	263	408	1966	685	1463	0	377	0	0	0	0	0	0	91	119	0	0	0	0	0	0	0	0	0	0	141	0	187	0	0	160	74	145	25	98	107	115	0	218	118	1643	574	993
676,47400 Da 880,52 s	14.68	677.481			1427	918	1178	872	1597	1551	1055	770	1243	273	576	461	257	358	369	932	932	1166	1642	1139	1250	1490	1534	1205	299	336	789	639	729	3217	904	759	1269	734	795	0	687	847	925	841	834	568	1390	2546	1926
270,23856 Da 881,66 s	14.69	271.246			830	1212	1387	754	591	1706	0	2171	974	0	0	0	0	0	0	0	0	0	0	0	0	0	0	0	0	0	0	0	0	0	0	0	0	0	0	0	0	0	0	0	0	0	938	0	773
632,44634 Da 883,00 s	14.72	633.454			1887	1245	1474	1462	1474	1556	1865	1080	1190	0	619	822	419	520	655	1086	1156	1694	2580	1657	1225	1924	2231	1301	535	537	1052	777	974	3801	958	1133	1823	1073	1027	1000	881	991	900	1056	1164	642	1371	2700	2577
352,24316 Da 884,43 s	14.74	353.25			0	1672	0	1639	1423	1430	1781	0	1104	215	0	0	0	0	0	0	0	0	0	0	246	0	0	0	0	0	314	0	0	0	0	0	0	0	0	0	0	0	0	0	0	0	0	0	0
588,42041 Da 885,43 s	14.76	589.428			2540	1459	1976	1581	2092	2183	2229	1352	1477	746	950	886	639	609	855	1332	1352	2424	3560	1836	2097	2672	2477	1705	848	718	1334	870	1064	4274	1459	1318	2483	1553	1094	1053	1289	1266	1152	1268	1531	827	2067	3256	3590
451,51073 Da 886,22 s	14.77	452.518			502	413	545	2758	1042	1090	178	234	1122	0	0	105	0	86	91	0	0	167	0	71	0	0	0	0	0	99	0	2317	212	279	174	115	281	101	116	0	107	55	1829	1018	598	881	537	1152	1486
336,22875 Da 887,11 s	14.79	337.236			0	0	0	0	0	0	0	0	0	804	1076	1306	1034	975	1006	2399	1826	1958	1956	1752	1877	948	1050	996	1012	1320	2672	0	0	0	0	0	0	0	0	0	0	0	0	0	0	0	0	0	0
468,30916 Da 887,33 s	14.79	469.316			1330	1485	1210	1072	1481	1103	1841	1404	1085	160	187	0	0	922	607	0	266	0	0	333	0	0	0	0	0	0	271	1201	1010	1185	1184	1541	1337	1234	1026	1290	946	1367	1292	1130	1329	1092	1624	902	1381
327,31196 Da 890,50 s	14.84	328.319			518	1972	1397	1131	1956	1957	3549	991	2456	306	535	424	335	321	2033	775	832	843	542	860	747	1122	1139	623	401	482	494	1011	1242	1134	1871	1139	2872	607	810	807	648	865	1598	1270	1224	952	847	788	1464
579,35436 Da 891,46 s	14.86	580.362			0	0	0	0	0	0	0	0	0	108	113	200	99	0	0	1750	1454	2210	1795	1680	837	2177	1777	653	125	262	2417	0	0	0	0	0	0	0	0	0	0	0	0	48	0	0	0	0	0
545,32747 Da 891,91 s	14.87	546.335			0	0	0	0	0	0	0	0	0	922	0	796	877	1155	1913	0	0	0	0	0	0	0	776	1497	907	0	0	0	0	0	0	0	0	0	0	0	0	0	0	0	0	0	0	0	0
600,36713 Da 892,33 s	14.87	601.374			2372	0	2747	426	228	0	318	5894	111	435	484	1051	516	461	2124	437	286	250	223	383	389	303	0	534	672	666	412	6787	6050	5558	2882	2589	3071	3341	6377	2985	3029	3410	4457	6015	3444	6581	874	417	2552
544,30344 Da 892,34 s	14.87	545.311			0	0	1764	0	0	0	0	3004	0	0	229	0	396	0	883	0	0	0	0	0	0	0	0	0	319	429	0	3536	3271	2980	1844	1432	1732	2128	3924	1540	1575	1975	2333	3001	1915	3563	0	213	1260
673,45690 Da 892,36 s	14.87	674.464			590	0	828	0	0	59	132	1954	0	0	0	0	0	198	226	0	0	0	0	0	0	0	0	93	0	269	0	2237	1171	1893	1017	982	1068	721	1186	0	573	628	1747	2051	1342	2203	437	93	0
296,15935 Da 893,34 s	14.89	297.167			346	0	1290	0	0	0	0	648	0	0	0	0	0	0	0	0	0	0	0	0	0	0	0	0	0	0	0	1286	1252	969	1444	1523	1648	1261	1389	1752	1415	1578	1908	1557	1938	1165	243	355	724
258,23433 Da 894,66 s	14.91	259.242			4201	5939	3778	2153	1276	3370	8821	5372	2908	0	0	0	0	0	95	76	0	0	0	0	0	0	0	0	41	0	0	416	0	859	426	571	198	223	0	222	0	0	529	1455	284	227	3886	1603	3625
722,56916 Da 895,29 s	14.92	723.576			503	0	1338	0	0	0	0	819	0	0	0	0	0	0	0	0	0	0	0	0	0	0	0	0	0	0	0	1726	2321	1577	2793	2393	3716	1636	2033	0	1635	1961	3179	2145	2558	1682	0	250	0
170,13060 Da 895,78 s	14.93	171.138			722	687	750	643	764	656	887	845	640	668	792	1002	710	1626	1889	829	772	842	1113	976	696	704	616	922	703	1132	892	757	612	658	757	757	629	691	569	594	754	820	900	877	761	795	674	601	689
424,27969 Da 895,97 s	14.93	425.287	contaminant, 14,91min : 424,27602m_z	C24H41O4P	4530	4795	5282	5083	5084	5176	4819	5191	5550	7222	7669	8788	6722	13291	15494	7309	6896	7753	7701	7903	6283	6255	6335	7328	9984	11379	7370	5237	4905	5379	4923	5074	4839	5528	5942	5334	5933	5546	4963	5152	4840	5334	4843	5759	5563
222,16056 Da 896,48 s	14.94	223.168			0	0	0	0	0	0	0	0	0	0	0	0	0	0	0	1440	940	1817	1145	1237	644	1597	1049	615	0	65	1898	0	0	0	0	0	0	0	0	0	0	0	0	0	0	0	0	0	0
290,14907 Da 896,57 s	14.94	291.156			0	0	0	0	0	0	0	0	0	0	83	210	84	0	207	3459	2472	3465	3049	2655	2749	2532	2832	2219	115	213	3561	0	0	0	0	0	0	0	0	0	0	0	0	0	0	0	0	0	0
384,33749 Da 896,96 s	14.95	385.345	similar to 4-Cholestenone_	C27H44O	1323	2621	1039	2149	1585	1624	6058	2163	2372	170	225	0	0	0	210	0	375	0	0	0	330	0	0	0	0	0	0	1130	701	2334	1363	1038	1439	416	719	375	583	551	2394	929	886	791	2669	2464	2216
700,45729 Da 897,39 s	14.96	701.465			0	0	0	0	0	0	0	0	0	0	478	0	0	623	302	0	1906	1649	675	1950	1067	1623	2133	299	289	307	944	0	0	0	0	0	0	0	144	88	0	79	0	0	0	0	0	0	0
428,25439 Da 898,08 s	14.97	429.262			2268	1255	501	728	829	672	927	480	465	0	186	0	0	0	273	218	0	0	0	0	0	0	265	188	0	0	0	273	266	441	465	312	405	312	335	298	0	308	463	922	278	286	1197	1506	2133
254,11307 Da 898,76 s	14.98	255.12			510	0	1057	94	0	0	0	696	0	0	0	0	0	0	0	0	0	0	0	0	0	0	0	0	0	0	0	1817	1900	1455	2493	2193	2391	1830	2067	2620	1985	2398	2764	2107	2656	2011	220	278	783
813,55408 Da 899,95 s	15	814.561			0	0	0	0	0	0	0	0	0	573	702	589	445	831	992	436	860	1870	1017	2054	1632	1577	1541	904	686	464	1943	0	0	0	0	0	0	0	0	0	0	0	0	0	0	0	0	0	0
839,65196 Da 908,81 s	15.15	840.659			0	0	247	0	0	0	0	0	0	0	0	0	0	0	0	0	0	0	0	0	0	0	0	0	0	0	0	901	2177	1900	3026	2731	3214	871	1290	0	1320	1919	1849	1170	2613	1627	0	0	0
486,36681 Da 909,30 s	15.16	244.191			0	0	0	0	0	0	0	0	0	0	0	0	0	0	3906	0	0	0	0	0	0	0	0	0	0	0	0	0	0	0	0	0	0	0	0	0	0	0	0	0	0	0	0	0	0
329,29165 Da 909,35 s	15.16	330.299			1587	2576	495	1529	2984	2885	4699	668	2744	0	0	0	0	0	0	0	0	0	0	0	0	0	0	0	0	0	0	881	691	909	411	362	477	265	729	456	247	281	574	923	414	658	2149	1966	2041
242,05591 Da 910,62 s	15.18	243.063			373	481	167	150	1356	1621	1978	1334	1278	0	0	0	0	0	0	0	0	0	0	0	0	0	0	0	0	0	0	357	53	228	688	615	458	1867	92	0	0	111	379	746	178	278	252	115	330
646,51504 Da 912,46 s	15.21	647.522			2219	4015	0	2692	3459	4043	6316	654	3665	0	0	0	0	0	0	0	0	0	0	0	0	0	0	0	0	0	0	1161	943	1388	214	0	558	355	916	0	237	362	679	1798	313	1123	2629	2754	3166
996,70424 Da 912,89 s	15.21	997.712			0	636	0	85	1273	907	1036	980	1079	0	0	0	0	0	0	0	0	0	0	0	0	0	0	0	0	0	0	739	1613	1288	316	296	0	1261	726	0	0	0	779	1325	362	57	2150	820	0
592,26922 Da 916,31 s	15.27	593.276	A, palmeri 15,33min : 592,26620m_z, Pheophorbide a_	C35H36N4O5	0	0	0	0	0	0	0	1107	788	425	0	601	639	1117	0	770	603	1392	1603	1351	1671	2192	2146	1481	254	185	481	0	0	0	0	0	0	0	0	0	0	0	0	0	0	0	5296	0	0
556,44272 Da 916,65 s	15.28	557.45			1413	1031	1164	1397	1339	1220	1093	1266	1247	380	247	0	227	0	0	911	650	538	0	599	560	0	577	854	0	0	623	0	719	0	397	837	0	1115	771	555	1049	679	579	742	0	575	1513	1383	1380
730,45469 Da 916,76 s	15.28	731.462			0	0	132	0	0	0	0	0	0	679	751	849	829	399	1431	1486	1593	1704	1188	1693	1851	1295	1330	1053	230	74	1357	0	0	0	0	0	0	0	0	0	0	0	0	0	0	0	0	0	95
710,48875 Da 916,78 s	15.28	711.496			0	0	0	0	0	0	0	0	0	823	1618	1296	1508	2280	1902	0	6745	3503	4241	5944	1548	4728	3679	3276	1602	1572	6048	0	0	0	0	0	0	0	0	0	0	0	0	0	0	0	74	0	0
598,49565 Da 916,83 s	15.28	599.503			0	0	0	0	0	0	0	0	0	893	1655	1338	1204	2409	2340	726	6432	3798	3626	5643	1120	4973	3360	3488	1595	1480	5197	0	0	0	0	0	107	0	0	0	0	51	0	0	0	0	0	0	0
686,48863 Da 916,85 s	15.28	687.496			0	0	0	0	0	0	0	0	0	833	1513	1302	1188	1262	2589	3450	4844	5107	2273	4686	4428	3268	2934	2314	415	670	3231	0	0	0	0	0	0	0	0	0	0	0	0	0	0	0	0	0	0
512,47932 Da 916,86 s	15.28	513.487			4445	3865	5289	3653	6866	4661	7004	5411	5501	173	150	390	380	0	666	1287	1635	1491	1265	1509	1097	1123	1412	894	474	415	1106	981	1153	2016	686	1378	1400	766	883	611	644	519	1528	1272	891	936	6073	3350	6580
136,12531 Da 916,88 s	15.28	137.133			1363	1322	1526	1531	2291	1820	2170	1524	2041	236	352	221	238	333	341	719	475	541	549	701	379	528	427	299	391	178	469	463	892	880	646	840	820	619	643	477	578	422	941	705	591	639	2209	999	2006
754,45436 Da 916,89 s	15.28	755.462			0	0	0	0	0	0	0	0	0	246	411	566	491	681	717	0	1393	611	1548	1290	441	1221	1169	1473	685	460	1704	0	0	66	0	0	0	0	0	0	0	0	0	0	0	0	0	0	0
236,21294 Da 916,97 s	15.28	237.22			1021	575	1143	985	0	1054	1965	1150	1310	133	172	181	214	0	131	401	505	546	0	471	361	301	248	312	159	115	252	266	394	570	262	387	390	251	276	248	254	176	505	427	412	357	1270	761	1475
122,11005 Da 917,02 s	15.28	123.117			2473	2290	2964	2444	3648	2751	2886	2468	2939	415	262	498	588	352	486	935	1110	1024	974	1153	986	666	677	815	427	353	639	778	1027	1286	908	1289	1044	966	814	658	689	658	1115	944	772	924	2860	1919	2850
108,09448 Da 917,02 s	15.28	109.102			2526	2552	2980	2578	3571	2837	3974	3446	3353	557	384	698	710	453	844	1401	1095	1280	1082	1167	934	818	1002	908	518	542	668	1127	1110	1477	1096	1361	1101	883	936	920	960	738	1329	1026	1005	929	3083	2241	4354
574,49476 Da 917,11 s	15.29	575.502			0	0	0	0	0	98	0	0	0	1770	4609	3405	4831	2570	4633	6885	8453	9710	4517	10465	8323	5913	7046	4055	1666	1772	4969	0	0	0	57	0	0	0	46	64	0	0	108	67	0	0	0	0	307
102,06823 Da 917,12 s	15.29	103.076			962	961	1160	939	1505	1067	1263	1044	1222	193	231	238	200	153	363	486	518	463	355	426	420	326	287	514	226	217	451	409	522	539	339	488	586	454	409	271	326	249	550	439	361	379	1264	812	1068
94,07837 Da 917,25 s	15.29	95.0857			1190	961	1149	788	1469	1004	1568	1079	1179	154	285	158	161	163	435	236	475	285	298	593	365	308	297	257	176	118	366	347	542	632	381	518	418	307	381	289	348	205	550	392	386	286	1288	806	1588
472,42606 Da 917,49 s	15.29	237.22			0	0	0	0	1544	0	0	0	0	0	0	0	0	0	0	0	0	0	0	0	0	0	0	0	0	0	0	0	0	0	0	0	0	0	0	0	0	0	0	0	0	0	0	0	0
294,21668 Da 918,09 s	15.3	295.224			1112	809	1411	654	1559	884	1413	1237	1279	166	103	0	0	0	0	0	434	0	444	0	0	0	0	0	0	78	182	0	0	569	0	403	389	0	0	0	0	0	430	310	0	390	1560	721	1372
336,23730 Da 918,26 s	15.3	337.245			0	0	434	0	0	0	0	0	0	0	237	266	0	188	311	166	276	373	207	382	317	413	0	281	170	0	0	1473	242	0	548	0	963	307	0	242	371	427	1190	0	783	643	2187	2220	2142
374,20336 Da 919,67 s	15.33	375.211			0	973	0	689	0	2619	0	1625	5328	0	0	0	0	0	0	0	0	0	0	136	75	44	0	0	0	0	0	43	0	0	0	0	0	0	0	0	0	0	0	151	0	0	0	0	0
424,28811 Da 920,87 s	15.35	425.295			1184	921	1032	1146	1339	1025	2346	1223	1146	0	0	0	0	0	0	0	0	0	0	0	0	0	607	0	0	0	0	829	0	1375	0	1454	654	0	0	0	0	0	1114	719	1403	642	2521	1176	1813
465,34243 Da 922,08 s	15.37	466.35			178	178	173	0	0	170	265	0	382	90	0	98	250	0	146	0	0	1891	451	1127	765	1459	1280	1550	228	151	0	590	213	461	0	173	398	0	0	0	133	0	0	0	184	369	693	360	362
244,17058 Da 923,00 s	15.38	245.178			287	300	648	1651	478	333	723	901	214	0	301	0	147	982	5380	1111	738	990	2611	993	403	708	812	323	192	71	347	1588	7213	4831	7781	10183	10092	1187	2449	1660	1871	2158	2617	1667	3966	2328	805	226	770
792,60553 Da 923,04 s	15.38	793.613			0	0	0	0	0	0	0	0	0	0	0	0	0	0	0	0	0	0	0	0	0	0	0	0	0	0	0	0	0	0	228	0	0	0	70	3587	0	0	220	0	0	0	0	0	2001
454,37565 Da 923,12 s	15.39	228.195			0	0	0	0	0	0	0	0	0	0	0	0	0	0	0	2323	0	0	0	0	0	0	1917	0	0	0	0	0	0	0	0	0	0	0	4651	3573	0	4667	0	0	0	0	1770	0	0
450,34556 Da 923,24 s	15.39	226.18			0	0	0	1945	0	0	0	1783	0	0	0	0	0	0	0	0	0	2321	0	0	0	0	1795	0	0	0	0	0	0	0	0	0	0	0	0	3832	3065	3646	0	0	0	0	0	0	0
361,29512 Da 923,27 s	15.39	362.302			452	360	746	1084	514	374	392	727	310	0	314	68	88	635	2855	881	470	822	1846	735	392	729	612	322	190	148	160	1137	3148	2478	3952	4229	3985	940	1617	1221	1259	1832	1477	1084	2336	1575	653	331	585
1069,75836 Da 923,64 s	15.39	1070.77			0	251	0	0	258	281	378	1044	0	0	0	0	0	0	0	52	0	0	0	0	0	0	33	0	0	0	0	1054	3920	2370	1419	1823	96	2256	1452	0	2807	0	1851	1756	1415	0	1209	306	0
380,34255 Da 924,38 s	15.41	381.35			0	743	500	469	844	841	519	622	1169	1746	1553	1658	936	494	1183	2728	2414	2882	2788	2879	2848	2832	2786	2861	1292	2281	3276	0	0	0	0	0	0	0	0	0	0	0	0	0	0	0	0	349	0
698,43905 Da 926,19 s	15.44	699.446			0	0	0	0	0	0	0	0	0	208	280	171	112	793	134	249	2702	2964	995	3295	828	2950	2914	262	333	116	1073	0	0	0	0	0	49	0	0	0	0	0	64	0	0	0	0	0	46
690,49119 Da 927,23 s	15.45	691.498			484	567	345	899	835	702	825	746	409	305	297	306	0	0	186	1187	545	930	1549	804	808	1996	2141	944	129	127	740	393	175	546	412	362	1100	240	588	155	485	450	537	845	339	263	319	287	0
498,35122 Da 928,86 s	15.48	499.358			894	506	1060	775	648	432	692	694	559	1025	898	902	808	1904	2180	714	845	1218	803	1060	942	815	1042	812	1036	875	1327	7832	633	2124	735	1592	1051	624	1672	737	888	698	634	527	846	3266	1184	839	1201
537,38024 Da 929,59 s	15.49	538.388			0	0	1349	302	0	0	0	0	0	109	0	191	114	0	263	1744	1309	1538	1576	2344	1556	1471	1346	1448	132	0	1820	0	0	0	0	0	0	0	0	0	0	0	0	0	0	0	0	0	0
312,27380 Da 929,85 s	15.5	313.281			0	0	1591	1368	1131	1895	3228	1325	0	125	0	112	68	0	0	159	114	0	107	0	0	0	0	0	0	0	80	1521	0	0	0	1623	2781	0	1651	0	0	1194	0	1718	1813	1873	1364	0	0
646,46362 Da 929,85 s	15.5	647.471			502	559	516	1169	1058	805	0	835	463	403	473	229	0	0	257	1799	687	1558	2142	1048	1288	2715	2694	1465	192	218	1090	375	276	802	462	392	1332	353	536	0	692	531	754	779	520	505	484	402	687
602,43510 Da 932,20 s	15.54	603.442			591	621	618	1325	1002	764	1317	770	726	447	603	459	0	0	338	2198	794	1853	1911	1087	1332	3172	3171	1842	333	347	1289	561	364	777	559	569	1458	393	699	566	727	712	661	812	568	362	515	609	700
256,12801 Da 932,33 s	15.54	257.135			195	2107	208	314	472	449	399	2560	264	43	70	0	62	0	0	109	257	198	231	147	193	0	86	157	73	0	166	0	0	301	0	0	0	0	0	0	0	0	0	0	0	0	548	253	251
222,12313 Da 932,36 s	15.54	223.13			452	1878	476	781	769	651	664	2048	494	0	93	79	73	89	0	298	462	367	475	389	366	382	372	230	71	0	271	134	0	429	0	0	75	0	60	0	0	0	178	217	197	0	894	418	535
226,19274 Da 932,68 s	15.54	227.2			595	1455	349	730	1333	1200	877	1434	892	184	266	371	414	195	308	972	1645	1041	1116	1136	868	782	727	649	201	274	748	163	62	477	0	0	0	111	96	77	118	85	296	416	0	125	761	726	533
511,49507 Da 932,83 s	15.55	512.502			0	742	238	367	655	465	2117	1242	1266	0	0	0	0	0	0	0	0	0	0	0	0	0	0	0	0	0	0	0	0	0	0	0	0	0	0	0	0	0	0	0	0	0	617	0	112
212,17696 Da 932,95 s	15.55	213.184			729	1362	435	982	1252	1574	934	1901	1035	202	277	394	696	224	422	963	1429	1103	986	922	927	895	886	946	266	222	960	158	85	593	0	114	146	0	0	0	119	87	328	411	203	143	1016	781	699
228,09768 Da 934,26 s	15.57	229.105			0	476	623	872	1543	1329	624	278	684	121	84	153	0	0	0	680	531	322	343	636	273	319	313	232	101	105	413	144	0	594	0	106	0	84	152	0	0	0	417	547	0	0	845	977	880
416,32644 Da 934,71 s	15.58	417.334			695	781	412	815	1143	788	2905	374	762	728	136	394	140	528	308	283	300	348	330	0	285	613	538	459	147	135	277	429	196	550	163	244	267	106	99	174	167	171	337	340	351	246	781	1184	727
1130,83957 Da 936,39 s	15.61	566.427			412	0	859	0	0	0	0	398	0	0	0	0	0	0	0	0	0	0	0	0	0	0	0	0	0	0	0	1529	1770	1340	1191	1143	1545	1400	1547	1530	1230	1207	1621	1603	1279	1408	453	824	1761
700,47320 Da 936,55 s	15.61	701.48			0	0	0	0	0	0	0	0	0	1119	543	1311	750	9152	1460	1290	0	0	837	1147	725	0	0	1200	3268	510	1869	0	0	5541	828	427	98	0	0	0	0	82	0	0	0	0	0	0	98
488,34665 Da 938,18 s	15.64	489.354			457	520	0	2782	1144	912	3111	0	1661	90	0	0	75	0	0	102	0	0	0	0	0	0	0	94	116	77	0	0	109	119	0	0	122	0	0	0	0	0	210	214	66	0	490	1360	424
602,30896 Da 938,90 s	15.65	603.316			0	0	0	0	0	0	0	0	0	556	0	815	728	0	791	1607	3241	3361	2807	4489	3968	4311	5335	2728	0	622	1818	0	0	0	0	0	0	0	0	0	0	0	0	0	0	0	0	0	0
370,09348 Da 939,11 s	15.65	371.101			936	880	1069	868	748	857	1294	2538	901	581	753	707	660	608	713	679	762	1458	758	1225	1464	744	1123	980	553	664	968	1194	761	1125	766	656	1004	1041	577	1093	957	943	1025	1534	740	1008	1237	750	4038
426,33183 Da 940,35 s	15.67	427.339			676	1539	813	2195	2217	1858	3034	1616	1455	877	995	719	552	412	577	3545	2035	3765	3887	2948	2862	5338	5282	3089	515	589	2596	885	452	1028	718	821	2324	493	675	554	705	701	1195	1580	1119	696	945	859	1152
826,63348 Da 940,36 s	15.67	827.641			170	0	2574	537	758	0	0	566	0	0	0	112	0	0	0	0	0	0	0	0	0	0	0	0	0	0	0	879	547	88	266	2014	1419	89	474	0	533	1973	1627	1043	1922	951	1769	121	0
1254,80227 Da 940,45 s	15.67	628.408			965	273	818	0	748	598	771	801	1013	596	769	614	347	469	406	856	530	221	544	910	1440	0	196	2080	510	303	694	608	949	778	550	1057	1197	789	359	568	822	591	510	698	818	604	368	549	1667
747,50731 Da 940,63 s	15.68	748.515			0	0	0	0	0	0	0	0	0	591	805	480	591	652	899	353	565	1544	942	1883	1972	1452	1574	788	723	711	1897	0	0	0	0	0	0	0	0	0	0	0	0	0	0	0	0	0	0
594,35360 Da 940,87 s	15.68	595.361			0	0	0	0	0	0	0	0	0	375	655	506	281	1819	0	211	187	0	0	0	0	0	0	99	377	1786	0	0	0	0	0	0	0	0	0	0	0	0	0	0	0	0	0	0	78
789,55257 Da 941,67 s	15.69	790.56			0	0	93	0	0	0	0	0	0	715	1084	997	540	1271	1373	306	562	1950	889	1677	2744	1275	1451	1001	970	856	2194	0	0	0	0	0	62	0	0	0	0	0	0	0	0	0	0	0	0
777,62743 Da 942,26 s	15.7	778.635			318	1026	1250	897	1903	0	610	291	0	0	0	0	0	0	0	0	0	0	0	0	0	0	0	0	0	0	0	392	161	101	73	488	354	0	269	0	191	963	645	630	751	354	2007	159	0
650,55995 Da 942,33 s	15.71	651.567			0	1681	230	603	200	201	450	691	609	0	0	0	0	0	0	0	0	0	0	0	0	0	0	0	0	0	0	0	0	0	0	0	102	0	118	0	0	0	130	0	87	0	309	51	0
993,73880 Da 942,42 s	15.71	994.746			0	846	0	0	2278	1520	1429	1201	1787	0	0	0	0	0	0	0	0	0	0	0	0	0	0	0	0	0	0	876	955	1201	451	561	0	1947	902	0	1172	0	696	1333	536	0	3139	1387	0
1210,77928 Da 942,48 s	15.71	606.397			717	0	1101	489	0	556	682	719	1067	489	1051	654	146	566	680	781	500	507	742	959	1401	268	275	2310	741	350	801	993	1108	1142	612	1359	1252	954	524	193	943	641	620	883	833	804	330	697	1617
221,13887 Da 942,77 s	15.71	222.146			2584	1491	1927	2685	4562	1843	2570	1473	1669	80	33	93	111	0	357	139	83	61	100	0	0	134	113	30	95	0	0	1471	573	1430	1203	1116	1651	918	1296	1026	783	1442	1526	0	1201	1510	3091	2460	2722
1166,75040 Da 945,12 s	15.75	584.382			942	0	1103	515	536	684	602	831	1021	654	883	715	430	471	819	824	550	454	1015	874	1514	355	307	2593	728	336	781	918	1020	1412	719	1336	1217	956	516	460	931	720	722	740	934	802	369	872	1561
572,42382 Da 947,19 s	15.79	573.431			393	427	1274	419	538	526	633	342	0	0	0	343	0	449	204	0	451	286	279	0	0	398	351	0	0	294	0	45	229	830	1458	611	1110	398	362	383	318	297	184	277	0	84	345	232	217
1122,72507 Da 947,53 s	15.79	562.37			1157	384	1076	576	870	797	526	764	1073	636	954	878	556	657	904	1052	791	530	1014	798	0	330	283	3477	905	394	779	770	906	1729	759	1381	1193	854	540	512	1278	699	594	905	1002	886	527	1047	1802
684,45744 Da 949,19 s	15.82	685.465			0	0	0	0	0	0	0	0	0	0	813	558	176	1973	1008	1165	3081	2810	1779	2778	2600	2644	2900	2002	553	611	1977	0	0	0	0	0	0	0	0	0	0	0	0	0	0	0	0	0	48
1078,69786 Da 949,97 s	15.83	540.356			871	384	0	396	585	763	829	418	680	610	1010	596	391	636	813	893	599	433	894	656	1128	303	327	2959	678	399	772	537	0	180	426	278	682	524	198	320	602	486	379	424	405	0	337	863	812
646,33477 Da 950,36 s	15.84	647.342			0	0	0	0	0	0	0	0	0	421	0	829	786	669	943	1409	3244	3359	3141	4600	4357	4079	4736	2445	481	655	2084	0	0	0	0	0	0	0	0	0	0	0	0	0	0	0	0	0	0
370,27150 Da 951,80 s	15.86	371.279			269	0	5100	231	0	0	0	774	0	0	0	0	0	0	0	0	0	0	0	0	0	0	0	0	0	0	0	1533	3119	1956	1870	1620	1815	323	1781	2196	630	230	3579	871	2387	2663	477	768	1752
1034,66965 Da 952,43 s	15.87	518.342			544	533	0	406	720	900	670	255	632	607	944	761	492	727	731	994	824	598	985	763	1284	430	480	3186	586	268	816	312	254	530	301	479	393	475	243	154	503	357	230	405	226	153	319	745	767
797,55883 Da 954,15 s	15.9	798.566			168	0	0	152	0	0	135	0	131	534	1634	716	572	2233	1646	506	684	1931	1046	2012	1521	1623	1677	831	920	751	1744	162	78	100	244	213	241	260	145	85	151	254	164	196	188	129	86	0	153
990,64368 Da 955,34 s	15.92	496.329			1248	783	388	467	1111	726	877	849	727	708	877	776	388	763	1051	1087	992	787	1203	902	1177	510	541	3420	896	529	888	762	653	1461	531	972	1259	755	465	420	1098	513	389	835	669	654	682	2466	1445
506,32342 Da 955,49 s	15.92	507.331			0	0	0	0	0	0	0	0	0	406	0	0	0	0	319	0	0	10984	1749	2338	0	0	0	0	696	0	0	143	0	0	75	112	0	0	0	0	66	96	70	155	136	0	140	0	0
297,30236 Da 956,28 s	15.94	298.31			1586	3119	2492	2782	6406	5301	9016	3154	6739	478	620	518	623	656	938	358	309	546	327	371	535	589	440	497	596	460	478	1984	3123	2958	4671	4290	6910	2608	3211	2634	1981	3330	6522	3300	3271	2502	2078	1565	3076
525,51135 Da 957,02 s	15.95	526.519			0	427	277	203	512	319	1823	1392	1207	0	0	0	0	0	0	0	0	0	0	0	0	0	0	0	0	0	0	0	0	0	0	0	0	0	0	0	0	0	0	0	0	0	316	0	0
946,61889 Da 957,91 s	15.97	474.317			1157	454	439	624	588	810	568	475	572	598	780	689	586	859	734	825	649	526	1196	558	1138	393	590	2854	718	337	858	756	745	2426	870	1274	0	628	423	415	1055	502	517	733	837	688	570	2843	1687
690,36318 Da 958,47 s	15.97	691.37			0	0	0	0	0	0	0	0	0	373	0	538	544	0	0	1006	1692	1490	1896	2773	2954	2830	2960	1559	305	390	1311	0	0	0	0	0	0	0	0	0	0	0	0	0	0	0	0	0	0
368,34319 Da 960,19 s	16	369.35			512	856	895	1085	1635	1185	995	939	2079	1356	2131	1019	607	864	1033	1877	1493	1181	1670	936	1579	1294	1355	1415	851	1766	1010	0	0	0	0	0	0	0	0	0	0	0	0	161	0	0	708	809	1053
902,59213 Da 960,40 s	16.01	452.303			1076	464	590	676	584	742	736	450	604	552	551	349	404	775	605	830	437	478	1399	434	903	574	428	3225	584	373	592	515	613	2270	828	1201	1178	452	399	354	1029	423	532	722	708	539	542	2661	1619
787,53890 Da 960,47 s	16.01	788.546			0	0	0	0	0	0	0	49	0	1095	1079	879	652	1885	1231	301	1470	5566	1862	3965	3787	4128	4477	750	1388	1010	4477	0	0	0	0	0	0	0	0	0	0	0	0	0	0	0	0	0	0
745,49207 Da 960,53 s	16.01	746.499			0	37	0	0	0	0	0	0	61	620	630	358	402	813	877	285	1154	2534	1440	2868	1890	2918	2778	627	727	658	2842	0	0	0	0	0	0	0	0	0	0	0	0	73	0	0	0	0	0
1019,75586 Da 961,36 s	16.02	1020.76			0	1244	0	0	3281	2005	1982	1338	2389	98	0	0	0	0	0	0	0	0	0	0	0	0	0	0	0	0	0	1738	1471	1623	1114	1018	44	1832	1610	0	1345	0	1171	2139	887	0	3496	1802	0
670,63688 Da 961,45 s	16.02	671.644			0	0	0	609	3405	0	1219	0	438	0	0	0	0	0	0	0	0	0	0	0	0	0	0	0	0	0	0	367	181	420	152	0	298	136	339	137	0	165	201	426	0	219	1224	482	0
250,18848 Da 961,63 s	16.03	251.196			579	524	552	997	2397	532	1053	574	947	0	0	148	141	189	0	184	139	95	126	110	71	0	83	46	106	0	0	646	477	665	575	346	766	449	781	439	357	531	609	739	510	638	1081	843	1057
249,17023 Da 961,68 s	16.03	250.178			1615	968	1005	2711	3385	1409	1758	843	1262	148	72	175	192	119	150	244	233	183	244	185	141	251	160	55	290	67	92	1372	627	1250	1375	829	1657	440	1217	1078	659	1545	1018	1378	1338	1583	1276	1576	1792
699,54923 Da 961,88 s	16.03	700.557			0	0	0	0	0	0	0	0	0	0	0	0	0	0	0	0	0	0	0	0	0	0	0	0	0	0	0	39	0	104	0	103	0	54	0	54	123	0	0	0	58	0	118	0	0
490,36421 Da 963,86 s	16.06	491.371			0	90	118	0	0	0	0	0	0	804	679	985	933	3054	629	411	911	0	742	810	412	768	622	700	1009	3118	747	0	0	86	0	0	0	0	0	0	0	0	0	0	0	0	0	0	0
746,47588 Da 964,61 s	16.08	747.483			0	0	0	0	0	0	0	0	0	0	0	132	0	223	0	262	56793	31606	4368	0	0	0	0	0	0	0	1188	0	0	0	0	0	0	0	0	0	0	0	0	0	0	0	0	0	0
246,12542 Da 964,76 s	16.08	247.133			0	76	54	0	0	0	0	0	0	0	0	210	67	0	185	78	18529	9205	1796	931	103	547	416	176	537	0	734	0	0	0	0	0	80	0	0	0	0	0	163	37	94	0	0	39	0
792,55966 Da 965,37 s	16.09	793.567			696	323	455	315	691	539	382	313	333	0	0	234	189	0	295	0	0	0	630	0	498	0	0	1577	382	0	0	372	360	1767	576	636	844	197	223	0	368	41	330	333	409	113	461	1783	0
734,39230 Da 965,67 s	16.09	735.4			0	0	0	0	0	0	0	0	0	215	0	0	368	0	0	614	1180	1264	1077	1467	1665	1750	1773	936	0	276	771	0	0	0	0	0	0	0	0	0	0	0	0	0	0	0	0	0	0
753,49664 Da 966,55 s	16.11	754.504			0	0	0	0	0	0	0	0	0	354	274	245	240	468	615	413	688	1374	1044	1391	1135	1696	1598	665	433	256	1395	0	0	0	0	0	0	0	0	0	0	0	0	45	0	0	0	0	0
682,44308 Da 967,05 s	16.12	683.45			0	0	90	0	0	0	0	0	0	342	538	465	274	1510	576	858	3405	3652	1989	4464	2407	4773	4637	1167	530	570	2335	0	0	0	0	0	0	0	0	0	0	0	0	0	0	0	0	0	0
394,35811 Da 967,11 s	16.12	395.365			460	965	631	452	589	1397	856	673	775	2067	2071	1880	1213	1583	1563	2021	1970	1668	1850	1471	1728	2005	2083	1814	2117	2157	1824	720	224	823	340	739	267	177	0	825	728	0	0	482	595	0	462	702	633
655,52314 Da 968,14 s	16.14	656.53			312	266	290	233	271	228	279	148	233	163	156	194	127	163	135	146	278	229	443	269	198	187	123	378	194	120	263	153	175	1053	235	141	403	147	116	197	233	147	155	128	168	145	159	681	153
468,07287 Da 971,00 s	16.18	469.08			0	219	140	0	255	146	0	76	226	807	703	721	569	605	798	714	621	604	574	682	655	431	498	695	790	728	585	0	0	0	74	75	0	0	60	104	85	109	89	0	0	109	92	137	121
602,30796 Da 973,74 s	16.23	603.315			389	999	1447	672	388	405	1602	839	409	0	0	0	0	0	0	0	0	0	0	0	0	0	0	0	0	0	0	580	395	1487	810	720	2178	446	565	713	585	607	611	737	583	987	313	354	702
611,49574 Da 974,90 s	16.25	612.503			394	524	637	455	631	659	425	459	486	368	486	476	367	461	498	537	541	622	834	493	543	692	625	600	460	406	552	494	420	1243	553	628	728	471	375	378	482	434	525	449	518	479	617	911	707
526,38266 Da 975,76 s	16.26	527.39			4142	1588	5068	1570	2838	2496	3279	1638	832	0	0	0	0	0	0	0	0	0	0	0	0	0	0	0	0	92	0	1606	74	1706	0	109	0	109	174	0	122	112	85	125	653	1170	2675	1152	5651
323,31797 Da 980,90 s	16.35	324.325			2685	2615	2252	5698	11037	3984	5738	2376	4560	146	210	445	309	388	849	638	574	640	490	369	243	408	450	157	259	113	173	3099	2304	4299	2416	2187	4052	2083	3261	2022	2004	2742	2960	4112	2212	2544	5105	3682	4571
539,52619 Da 981,48 s	16.36	540.533			0	384	366	275	492	185	1328	1045	1450	0	0	0	0	0	0	0	0	0	0	0	0	0	0	0	0	0	0	0	0	0	0	0	0	0	0	0	0	0	0	0	0	0	207	0	0
567,46943 Da 981,75 s	16.36	568.477	contaminant, 16,35min : 567,46529m_z	C23H63N6O9	470	335	476	460	512	613	501	526	524	503	619	695	572	624	679	637	682	656	579	745	689	621	708	717	601	568	617	671	679	1248	598	694	624	594	581	572	640	552	495	492	766	486	629	532	596
524,31113 Da 983,00 s	16.38	525.318			0	0	1343	0	0	0	0	0	0	0	0	145	0	363	129	0	0	0	672	0	0	961	1033	2192	127	0	3035	0	0	0	0	0	0	0	161	0	0	0	0	0	0	0	0	0	0
364,25865 Da 983,92 s	16.4	365.266			626	399	516	0	0	330	480	614	0	602	228	716	970	1862	288	226	862	709	1103	262	1025	791	603	1358	1012	1701	332	480	351	0	474	415	512	403	232	629	345	765	380	336	506	574	395	0	0
988,62897 Da 985,88 s	16.43	495.322			0	0	8415	0	0	0	0	0	0	385	362	217	802	1204	922	0	0	986	439	525	407	422	483	560	970	0	534	540	192	0	0	0	0	438	721	413	412	735	0	0	0	0	0	113	0
312,22750 Da 988,93 s	16.48	313.235	contaminant, 16,49min : 312,22896m_z	C12H33N4O3P	0	0	0	0	0	0	0	0	0	4227	4136	3504	2515	3197	3701	3410	3745	2937	4248	3249	3978	3539	3991	3180	4306	4264	4164	0	0	0	0	0	0	0	0	0	0	0	0	0	0	0	0	0	0
523,44357 Da 989,18 s	16.49	524.451	contaminant, 16,48min : 523,43967m_z	C23H61N3O9	583	683	560	684	537	685	0	688	548	498	669	591	481	587	601	616	645	533	568	691	624	554	475	633	511	597	762	675	596	553	538	582	512	559	662	543	626	593	629	732	689	565	594	559	494
1056,76166 Da 990,24 s	16.5	1057.77			129	0	685	0	0	0	0	0	0	0	0	0	0	0	0	0	0	0	0	0	0	0	0	0	0	0	0	1365	3113	2522	1721	1765	126	390	1942	0	0	0	2484	840	2633	156	599	763	0
440,36224 Da 990,59 s	16.51	441.37			0	521	0	0	0	0	0	554	0	151	0	0	0	0	173	715	551	1814	1457	1374	1142	2403	2561	2495	0	0	1233	0	0	0	0	0	0	0	0	0	0	0	0	0	0	0	0	0	0
496,40828 Da 991,67 s	16.53	497.416			241	171	0	0	0	0	0	284	0	0	212	466	207	209	287	0	0	0	0	0	0	0	169	0	351	0	0	0	0	0	0	0	0	0	0	0	0	126	0	0	0	0	0	0	227
646,33509 Da 992,26 s	16.54	647.342			988	2041	1364	1403	1082	910	2949	1992	1664	0	0	0	0	0	0	105	0	0	0	0	0	0	0	0	0	192	0	1694	1563	4336	1701	2220	4442	2296	3123	3141	2001	3078	1863	3893	1471	1592	1367	1306	1211
668,46326 Da 992,79 s	16.55	669.471			60	0	0	0	0	0	0	0	0	485	1118	683	457	3023	1545	1508	2812	2976	1553	2900	2237	3089	2572	2286	738	668	1448	0	0	0	0	0	0	0	0	0	0	0	0	0	0	0	0	0	0
536,36733 Da 992,99 s	16.55	537.375			801	0	676	139	0	0	155	1144	254	279	290	150	184	165	248	0	0	370	182	228	0	302	346	109	175	133	212	2535	1029	1297	743	730	1110	289	797	318	383	361	5580	553	2436	3182	0	210	1479
398,24328 Da 993,73 s	16.56	399.251			220	0	0	0	0	0	0	0	0	0	0	0	0	0	0	0	3912	1749	384	272	0	260	248	0	229	139	0	0	0	0	0	0	0	0	0	0	0	0	0	0	0	0	218	242	380
713,49511 Da 993,84 s	16.56	714.502			0	0	0	0	0	0	0	0	0	419	914	0	0	1153	1193	0	0	1576	1011	1393	1646	1367	1304	658	625	669	0	0	0	0	0	0	0	0	0	0	0	0	43	0	0	0	83	0	0
534,33165 Da 993,86 s	16.56	535.339			2108	1484	0	518	936	726	955	1016	0	0	0	0	0	0	179	0	0	0	0	0	0	0	0	0	0	0	0	143	0	0	0	0	0	219	0	0	0	0	0	0	0	0	1427	1212	1509
721,49161 Da 994,12 s	16.57	722.499			0	274	0	0	805	519	620	468	628	0	0	138	0	130	134	0	0	0	0	160	118	0	198	234	141	135	0	489	952	805	243	422	0	593	608	0	252	0	947	509	466	0	1666	420	0
679,47467 Da 994,38 s	16.57	680.482			130	656	0	0	957	798	619	888	872	365	231	249	0	0	0	0	0	198	547	355	314	108	639	485	0	282	554	1023	2023	1434	707	1097	0	1659	1142	0	1370	0	1423	1122	974	0	1942	819	45
568,54174 Da 994,50 s	16.58	569.549			341	476	1249	1086	1796	669	2154	386	954	0	0	0	0	0	0	0	0	0	0	0	0	0	0	0	0	0	0	277	323	262	170	339	297	181	282	189	207	0	376	224	319	280	1204	256	1629
722,48524 Da 994,73 s	16.58	723.493			0	1120	0	0	1692	1472	1649	1299	1379	0	0	0	0	208	294	0	0	0	0	214	0	0	0	128	0	265	209	695	1290	1525	826	1200	0	1182	757	0	1177	0	1351	733	969	0	2999	768	0
690,50381 Da 994,74 s	16.58	691.511			0	0	0	0	0	0	0	0	0	136	272	0	125	718	282	0	0	0	1072	1209	0	1019	1094	820	338	308	851	0	0	0	226	0	304	0	0	0	0	0	0	0	146	243	858	0	0
352,25897 Da 994,80 s	16.58	353.266			1203	0	3765	0	0	0	0	1597	0	0	0	0	0	0	0	0	0	0	0	0	0	0	0	0	0	0	0	2368	3108	2991	5100	4320	5873	1215	3023	2900	1642	1736	5526	2278	4733	3801	844	897	1937
612,50576 Da 995,24 s	16.59	613.513			1772	1617	724	1863	1641	1874	1596	1289	1750	0	0	254	297	0	326	224	0	0	0	0	0	0	0	0	323	156	0	1149	1436	1265	1016	1484	872	1111	1482	1154	993	1055	1007	897	1232	1208	1754	1271	1396
626,41719 Da 996,34 s	16.61	627.424			1094	1032	1038	330	511	823	734	1631	323	0	0	0	0	0	0	0	0	0	0	0	0	0	0	0	0	0	0	102	0	162	0	97	88	0	0	0	0	112	130	0	0	0	436	259	806
450,31211 Da 996,88 s	16.61	451.319			0	1521	0	1844	745	825	1301	853	834	0	0	0	0	80	165	0	168	0	0	0	0	165	0	0	0	137	0	149	0	0	0	0	0	78	0	0	0	0	0	0	155	0	911	0	469
746,51734 Da 996,89 s	16.61	747.525			100	0	5459	0	0	0	0	0	0	507	0	0	0	1703	981	419	0	0	0	0	305	395	0	821	947	325	605	721	166	1411	497	362	407	0	1590	423	708	548	327	163	226	319	263	197	230
479,41779 Da 996,92 s	16.62	480.425	contaminant, 16,62min : 479,41737m_z	C28H55N4S	461	530	467	335	412	552	0	435	437	458	445	578	428	496	528	474	403	416	574	635	446	399	672	524	572	514	454	566	522	488	476	549	453	410	484	402	553	514	486	519	678	558	602	592	490
692,44884 Da 997,85 s	16.63	693.456			1058	0	1750	530	629	0	0	2000	396	702	519	472	518	564	657	453	767	695	813	801	0	1478	1616	296	498	577	665	2434	665	1061	800	909	1073	703	706	0	561	516	6713	1275	2942	3093	601	336	1867
702,49058 Da 999,14 s	16.65	703.498			0	0	4404	224	0	0	0	0	0	0	0	0	376	2529	912	665	0	722	397	520	0	480	493	719	1103	0	925	1091	0	2084	647	564	602	456	1805	178	0	537	414	0	0	0	0	0	312
298,05469 Da 1000,60 s	16.68	299.062			0	0	0	0	2157	0	65	0	0	0	0	0	0	0	66	0	0	0	0	0	0	0	0	0	0	0	0	0	1941	0	0	92	0	0	0	0	0	0	2201	91	85	41	1864	0	1757
690,36265 Da 1000,91 s	16.68	691.37			740	1967	1213	1144	931	973	3844	2064	1181	0	0	0	0	0	0	0	0	0	0	0	0	0	0	0	0	0	0	1136	465	3860	1364	1545	2472	842	1047	0	843	998	1105	1769	924	844	1057	659	0
581,36913 Da 1001,03 s	16.68	582.376			0	0	0	0	0	0	0	0	0	99	0	0	94	77	95	742	446	846	734	1058	753	1202	1238	734	73	102	1279	0	0	0	0	0	0	0	0	0	60	0	0	0	0	0	0	0	0
658,46362 Da 1001,12 s	16.69	659.471			288	172	3752	311	173	0	355	251	380	1024	307	447	312	2587	1135	589	570	928	545	693	374	437	515	676	1065	355	844	1445	335	2194	759	721	891	328	2195	396	852	523	449	235	340	745	363	372	538
715,51485 Da 1001,32 s	16.69	716.522			0	105	0	0	0	0	0	0	0	425	1786	2313	924	0	0	3637	3083	2235	2702	2061	3145	904	0	120	533	517	2731	0	0	0	0	0	213	0	0	129	122	0	0	67	57	227	419	0	0
362,24308 Da 1001,73 s	16.7	363.25			0	0	0	1751	0	1536	0	0	0	122	0	303	280	218	192	1205	3290	1203	1384	1342	1032	1194	1450	1577	336	280	398	0	0	0	0	0	0	0	0	0	0	0	0	0	0	0	0	0	0
248,13890 Da 1001,78 s	16.7	249.146			644	1974	333	2898	712	2329	1193	720	2123	456	603	831	829	594	553	2022	2954	2545	2132	2552	2256	2262	2391	2550	887	1094	1359	70	0	0	0	0	58	129	0	128	86	118	87	131	48	0	679	1729	469
520,37439 Da 1003,23 s	16.72	521.382			1589	1007	1388	1259	925	1128	1204	934	881	444	721	473	1099	690	414	612	648	460	423	579	572	606	366	397	556	729	506	878	1295	721	1143	951	880	690	713	965	778	971	646	752	1205	1562	704	787	942
729,49754 Da 1003,48 s	16.72	730.505			0	0	0	0	0	0	0	0	0	843	540	704	368	912	1456	615	860	1858	1336	1925	2258	2065	2252	862	1040	805	2428	0	0	0	0	0	0	0	0	0	0	0	0	0	0	0	0	0	0
1701,04560 Da 1003,99 s	16.73	568.022			1130	0	2533	277	354	437	256	740	933	572	728	1314	288	215	730	1504	154	0	0	830	1382	0	0	578	740	106	747	715	986	772	567	1684	1496	1514	548	720	1083	903	495	1030	1140	771	204	277	978
771,54510 Da 1004,09 s	16.73	772.552			0	0	0	41	0	0	0	0	0	1253	1290	1363	783	2060	1640	755	1038	3103	1558	2861	4880	2521	2347	1080	1455	1112	4171	0	0	0	0	0	0	0	0	0	0	0	0	0	0	0	0	0	0
394,35806 Da 1004,21 s	16.74	395.365			0	647	0	889	1033	820	882	1030	1175	1940	1773	1263	588	1836	1552	1265	1196	1093	990	1049	1101	1403	1452	1045	1619	2105	723	0	0	0	0	0	0	0	0	0	0	0	0	0	0	0	542	511	630
596,40496 Da 1004,36 s	16.74	597.412			1251	1597	1796	2019	2511	2001	1618	2115	2621	3532	2928	2592	1584	3194	2818	2405	2459	2241	1525	1847	2114	3101	2869	2126	3400	3336	1630	114	0	150	0	0	0	0	0	0	0	101	93	92	0	0	1119	1701	1557
570,41013 Da 1005,27 s	16.75	571.417			568	343	2043	662	585	99	1414	582	788	983	485	548	575	1974	2336	653	594	805	700	732	661	632	683	856	848	546	1214	5805	564	2418	1152	1228	1112	487	3041	624	869	637	883	304	713	3045	2019	882	1033
435,39189 Da 1005,51 s	16.76	436.399	contaminant, 16,77min : 435,39968m_z	C25H49N5O	541	610	0	397	448	610	532	419	548	366	340	403	404	384	577	416	373	388	441	422	460	575	535	547	484	495	515	573	481	645	516	619	461	546	490	476	508	611	510	457	521	576	710	531	501
1657,02404 Da 1005,66 s	16.76	553.349			979	0	3287	0	0	447	564	1124	1178	711	1533	1560	277	382	735	2108	332	0	0	1569	2436	0	0	996	758	195	1169	719	906	1003	732	1288	1255	1192	591	756	932	1097	0	870	1090	784	0	343	1045
378,27430 Da 1005,74 s	16.76	379.282			688	570	813	741	609	865	957	630	833	1316	0	1330	3456	4784	392	284	1192	1536	1485	335	2882	1496	1436	2414	3419	4644	412	3084	286	619	582	610	764	617	581	700	502	748	394	559	771	608	460	599	709
506,35896 Da 1005,95 s	16.77	507.366			528	0	950	273	0	0	428	1280	396	1643	2006	2208	1163	6450	1817	0	537	0	366	453	0	423	0	582	1755	4938	0	2099	614	1688	2620	2264	4354	577	810	255	569	522	2361	1421	1078	2546	215	337	835
666,44736 Da 1006,19 s	16.77	667.455			141	0	0	0	0	0	0	0	0	763	759	855	643	2130	1055	1914	4262	4265	2227	3690	3109	4153	3787	3433	1001	666	2773	74	0	0	0	0	0	167	62	0	0	67	100	0	0	0	0	0	0
482,35425 Da 1006,78 s	16.78	483.362			1627	0	2635	0	823	1121	3073	823	1072	822	445	805	542	1587	1138	770	682	1337	582	944	687	684	916	718	959	627	1219	16718	1018	2517	884	1205	1206	692	1970	857	1166	766	1091	692	1805	9862	1609	2546	3242
426,35659 Da 1007,49 s	16.79	427.364			0	158	0	0	0	150	172	218	0	231	0	0	0	234	0	3093	953	896	2031	1127	687	1921	2270	0	0	456	1388	0	0	0	0	0	0	0	0	0	0	0	0	0	0	0	0	0	0
430,35461 Da 1007,59 s	16.79	431.362			146	0	0	0	0	0	0	138	0	0	0	68	0	0	0	3180	812	590	1475	898	568	1479	1750	981	0	122	1182	0	0	0	0	0	0	0	0	0	0	91	0	0	0	0	0	0	134
1612,99246 Da 1007,91 s	16.8	538.671			911	248	3786	357	379	560	432	660	1119	902	1073	1346	353	407	690	1700	317	196	367	1991	3096	147	288	1542	1003	240	1524	672	908	809	844	1789	1475	1357	644	953	1038	984	752	877	1402	1005	194	277	1097
310,28563 Da 1009,07 s	16.82	311.293	Umbelliferae, Eicosenoic acid_	C20H38O2	204	400	1229	538	395	398	1832	829	413	0	0	0	0	0	0	1066	705	0	577	512	481	809	865	489	0	0	0	1024	175	344	0	248	210	137	258	0	98	0	379	298	303	560	645	4829	947
800,54690 Da 1009,46 s	16.82	801.554			0	0	0	0	0	0	0	0	0	2253	1275	3045	2866	3645	111	2339	2596	2673	1679	2535	2748	2035	994	0	2546	2598	2028	59	0	0	0	0	0	0	0	0	0	0	0	0	0	166	0	0	97
1568,96663 Da 1009,87 s	16.83	523.996			1364	115	3377	400	469	722	677	1137	1388	705	1269	1576	362	571	824	2433	443	354	334	2044	2775	249	320	1511	1145	275	1455	761	751	947	964	1665	1955	1399	720	1000	1004	1194	800	1080	1372	927	265	490	1295
734,39102 Da 1010,23 s	16.84	735.398			368	1087	736	569	562	475	2411	1221	765	0	0	0	0	0	0	0	0	0	0	0	0	0	0	0	0	0	0	1019	720	2492	1082	1317	2207	888	844	263	741	806	901	2011	733	716	612	465	0
612,47448 Da 1010,26 s	16.84	613.482	A, palmeri 16,90min : 612,47172m_z	C34H60N8S	0	0	0	0	0	0	0	0	0	3395	5220	2977	2419	3854	2498	1467	1012	1078	1272	2008	1981	1548	1367	961	3161	5402	1374	0	0	0	0	0	0	0	0	0	0	0	0	0	0	0	0	0	0
958,56983 Da 1010,33 s	16.84	959.577			0	0	0	0	0	0	0	0	0	3715	4575	3154	2807	3755	2491	1376	950	1096	1185	1632	2032	1403	1609	1198	3439	5314	1036	0	0	0	0	0	0	0	0	0	0	0	0	51	0	0	0	0	0
1524,94325 Da 1011,82 s	16.86	509.322			1125	282	2678	446	380	755	795	1060	1313	672	1099	1483	415	532	953	1813	571	0	0	1719	2062	0	0	1411	1021	388	1245	866	1002	1043	944	1840	1754	1211	830	739	1096	1318	835	1189	1126	995	256	563	1290
1502,97083 Da 1011,86 s	16.86	752.493			846	0	2960	0	622	536	887	876	986	721	1425	1176	304	506	565	1391	537	394	660	1648	2345	0	0	1311	806	303	1230	588	1352	886	697	1716	1830	958	694	0	768	990	1176	876	951	732	267	368	400
1264,28580 Da 1012,74 s	16.88	633.15			0	0	1819	0	0	0	2216	0	0	0	0	0	0	0	0	0	0	0	0	0	0	0	0	0	0	0	0	0	0	0	0	0	0	0	0	0	0	0	0	0	0	0	0	0	0
370,09373 Da 1012,83 s	16.88	371.101	contaminant, 16,83min : 370,09570m_z	C20H12N5O3	653	656	827	608	479	427	1226	2568	1381	343	383	409	609	530	695	493	520	1109	632	1035	1121	780	721	849	532	387	774	1072	406	1119	732	682	867	1336	574	756	562	602	779	958	546	985	784	1421	2772
627,18660 Da 1013,08 s	16.88	628.194			499	0	558	691	273	522	1160	1409	523	259	0	520	506	476	398	572	556	1251	415	1075	1166	906	814	847	490	342	944	909	331	721	544	362	669	302	348	583	414	388	374	845	447	752	483	467	1650
1458,95146 Da 1013,63 s	16.89	730.483			785	0	3511	0	0	0	750	843	1035	820	1816	1757	391	0	1176	1902	711	0	0	2002	3638	0	0	2171	1036	0	1967	927	1489	911	943	1938	1957	1509	550	0	228	812	1118	1102	1173	939	0	456	389
524,44097 Da 1013,73 s	16.9	525.448			0	0	0	0	0	0	0	0	952	0	0	0	0	0	930	0	0	0	0	0	0	0	0	906	0	0	0	0	0	0	0	0	0	1007	0	0	0	0	0	0	0	0	0	1120	0
702,50287 Da 1013,93 s	16.9	703.51			0	157	0	0	0	0	0	0	0	524	894	950	703	648	475	1193	1596	1416	1648	1993	817	1576	1459	1032	695	1024	1314	0	0	0	0	0	130	0	0	103	0	0	0	0	0	0	253	0	0
1474,91608 Da 1014,11 s	16.9	738.465			700	0	2370	402	502	520	594	587	1193	321	0	0	0	279	0	0	0	0	0	0	0	0	0	698	357	0	0	656	819	674	583	1022	1319	662	469	0	513	599	662	556	687	473	0	241	0
337,99137 Da 1015,33 s	16.92	338.999			0	0	0	0	2763	0	2501	0	0	0	0	0	0	0	0	0	0	0	0	0	0	0	0	0	0	0	0	2611	2401	2598	2294	0	2779	1716	2548	1969	0	2319	2121	2793	2204	2329	2548	1810	0
337,57906 Da 1015,37 s	16.92	338.586			3198	3235	3399	4309	5430	4003	4768	3415	4705	0	0	0	0	0	935	803	0	807	0	0	0	516	0	0	0	0	0	4456	4315	4962	3997	3261	5200	2923	4818	4015	2978	4281	3608	4989	4028	4303	4449	3729	4234
711,67478 Da 1015,39 s	16.92	712.682			0	268	0	427	0	0	400	0	684	0	0	0	0	0	0	0	0	0	0	0	0	0	0	0	0	0	0	491	421	541	380	329	564	259	577	0	192	559	364	594	338	342	520	376	0
391,36526 Da 1015,43 s	16.92	392.373			0	0	0	0	0	0	0	0	0	274	273	214	0	262	0	0	0	0	0	342	243	0	0	274	0	262	404	0	0	0	0	0	0	0	0	0	0	0	0	0	0	0	0	0	0
239,22497 Da 1015,45 s	16.92	240.232			2050	2302	2579	2958	3062	2416	2772	2582	2623	440	343	719	574	912	1043	930	687	700	859	599	579	737	853	0	634	270	244	2988	2853	2958	2982	2300	3152	2213	3018	2465	2350	2677	2523	2764	2756	2757	2793	2656	2495
338,21184 Da 1015,47 s	16.92	339.219			0	0	0	2018	0	0	2047	0	1939	0	0	101	0	0	0	0	0	0	104	0	0	0	0	0	0	0	0	2023	1947	2337	1701	1663	2195	0	2022	1604	1077	1863	1762	1927	0	1895	2011	1533	1841
253,24030 Da 1015,49 s	16.92	254.248			2063	2297	2379	3199	3467	2502	3048	2510	3011	394	377	693	733	801	1312	988	868	948	929	700	417	591	932	204	518	118	282	2896	2717	3071	3055	2766	3055	2279	3143	2680	2300	2754	2693	2963	2634	2671	2856	2796	2836
337,80156 Da 1015,49 s	16.92	338.809			1795	0	0	2814	3128	2229	0	0	3196	0	0	0	0	0	0	0	0	0	0	0	0	0	0	0	0	0	0	0	1910	3150	2529	0	3304	1996	2376	2503	2040	2767	2383	3169	2738	2325	3051	2515	2878
281,27065 Da 1015,52 s	16.93	282.278			2204	2208	2191	2419	2487	2456	2550	1953	2371	716	766	938	759	846	1179	966	781	939	927	727	596	856	895	461	580	478	485	2790	2571	2782	2902	2331	2615	2122	2770	2118	2215	2537	2469	2551	2432	2396	2942	2445	2381
211,19159 Da 1015,56 s	16.93	212.199			1917	2067	1771	2662	2497	1817	2268	1855	2559	373	431	627	504	598	748	753	631	605	724	615	255	506	476	237	365	169	203	2393	2217	2740	2551	2050	2382	1829	2619	2044	2006	2259	2078	2336	2070	2273	2195	1941	2348
267,25575 Da 1015,58 s	16.93	268.263			2369	2457	1967	2680	3506	2244	2463	2137	2807	648	300	762	618	873	1130	900	685	899	946	745	429	582	840	202	705	263	270	3331	2776	2708	2559	2367	2995	2274	3048	2468	2166	2656	2895	2950	2663	2539	2687	2573	2513
225,20439 Da 1015,58 s	16.93	226.212			2059	1975	2376	2591	2724	2374	2710	1925	2508	418	0	639	566	763	1065	912	730	892	778	595	490	677	697	0	0	133	248	2478	2700	2801	2398	2455	2719	2056	2946	2456	2216	2728	2529	2583	2540	2586	2580	2407	2400
197,17784 Da 1015,59 s	16.93	198.185			1372	1496	1617	2347	2092	1827	2112	1422	0	310	303	518	342	549	761	585	689	702	840	458	358	410	490	201	425	63	161	1892	1865	1940	1822	1605	2178	1738	2075	1571	1533	2035	1641	2078	1894	1710	1738	1772	1696
675,32941 Da 1015,72 s	16.93	676.337			0	0	0	0	3460	0	0	0	0	0	0	0	0	0	0	0	0	0	0	0	0	0	0	0	0	0	0	1819	806	2167	1411	0	3066	0	0	0	0	0	620	2101	0	0	0	1161	1672
454,37666 Da 1015,81 s	16.93	228.196			0	0	0	0	0	0	0	0	0	0	0	0	0	0	0	0	0	0	0	0	0	0	2519	0	0	0	0	0	0	0	0	0	0	0	0	0	0	0	0	0	0	0	0	0	0
337,11208 Da 1015,96 s	16.93	338.119			0	1788	3062	458	1391	3306	0	3149	0	0	0	0	0	0	0	0	0	0	0	0	0	0	0	0	0	0	0	0	1641	4160	1386	1367	4304	2499	0	3348	1560	3713	3650	1106	3655	3496	2410	3089	3747
1414,91664 Da 1016,05 s	16.93	708.466			755	0	3125	0	576	650	642	890	959	1067	2402	1850	520	767	1061	2257	872	601	1184	2309	3503	269	0	2830	1215	363	1982	770	1459	1061	730	1951	2045	1417	599	305	1057	929	1180	494	1142	1008	376	531	1516
397,36412 Da 1016,09 s	16.93	398.371			1353	1501	1513	1298	1257	1396	1547	1577	1294	0	0	0	0	0	0	0	0	0	0	0	0	0	0	0	0	0	0	1137	790	1272	1396	1717	967	0	1002	0	1466	1453	882	902	1799	1218	1233	1218	0
1430,88924 Da 1016,23 s	16.94	716.452			594	0	2627	465	582	718	748	1053	1323	0	0	0	0	0	327	0	0	0	0	0	0	0	0	900	0	0	0	654	1138	902	699	1244	1374	675	527	0	668	563	940	692	917	0	0	330	0
283,17594 Da 1016,24 s	16.94	284.183			4559	4436	3890	4270	4340	4590	4131	3814	4154	863	412	984	1130	1270	1571	1254	872	967	1351	998	438	829	1075	196	789	215	268	5114	5112	5508	5279	5023	4719	4588	5048	4973	4627	5430	5261	5007	5543	5302	5331	4637	4768
690,13227 Da 1017,45 s	16.96	691.14			0	0	0	55	0	0	0	0	3007	0	0	0	0	173	1583	0	92	63	0	0	0	0	85	1332	144	0	0	0	71	303	93	0	0	3914	152	111	156	107	165	0	0	177	84	3156	0
685,17788 Da 1017,52 s	16.96	686.185			0	0	111	0	0	0	101	0	2111	0	0	0	0	76	917	0	53	88	0	0	63	0	0	946	151	0	0	0	0	243	82	0	0	2138	153	122	176	109	0	0	0	161	0	2172	0
1386,86170 Da 1018,01 s	16.97	694.438			700	0	2461	523	817	694	678	821	1069	515	804	687	294	440	612	1063	354	267	429	728	1500	237	208	1791	587	204	623	504	756	840	399	1074	1200	593	431	377	779	567	764	678	723	459	319	378	0
1370,88470 Da 1018,19 s	16.97	686.45			1269	0	0	0	1319	0	0	2240	2023	1720	2967	0	1000	1724	1658	0	1461	1247	2011	3527	0	640	1440	5254	1916	1017	0	0	0	2126	1919	0	2896	0	0	0	2386	0	2556	2076	0	0	1810	1022	2550
1370,87138 Da 1018,37 s	16.97	686.443			0	0	0	0	0	0	0	0	0	0	0	2680	0	0	0	2828	0	0	0	0	4786	0	0	0	0	0	2948	0	0	0	0	0	0	2976	0	0	0	0	0	504	0	0	0	0	0
1321,89989 Da 1019,76 s	17	661.957			491	186	1902	383	0	473	536	586	981	451	635	711	0	506	521	741	517	357	666	911	1550	219	189	1532	498	0	988	434	551	522	593	792	863	412	324	31	501	423	425	493	603	506	177	217	612
1326,86527 Da 1020,12 s	17	664.44			2073	914	6480	1339	1719	1669	1751	2432	3050	2196	3228	3048	1104	2089	1975	3386	1989	1550	2166	3127	5992	784	1075	6258	2197	966	3797	2166	2777	2768	1854	4277	3464	2412	0	0	2333	1588	2754	2058	2576	1713	0	1222	2819
1342,83310 Da 1020,20 s	17	672.424			914	392	2650	661	827	783	843	1054	1235	566	1147	1119	336	469	694	1119	678	0	640	882	1803	0	451	1914	663	0	911	495	908	757	572	1197	1315	564	421	434	702	601	844	393	1126	541	405	374	1319
508,33662 Da 1020,29 s	17	509.344			180	0	0	253	79	0	251	10433	0	0	0	0	0	0	0	0	0	0	0	0	0	0	0	0	0	0	0	520	0	283	0	0	0	0	266	196	229	189	0	0	0	241	406	310	345
1298,80806 Da 1021,93 s	17.03	650.411			746	0	2960	638	843	768	815	1065	1180	554	0	0	0	0	608	0	0	0	0	0	0	0	0	2232	0	0	0	626	936	836	655	1666	1089	680	517	412	854	603	815	517	961	782	222	402	1012
1282,83252 Da 1021,94 s	17.03	642.424	contaminant, 17,08min : 1282,82720m_z	C49H130N5O25P2S	1829	675	6259	1322	1497	1585	2041	2404	2496	1584	3807	2917	1196	2272	2071	3652	1986	1349	2564	2993	5107	857	782	8665	2299	838	3595	2082	2971	2642	1997	4989	4015	2185	1304	1295	2640	2037	2113	2081	3146	2219	647	1023	2723
1277,87470 Da 1022,40 s	17.04	639.945			411	300	2176	347	0	394	439	555	733	376	851	558	333	527	668	1056	455	389	697	864	1369	260	197	1829	508	196	931	375	724	754	575	1170	986	493	428	313	745	411	711	482	757	548	172	251	620
452,38276 Da 1022,65 s	17.04	453.39			0	0	0	0	193	0	0	0	0	0	0	0	0	0	0	0	0	0	1542	0	0	0	0	0	0	0	0	0	247	0	144	0	0	0	0	288	0	0	129	0	0	118	0	0	0
1074,71558 Da 1023,03 s	17.05	1075.72			143	624	0	132	678	623	563	0	0	115	0	0	0	0	302	265	0	244	308	388	0	0	295	167	0	0	316	489	813	773	486	576	65	833	473	0	591	0	859	831	539	41	2064	0	0
749,59498 Da 1023,30 s	17.05	750.602			1327	1452	1349	2129	4158	1878	2776	1422	1876	0	0	0	0	0	164	335	0	0	0	225	0	0	0	0	0	0	0	1130	852	1366	1786	915	2332	732	1551	175	861	1549	846	1803	1109	1047	1933	1588	0
783,57926 Da 1023,32 s	17.06	784.587			0	0	0	3310	0	0	9898	6928	6675	0	0	7161	0	0	0	6442	15160	21045	16976	4632	10410	0	0	10677	0	0	4136	4931	3139	3938	5465	3095	4512	3852	3167	0	0	0	5105	5527	2924	4129	4601	205	0
802,52024 Da 1023,47 s	17.06	803.528			0	0	0	0	0	0	0	0	0	0	0	0	0	0	0	0	0	0	0	0	0	0	0	0	0	0	0	0	0	0	0	0	0	0	0	3411	0	0	0	0	0	0	0	0	101371
782,56962 Da 1023,80 s	17.06	783.577			9974	8146	5439	6521	13475	14344	19771	13166	13667	10453	3891	11139	8111	9987	4762	7298	28395	42207	31876	7575	19345	41543	35124	21702	11974	8269	6789	8665	5731	7930	10082	5978	9917	7519	5266	0	6132	6454	9647	10859	5800	7974	8787	8034	393
782,55244 Da 1023,86 s	17.06	783.56	contaminant, 17,09min : 782,55970m_z	C42H78N4O7S	0	0	0	0	0	0	0	0	0	0	0	0	0	0	0	0	0	0	0	0	0	0	0	0	0	0	0	0	0	0	236	0	0	0	0	6363	0	0	0	0	0	0	0	0	12032
762,60067 Da 1023,95 s	17.07	763.608	contaminant, 17,08min : 762,59221m_z	C42H86NO6P2	0	0	0	0	1526	913	1916	0	0	29592	0	35327	106982	158475	0	0	17167	20393	27312	0	81137	32555	33109	42663	114751	233628	1041	3683	2038	2680	1234	1347	1327	2380	2018	0	1886	2323	1873	1621	1287	2760	0	0	0
407,30385 Da 1024,04 s	17.07	408.311			1696	1046	1005	617	500	461	701	467	712	0	131	131	117	128	146	164	230	186	197	0	184	307	305	156	0	151	0	291	410	326	535	267	434	161	221	183	217	133	405	261	284	139	970	450	1662
798,60072 Da 1024,57 s	17.08	799.608			1915	0	16529	3447	0	0	0	3680	0	0	0	0	0	0	0	0	0	0	0	0	0	0	0	0	0	0	0	2613	4066	3388	4953	3074	5396	0	2488	0	1408	0	5419	2250	3987	3853	3067	2451	0
1238,80591 Da 1024,59 s	17.08	620.41			0	410	6286	1467	1800	1710	1837	2747	2841	1510	3761	2719	885	1050	2755	3783	2550	1475	2442	3375	5189	164	856	6125	1614	478	3477	2203	3974	3379	1881	5103	5221	2500	1616	1910	3071	2163	2994	2101	3911	2356	617	1363	3360
1233,84630 Da 1024,85 s	17.08	617.93			637	159	2872	471	717	410	579	825	740	419	963	822	238	371	741	1111	676	388	646	970	1580	257	351	2107	605	0	1143	764	1428	1180	807	1460	1835	648	475	501	942	604	1016	555	1270	1103	228	425	1012
1254,77985 Da 1025,11 s	17.09	628.397			424	321	2645	463	718	483	880	1073	1020	271	857	593	56	0	616	967	504	227	727	592	758	237	154	1703	454	0	680	626	870	859	729	1527	1319	632	481	536	1033	610	684	465	935	682	222	466	1059
294,29168 Da 1025,28 s	17.09	295.299			0	0	5692	514	0	0	0	882	185	0	0	0	0	0	0	0	0	0	0	0	0	0	0	0	0	0	0	1158	2355	1867	1379	1089	1590	204	1427	1259	543	256	2309	527	1633	2120	685	488	1217
424,28605 Da 1025,42 s	17.09	425.293			1055	863	10787	2040	909	845	882	1940	817	736	651	0	0	0	0	0	0	0	0	0	0	731	0	0	654	774	727	2229	4561	3955	3013	3018	2999	1041	2861	2960	1697	1044	3828	1489	3849	4046	1381	1614	2944
984,76814 Da 1025,53 s	17.09	985.775			316	0	3799	1622	0	0	0	1319	894	0	0	0	0	0	0	0	0	0	0	0	0	0	0	0	0	0	0	0	116	433	159	0	169	0	118	0	0	0	135	180	0	123	947	1118	0
1174,76802 Da 1026,35 s	17.11	1175.78			0	0	0	0	0	0	0	0	0	0	0	0	0	0	0	0	0	0	0	0	0	0	0	0	0	0	0	0	0	0	0	0	0	0	0	0	0	0	0	0	0	0	0	0	0
1174,87332 Da 1026,38 s	17.11	1175.88			274	0	0	0	0	0	598	0	0	0	0	0	0	0	0	0	0	0	0	0	0	759	0	0	0	0	0	0	0	0	0	0	0	0	0	0	0	0	0	0	0	0	530	0	0
1194,77999 Da 1026,43 s	17.11	598.397			2422	525	6859	1952	2185	2143	1994	3598	3151	2511	4745	4111	1857	2663	3741	4246	3030	2449	4131	3990	7907	1456	1183	11559	3644	1349	3930	2391	4496	3903	2635	6072	6227	2313	1585	2040	3937	2082	3341	2241	4213	3134	735	1524	4570
1189,82158 Da 1026,45 s	17.11	595.918			553	197	3348	433	759	701	643	1098	839	486	1002	1318	299	957	664	1259	1110	810	1120	1205	2533	435	456	2861	731	436	998	590	1384	1221	869	1818	1888	704	517	472	824	545	1026	563	1195	999	241	510	1184
1210,75526 Da 1026,55 s	17.11	606.385			786	492	2412	778	927	0	895	1434	1072	805	881	707	342	632	676	930	645	0	620	965	1783	0	386	2592	556	0	820	0	908	857	756	1646	1246	657	466	432	1095	643	787	610	1187	802	0	528	1242
624,50641 Da 1026,65 s	17.11	625.514			0	684	762	990	1805	584	0	1122	1706	133	400	199	0	0	384	4077	2598	3929	3769	1824	3728	5582	5266	2163	371	201	2303	68	0	0	0	0	0	0	0	0	0	0	0	0	0	0	330	0	497
428,08171 Da 1026,77 s	17.11	429.089			129	144	124	180	134	115	124	375	0	313	190	328	453	186	0	353	209	289	0	248	272	368	131	0	294	200	182	500	152	49	130	497	472	48	97	166	77	117	225	719	188	145	90	40	120
461,13873 Da 1026,86 s	17.11	462.146			202	174	0	135	0	79	127	126	0	441	373	470	503	437	0	474	412	396	147	465	384	453	143	0	501	416	436	265	162	0	200	153	159	0	201	213	66	227	238	0	234	121	60	0	0
392,30286 Da 1028,38 s	17.14	393.31			0	2655	0	0	3253	0	0	0	3357	0	0	0	0	0	0	0	0	0	0	0	0	0	0	0	0	0	0	0	0	0	0	0	0	0	0	0	0	0	0	0	0	0	2694	2522	0
1150,75261 Da 1028,56 s	17.14	576.384	17,11min : 576,38620m_z, PEG_	C60H110O20	2237	957	7231	1953	2163	1928	2899	2772	3973	2423	4834	3470	2041	3462	2769	4117	3276	2763	3856	4096	6959	1633	1709	13936	3575	1886	3933	2405	2858	4139	3053	6095	5066	2329	1788	1625	3931	2313	2941	2009	3340	2805	1105	1648	3717
1145,79507 Da 1028,61 s	17.14	573.905			440	241	2596	538	690	590	695	648	1018	429	1049	1027	433	809	829	1334	1111	859	1103	1146	2210	459	393	3369	674	272	1226	555	831	967	893	1520	1324	402	353	407	1111	512	735	543	1013	742	278	506	1003
1166,72512 Da 1029,10 s	17.15	584.37			1066	439	2421	650	1022	755	1056	927	1262	308	639	763	334	524	667	830	574	726	604	800	1187	464	0	2254	563	273	734	527	835	989	710	0	1236	614	444	436	1131	598	696	472	1255	705	300	613	1098
364,29403 Da 1030,18 s	17.17	365.301			278	0	1586	1096	726	0	955	554	474	0	0	0	0	0	0	0	0	121	0	0	0	0	0	0	0	0	0	752	2043	1494	3358	3118	2620	1126	1517	1455	1209	1342	4118	1410	2661	1455	478	311	762
1106,72491 Da 1030,65 s	17.18	554.37	17,13min : 554,37089m_z, PEG_	C54H106O22	2076	847	5955	2159	2139	2261	2470	2401	2700	2315	4181	3387	2026	3522	3560	3882	3594	3273	4755	3642	7589	1972	2037	14629	3789	1608	4216	2208	3156	4375	2883	5176	5668	2194	1586	1579	4216	1883	3249	2078	3493	2474	1071	1876	4112
1101,76846 Da 1030,74 s	17.18	551.892			538	344	1543	568	648	600	835	576	556	658	1131	921	610	758	860	1240	1024	801	1284	925	2164	694	511	2867	817	401	1331	660	817	975	608	1540	1519	552	407	344	962	454	764	381	1015	701	258	463	809
363,34829 Da 1030,74 s	17.18	364.356			332	312	328	608	1503	604	783	213	786	82	73	37	0	95	0	87	0	0	0	0	0	120	88	0	39	0	0	498	463	461	389	298	587	287	518	392	195	398	642	679	435	373	717	409	677
1122,70059 Da 1030,80 s	17.18	562.358			807	445	1737	738	741	908	1045	1022	1086	535	644	592	482	775	429	700	551	402	760	611	1273	361	464	1880	487	341	583	499	670	1046	624	1328	919	434	460	285	1082	529	608	390	985	757	341	610	987
704,12609 Da 1032,45 s	17.21	705.133			0	181	158	268	0	0	96	2698	66	0	0	0	1361	0	0	0	0	62	0	0	0	1102	64	0	0	0	0	2315	66	93	57	2515	2166	0	125	70	78	84	90	4615	153	77	0	75	0
1062,70164 Da 1032,81 s	17.21	532.358			1955	1024	5027	2050	1950	0	1790	2050	2675	2701	3696	3008	2495	3379	3566	3737	3739	3231	3966	3160	7267	2169	2266	13510	3464	1535	4080	2361	2226	3607	3316	5070	4865	1741	1499	1136	3129	1600	2420	2070	3669	2499	1020	1739	2853
1057,74164 Da 1032,93 s	17.22	529.878			483	375	1307	452	547	530	612	647	540	532	840	874	583	676	780	902	1112	928	1185	1014	1866	620	578	3555	849	355	1218	564	848	965	700	1519	1005	380	359	312	967	441	719	424	894	703	263	567	748
1018,67236 Da 1034,90 s	17.25	510.343	17,20min : 510,34721m_z, PEG_	C54H98O17	1882	932	3861	1476	1806	1832	2542	2255	1950	2836	3624	2501	2105	3557	3242	3779	3013	2595	4294	2835	6043	0	1936	13130	3234	1446	3540	2081	2625	3887	2613	4734	4917	1143	1219	1234	3364	1654	2473	1439	3581	2141	807	2230	3101
1013,71599 Da 1035,01 s	17.25	507.865			349	252	1238	473	375	477	653	558	414	559	620	682	444	853	623	696	782	706	1032	839	1497	559	529	2992	658	337	853	408	483	764	734	1131	1006	389	287	282	759	314	539	340	764	474	174	417	570
426,24998 Da 1036,06 s	17.27	427.257			917	1143	792	751	1241	796	1266	760	575	451	731	1019	968	1134	1650	731	637	755	628	673	802	614	544	847	804	436	627	314	273	350	398	399	540	314	214	206	0	257	656	406	407	356	712	703	988
572,37544 Da 1036,39 s	17.27	573.383			1456	1517	1505	689	2167	1043	1436	1394	561	378	332	300	321	375	432	378	0	325	306	0	0	317	387	0	420	299	394	799	0	738	816	701	1045	753	551	548	383	477	1175	1098	798	801	1313	730	2139
974,64850 Da 1036,80 s	17.28	488.332	17,23min : 488,33262m_z, PEG_	C52H94O16	633	0	2098	553	648	582	610	889	1009	2313	2504	2076	1681	2920	2971	2886	2772	2085	3496	2265	4569	1860	1506	11224	2651	1257	3448	1283	1308	2690	1429	3124	2256	528	709	655	2403	937	1124	756	1784	1140	432	1005	1021
394,35858 Da 1038,75 s	17.31	395.366			496	1610	371	1493	1422	1180	1839	505	1610	429	588	312	203	334	201	276	173	323	0	237	429	0	0	250	363	342	318	0	0	209	191	0	0	0	0	0	0	0	0	0	0	0	1640	1328	1724
540,50921 Da 1038,82 s	17.31	541.516			0	647	0	907	924	646	1350	0	717	0	0	0	0	0	0	0	0	0	0	0	0	0	0	0	0	0	0	191	217	0	0	0	458	131	150	0	0	0	313	0	222	168	636	432	672
338,19946 Da 1039,07 s	17.32	339.207			367	1567	293	2197	1844	1708	1684	529	1930	0	0	0	0	0	0	0	0	0	0	0	0	0	0	0	0	0	0	0	423	205	395	185	805	252	178	0	0	0	448	452	256	422	1248	1091	1036
250,19164 Da 1039,26 s	17.32	251.199			0	690	0	1438	715	532	1416	0	756	0	0	0	0	0	0	0	0	0	0	0	0	0	0	56	0	0	0	0	117	0	0	0	0	0	0	0	0	0	0	51	0	100	656	386	366
363,23787 Da 1039,27 s	17.32	364.245			0	633	0	1306	822	938	1327	286	989	0	0	0	0	0	0	0	0	0	0	0	0	0	0	0	0	0	0	189	313	112	339	0	631	136	126	92	60	144	300	291	163	214	915	807	648
236,21346 Da 1039,32 s	17.32	237.221			0	466	0	837	407	467	858	0	463	0	0	0	0	0	0	0	0	0	0	0	0	41	0	0	0	0	0	82	76	42	63	0	285	62	0	0	0	49	98	0	53	110	402	243	214
930,62108 Da 1039,36 s	17.32	466.318			0	0	247	0	0	117	0	0	0	1330	1610	1210	1064	1697	1668	1388	630	1147	1399	747	1591	837	608	3502	1742	550	1894	204	178	505	252	452	208	144	133	143	405	0	146	149	330	136	138	163	173
426,26865 Da 1039,63 s	17.33	427.276			1241	0	497	0	0	0	0	0	0	0	0	277	0	0	0	0	0	0	178	0	0	0	268	0	0	0	0	214	278	226	377	214	344	0	169	214	180	217	486	348	171	225	961	889	1535
521,14099 Da 1040,44 s	17.34	522.148			0	0	0	0	86	0	0	0	1914	228	0	0	153	131	3472	190	168	128	0	76	183	106	167	2655	182	131	239	0	122	0	0	0	0	3119	0	76	0	0	73	0	0	0	119	2236	0
683,55537 Da 1041,23 s	17.35	684.563			0	111	0	0	0	0	0	0	0	0	0	91	0	0	204	160	0	0	0	0	0	146	0	0	0	0	0	132	0	0	0	0	0	141	0	130	0	0	0	103	126	169	0	0	0
864,61929 Da 1041,36 s	17.36	865.627			417	269	496	475	410	372	364	368	321	580	666	508	487	724	817	845	910	815	1266	622	1421	746	581	3388	799	0	919	480	510	1573	634	1055	1091	175	242	0	596	279	611	274	727	432	235	590	0
820,59145 Da 1043,75 s	17.4	821.599			480	0	825	497	423	566	447	0	502	705	880	610	593	287	990	1387	973	1130	1957	816	1697	825	868	4066	893	414	1168	550	681	1812	986	1448	1502	216	272	0	950	323	831	449	848	519	311	693	0
960,58438 Da 1045,04 s	17.42	961.592			0	0	0	0	0	0	0	0	0	4801	3725	3288	1539	4578	3157	2003	1195	1472	2078	1825	1878	1996	2201	1219	4830	3849	1497	0	0	0	0	0	0	0	0	0	0	0	0	0	0	0	0	0	0
960,81170 Da 1045,38 s	17.42	961.819			0	0	0	0	0	0	0	0	0	0	0	0	0	0	0	0	0	0	0	0	0	0	0	0	0	0	0	0	0	0	0	0	0	0	0	0	0	0	0	0	0	0	0	0	0
269,23600 Da 1045,51 s	17.43	270.243			0	0	0	0	0	0	0	136	0	0	0	225	0	0	0	0	0	437	0	249	0	0	0	0	265	0	0	0	0	0	0	0	0	0	256	0	0	0	0	0	0	0	0	0	0
776,56322 Da 1045,98 s	17.43	777.57			579	492	1060	769	974	737	691	576	655	0	1306	838	899	1479	1599	1797	1478	1437	2335	1185	2390	1505	1325	4522	0	0	1714	679	826	2913	1531	1990	2134	404	337	0	1335	484	946	494	1211	791	470	1105	0
554,41461 Da 1046,62 s	17.44	555.422			6931	1719	8928	2022	3640	2659	5072	2460	1380	0	0	0	0	0	0	0	0	0	0	0	0	0	0	0	0	114	0	2366	172	2150	0	183	89	88	216	112	180	0	148	79	991	1608	2480	1714	11454
678,50459 Da 1047,03 s	17.45	679.512			0	0	0	0	0	127	0	0	82	901	1697	1143	858	1806	1246	1567	1646	2233	1658	1886	1306	1240	1276	890	1067	901	2074	0	0	0	0	0	0	0	0	0	0	0	0	0	0	0	0	0	0
639,52828 Da 1047,32 s	17.46	640.536			318	243	0	604	522	569	602	442	654	0	0	336	0	166	0	1045	0	652	913	501	859	649	644	1055	0	0	0	0	359	1663	156	139	174	138	0	0	132	189	652	159	174	200	0	186	0
308,26863 Da 1048,01 s	17.47	309.276	contaminant, 17,51min : 308,27314m_z	C15H36N2O4	1037	685	824	1051	1326	895	901	883	856	2101	2271	2457	1553	1528	2927	1382	1608	1799	2621	1405	2671	2716	2787	2977	1785	2309	1839	2134	1374	1251	1186	1424	1972	2445	1978	3124	1956	1929	2026	2069	1570	3192	833	992	1218
236,13847 Da 1048,06 s	17.47	237.146			0	2031	0	611	261	519	850	918	666	0	0	0	0	26	0	0	166	87	104	173	127	85	117	88	0	0	0	61	0	60	52	0	78	67	0	38	43	99	0	105	0	0	538	205	118
364,25501 Da 1048,30 s	17.47	365.262	17,39min : 365,26345m_z, Adduct of nonadecanoic acid_ Or Eicosanedioic acid C20H38O4 M_H_	C18H32N6O2	0	5483	0	661	0	615	680	0	609	0	0	0	0	0	0	135	351	157	165	290	177	167	202	0	0	0	0	0	0	0	0	0	0	111	131	118	143	110	0	0	0	0	372	0	0
351,34967 Da 1049,92 s	17.5	352.357			1554	1846	1664	3554	7497	2393	4428	1331	4585	151	144	303	211	344	403	523	387	371	488	349	180	311	373	103	193	52	60	2321	2014	2845	2324	1628	3583	1307	2829	1518	1156	1877	2653	2686	1906	1780	3307	1950	3486
592,39499 Da 1050,33 s	17.51	593.402			158	111	0	144	0	176	226	0	0	583	3639	697	1092	1225	1559	788	412	464	503	775	1137	460	463	725	1286	1041	509	372	136	0	368	0	371	271	254	222	0	191	178	339	114	0	260	167	0
644,48230 Da 1050,34 s	17.51	645.49	Polyethylene glycol conjugate chain 1, 644	C36H68O9	1749	1123	3313	2226	2076	2050	2794	1852	2174	1396	1674	1228	1348	1747	1750	3265	2284	2380	3478	2014	3057	2642	2540	4670	1662	1015	2373	1263	1210	6284	3186	2891	4077	641	340	242	1582	911	2564	299	2204	1480	1325	1628	0
588,37092 Da 1050,36 s	17.51	589.378			860	2347	374	1039	3382	1469	3170	597	1345	0	0	0	0	0	0	0	0	0	0	0	0	0	0	0	0	0	0	1202	0	610	0	0	285	328	502	260	0	0	661	1051	508	829	1763	849	1227
368,34335 Da 1051,37 s	17.52	369.351			959	1291	1416	1188	3779	1396	1762	2159	0	583	798	868	625	921	0	997	669	852	643	862	1164	1318	394	0	723	437	916	2027	2384	154	470	1559	3853	0	1139	5598	1134	4015	1401	3089	1502	3951	2646	0	0
595,50141 Da 1053,53 s	17.56	596.509			323	457	666	720	783	658	861	573	796	514	495	482	426	616	721	1099	678	693	1226	629	894	703	880	1208	517	545	805	511	534	1779	999	1030	1393	334	333	320	572	439	953	469	728	457	390	479	650
598,44056 Da 1054,76 s	17.58	599.448			1605	959	2613	1009	1629	1212	1291	1831	489	0	0	0	0	0	0	0	0	0	0	0	0	0	0	0	0	0	0	525	283	926	369	338	667	641	269	374	173	794	394	245	664	464	684	420	1694
408,35664 Da 1056,08 s	17.6	409.364			184	169	0	0	0	0	288	0	171	0	137	0	80	116	0	75	166	0	0	192	125	0	0	0	92	0	87	147	0	0	0	0	0	0	0	260	0	0	0	0	0	195	282	336	130
480,41484 Da 1056,92 s	17.62	481.422			0	0	0	0	174	260	0	0	3050	98	139	0	77	135	2780	0	0	0	0	0	0	0	0	2533	98	0	106	0	138	0	0	0	0	2762	136	0	192	0	199	0	0	117	150	2951	0
353,36498 Da 1059,03 s	17.65	354.372			570	680	1216	476	1963	796	1536	1709	976	334	220	479	500	689	491	272	317	468	314	339	365	475	352	432	575	380	408	515	544	521	930	838	1631	834	611	548	380	569	1134	857	528	475	482	402	1327
551,47516 Da 1060,27 s	17.67	552.482			202	244	314	391	444	393	580	198	514	220	271	153	0	315	329	545	481	440	802	423	518	483	534	573	317	0	560	278	246	984	527	524	870	158	233	273	359	154	466	227	363	240	186	266	291
608,51215 Da 1060,73 s	17.68	609.519			0	568	525	475	816	323	0	860	1049	86	596	195	0	152	341	3496	2550	2823	4046	1809	3036	4574	4640	2016	353	161	1962	0	0	0	0	0	0	0	0	0	0	0	0	0	0	0	191	147	0
428,36170 Da 1060,74 s	17.68	429.369			1514	1216	769	1104	1497	1182	1999	1027	1727	707	2150	1253	0	1133	715	774	599	1140	1005	971	1178	1121	1169	670	1039	1277	1440	0	0	1222	484	506	692	0	0	0	0	0	474	0	0	0	1282	1892	1872
356,26562 Da 1061,97 s	17.7	357.273			333	425	1087	1352	1437	338	655	132	548	87	0	107	0	90	125	82	137	113	39	0	0	99	130	135	103	126	0	270	360	476	326	293	236	151	294	328	173	0	575	180	355	277	1226	230	1259
700,51109 Da 1064,16 s	17.74	701.518			11150	3298	17323	3612	4157	4151	11839	3951	2444	0	0	0	0	0	0	0	0	0	0	0	0	0	0	0	0	0	0	2157	0	3139	0	0	0	0	0	0	0	0	302	241	1697	1603	7093	3364	14031
510,38688 Da 1066,07 s	17.77	511.394			430	0	1367	369	576	243	620	952	255	0	0	99	0	56	64	0	99	123	0	0	138	79	0	0	61	0	80	0	88	0	0	245	0	100	0	214	85	0	247	172	135	131	503	323	547
638,48984 Da 1066,50 s	17.77	639.497			0	0	0	0	333	0	0	0	0	519	370	472	850	0	690	1505	839	526	295	0	1103	718	987	588	1012	263	654	0	380	0	0	0	0	0	0	0	0	0	410	97	0	95	375	0	309
994,67819 Da 1067,01 s	17.78	995.685			0	0	0	0	0	0	0	0	0	190	753	228	159	1427	918	234	1242	1387	813	2489	2695	1019	1022	416	274	329	1607	0	0	0	0	52	0	0	0	0	0	0	0	0	0	0	0	0	0
507,44914 Da 1068,36 s	17.81	508.456			0	0	0	189	179	0	0	0	150	0	0	0	0	0	0	0	0	0	0	0	0	0	0	0	0	0	0	0	186	135	0	152	173	214	169	144	136	0	0	0	215	149	205	110	177
796,51490 Da 1069,04 s	17.82	797.522			0	0	0	0	0	0	0	0	0	5560	7476	6300	3681	5912	3623	2034	1638	1522	2432	2527	2690	2354	2404	1177	6682	8792	1379	0	0	0	0	39	0	0	0	0	48	0	0	86	0	0	246	0	0
612,47438 Da 1069,09 s	17.82	613.482	sn-1-18:3_sn-2-18:3 Diacylglycerine_	C39H64O5	0	0	0	0	0	0	0	0	0	2971	3781	2949	1991	2814	1826	974	1033	949	1398	1606	1659	1443	1386	781	2909	4295	844	0	0	0	0	0	0	0	52	0	0	0	117	0	0	0	0	0	0
365,36472 Da 1072,48 s	17.87	366.372			167	336	397	103	206	345	457	362	354	1543	1457	1373	907	1086	2695	746	369	633	463	660	779	453	567	464	1150	475	258	120	131	87	80	201	372	138	140	93	178	135	181	158	149	135	247	262	392
536,38646 Da 1073,18 s	17.89	537.394			1004	899	1296	907	1275	977	873	837	1142	2166	2173	2107	1796	1904	1770	1576	1591	1786	1832	1908	1864	1575	1854	1918	2115	2073	1718	982	1122	1263	1354	1010	949	1195	990	918	1362	1063	1226	1022	1018	1037	862	1183	904
476,30356 Da 1074,22 s	17.9	477.311			1057	712	1005	1099	257	442	1689	1120	655	0	0	42	0	0	71	0	0	0	61	88	0	112	0	0	0	0	0	114	0	224	207	227	207	0	0	0	0	0	509	315	292	153	1161	1487	1304
622,40605 Da 1074,37 s	17.91	623.413			0	0	0	0	0	0	0	0	0	0	0	0	151	0	218	0	0	8021	1229	1765	0	227	218	205	519	0	0	0	0	0	0	0	0	0	0	0	0	0	0	0	0	0	0	0	0
933,63887 Da 1074,94 s	17.92	934.646			450	0	1045	0	0	0	0	1230	0	0	117	295	0	98	348	0	0	0	0	0	0	0	0	0	137	173	0	1611	1244	1082	909	977	779	1488	1587	0	835	847	1788	1593	1462	1204	57	188	0
614,14477 Da 1076,46 s	17.94	615.152			0	0	150	4730	0	0	49	0	111	0	0	0	212	71	0	0	0	0	0	0	0	1697	47	0	0	41	0	0	0	79	0	107	4668	0	0	152	71	4851	0	0	0	5069	261	0	3315
274,15661 Da 1076,88 s	17.95	275.164			968	1380	0	549	328	1786	2874	1836	2069	409	471	448	366	463	682	0	0	525	492	0	489	602	548	472	539	356	457	354	440	667	274	317	366	284	198	171	275	187	372	369	233	176	523	436	1081
653,20087 Da 1077,58 s	17.96	654.208			0	0	50	2006	0	0	0	0	0	0	0	0	906	0	0	0	0	0	0	0	0	1044	0	0	0	0	0	0	0	0	70	0	2858	42	0	82	0	2465	0	0	37	2652	204	0	1893
354,06198 Da 1077,67 s	17.96	355.069			0	0	0	1606	0	0	321	0	88	0	42	33	594	55	91	0	0	68	0	147	0	494	0	65	43	163	105	46	92	319	351	57	1696	0	320	143	45	1685	89	309	67	1533	198	58	1048
463,42238 Da 1077,74 s	17.96	464.43			0	0	0	149	171	0	0	0	196	0	165	169	0	97	0	132	111	187	219	138	168	0	184	217	147	151	0	153	277	195	146	174	239	166	181	153	132	117	0	146	203	135	181	252	192
992,66262 Da 1078,14 s	17.97	993.67			0	0	0	0	0	0	0	0	0	242	690	0	165	1364	1330	120	1358	2181	936	3387	2292	1313	1401	376	359	0	1759	0	0	0	0	0	0	0	0	0	0	0	0	0	0	0	0	0	0
466,36471 Da 1078,59 s	17.98	467.372			0	0	297	0	85	0	152	0	0	863	149	1011	600	0	325	389	417	891	451	347	471	0	554	550	455	1535	331	222	0	106	59	0	0	0	93	0	0	0	112	94	131	116	140	185	156
600,34243 Da 1078,68 s	17.98	601.35			0	0	0	0	0	0	0	0	0	1550	0	1588	0	0	0	0	0	0	0	0	0	0	0	0	884	3472	0	0	0	0	0	0	0	0	0	0	0	0	0	0	0	0	0	0	0
536,36988 Da 1078,73 s	17.98	537.377			0	0	0	0	0	0	0	6892	0	0	0	0	0	0	0	0	0	0	0	0	0	0	0	0	0	0	0	0	0	0	0	0	0	0	0	0	0	0	0	0	0	0	0	0	399
616,09151 Da 1079,26 s	17.99	617.099			0	0	0	0	0	0	5209	0	0	0	0	58	0	114	0	0	0	75	0	43	0	0	0	78	0	1451	1033	0	0	3984	3746	0	0	0	3595	0	0	0	0	3066	0	0	0	0	5800
701,20831 Da 1079,31 s	17.99	702.216			0	255	286	159	211	209	367	535	254	289	657	429	382	409	485	522	604	1218	607	1257	1181	594	678	924	513	286	1030	237	209	338	227	209	245	92	137	0	178	0	260	318	151	178	381	0	0
742,56070 Da 1079,31 s	17.99	743.568			0	9085	8148	3896	1331	2729	2536	1784	0	0	0	0	0	0	0	0	0	0	0	0	0	0	0	0	0	0	0	4440	0	524	0	4723	3399	0	2872	0	1831	1828	2411	1303	2536	2658	2435	0	0
595,16081 Da 1079,68 s	17.99	596.168			111	0	0	0	0	0	9301	0	74	115	117	161	0	206	214	0	0	197	115	141	257	150	97	159	67	5219	3768	0	0	12220	12312	0	0	0	11870	78	0	0	0	10503	0	0	49	0	10593
656,48195 Da 1080,15 s	18	657.489			1850	1010	2738	1078	1835	1266	1619	2019	543	0	0	0	0	0	0	0	0	0	0	0	0	0	0	0	0	0	0	589	0	870	0	0	0	0	93	0	0	0	329	269	638	457	895	402	1570
339,34885 Da 1080,38 s	18.01	340.356			595	1851	27729	10997	5855	514	4801	2220	3352	604	2145	701	1843	2856	2233	341	2190	1403	540	991	562	2302	1211	939	388	928	1178	3953	1829	4684	2222	7604	1590	2527	8938	9898	2750	2637	2490	8305	6270	2012	3504	295	3121
127,01280 Da 22,25 s	0.37	128.02			8066	3256	28856	3443	3025	9070	1855	20815	8322	20666	0	0	0	21538	17741	12568	14987	11905	11917	10276	9686	11069	12685	8783	22077	20915	4841	7212	3389	0	0	0	33266	29573	0	0	4216	0	28836	31115	0	4581	3314	6521	7167
240,99184 Da 22,82 s	0.38	241.999			1146	198	18715	0	131	865	57	9494	1080	5891	7025	7686	6648	6065	4772	2383	3704	2192	2143	1619	1910	2084	2241	1463	6959	6585	242	0	313	725	22974	16017	25877	18696	0	1301	517	1443	19377	26368	1664	764	237	876	1414
217,97601 Da 22,71 s	0.38	218.983			1026	0	13452	274	0	1114	0	8577	1103	5749	5715	6896	6061	5264	4149	2281	3087	1750	1732	2144	1625	2224	2479	1759	5905	6003	75	0	0	698	15210	10539	15159	12162	0	0	0	0	11721	15070	1041	650	278	857	1247
309,97605 Da 22,90 s	0.38	332.963			195	0	3513	0	77	416	95	0	257	1409	1249	1558	1439	1004	959	441	0	353	315	0	0	589	581	346	1246	1100	0	0	0	0	4166	2463	4799	2848	0	0	0	0	3121	4389	0	0	0	310	293
145,02264 Da 22,05 s	0.37	146.03			2751	905	7736	1186	886	2616	492	5041	2400	5777	5277	7391	6209	6177	4995	3537	3700	3554	3005	3321	3001	3160	4227	3193	5942	5588	1458	2838	1049	1711	8489	6880	8891	7920	2548	1923	1349	2125	0	8687	2376	1450	1254	2300	2397
256,96963 Da 23,30 s	0.39	257.977			0	0	2333	0	0	0	0	0	0	728	565	1027	0	1461	784	0	0	0	0	0	0	0	0	0	1481	724	0	1305	1585	452	4108	7111	2668	6426	5714	4094	2687	5071	5469	4772	2477	1217	0	313	0
233,95325 Da 23,08 s	0.38	234.961			0	278	4288	233	59	306	0	1877	0	1784	2226	2204	1263	3351	2374	0	0	0	135	0	68	0	0	0	3608	1919	0	3516	2724	1316	5648	9735	3421	8882	8390	5835	4274	7920	7479	6185	4634	2868	0	990	410
215,94255 Da 23,29 s	0.39	216.95			0	190	2854	0	0	146	0	1114	0	1161	1432	1478	0	2102	1102	0	0	0	0	0	0	0	0	272	2337	1002	0	2337	2268	888	4052	7059	2558	6296	5332	4230	3223	5408	5488	4865	3023	1891	0	519	278
181,95631 Da 22,98 s	0.38	182.964			94	0	3217	80	58	104	67	1740	99	0	1436	0	1284	0	0	505	851	305	0	236	354	125	0	324	120	967	0	353	84	230	4551	3179	4059	3687	307	245	149	280	3159	4263	300	174	0	92	247
197,93254 Da 23,33 s	0.39	198.94			0	175	2199	0	0	0	0	0	0	785	909	0	0	1414	644	0	0	45	0	0	0	0	0	0	1539	658	0	1508	1252	719	2983	5526	2035	4514	3966	3172	1965	3925	3693	3797	2069	1272	0	304	141
238,95870 Da 23,39 s	0.39	239.966			0	0	0	0	0	0	0	0	0	0	0	443	182	409	0	0	0	0	0	0	0	0	0	0	535	0	0	444	757	176	1949	2747	1123	0	2150	1609	1045	1983	2005	2287	823	338	0	196	0
443,90232 Da 23,06 s	0.38	444.91			0	0	0	0	0	0	0	0	0	0	0	0	0	0	0	0	0	0	0	0	0	0	0	0	1126	0	0	331	0	0	3596	4812	2494	4545	0	0	0	0	4057	4282	0	128	0	0	0
264,01115 Da 22,73 s	0.38	265.018			0	111	1504	164	0	0	0	0	0	426	0	550	0	494	300	0	400	0	0	0	0	0	0	0	0	341	0	177	1119	167	1730	1457	1891	1556	1238	503	626	865	1249	1698	0	145	0	124	0
150,01904 Da 22,57 s	0.38	151.026			623	260	2564	470	281	776	0	2366	898	0	0	2150	1760	1808	0	0	1041	998	1169	0	0	1009	0	0	1916	0	406	846	337	540	3690	2586	3412	3111	894	713	483	619	3040	0	703	497	308	966	0
129,08655 Da 22,84 s	0.38	130.094	Pipecolinic acid_ LC-ESI-QTOF_ MS2_ CE, piperidine-2-carboxylic acid	C6H11NO2	0	0	0	0	0	0	0	0	0	4251	2435	0	0	3172	2219	0	1942	1153	0	0	805	2401	2300	0	2752	0	0	0	0	126	42	0	0	0	0	0	0	0	0	0	0	0	0	0	0
509,77528 Da 24,80 s	0.41	510.783			0	0	0	0	2695	0	1644	0	0	0	0	0	0	0	0	0	0	0	0	0	0	0	0	0	0	0	0	0	0	0	0	0	0	316	0	0	0	0	0	0	0	0	3781	1657	2306
425,81407 Da 24,79 s	0.41	426.821			0	3235	0	0	2711	1245	1390	0	0	0	0	0	0	0	0	0	0	0	0	0	0	0	0	0	0	0	0	0	0	246	0	0	324	0	0	0	0	0	0	0	0	0	3785	1432	2494
113,98058 Da 22,26 s	0.37	114.988			503	342	2182	585	343	655	217	1495	639	1031	1111	1409	1274	1512	1158	896	864	869	1017	912	664	750	680	616	1469	1539	373	734	353	426	2234	1750	1848	0	565	410	390	558	2152	1998	453	377	314	665	649
131,99161 Da 22,18 s	0.37	132.999			815	441	2412	575	258	1283	325	1675	802	1901	1479	1936	1367	1470	1369	1259	1088	815	1137	1209	921	1069	796	1294	1698	1857	551	768	360	475	0	0	0	0	625	515	457	895	2027	2532	479	365	374	741	802
242,08547 Da 23,49 s	0.39	243.093			0	0	0	0	0	0	0	0	0	1938	1108	1148	756	1619	1248	263	842	818	374	0	0	1260	0	696	1467	0	0	0	0	0	0	0	0	0	0	0	0	0	0	0	0	0	0	0	0
357,82665 Da 24,93 s	0.42	358.834			0	3453	0	2428	3206	1753	2490	0	1425	0	0	0	0	0	0	0	0	0	395	0	381	167	0	631	0	0	188	0	0	0	306	0	0	0	0	0	0	0	0	0	0	0	3552	2087	2499
166,95632 Da 22,89 s	0.38	149.953			1307	1127	585	1272	1293	1518	2073	420	1679	157	190	196	242	253	306	262	248	568	341	285	268	258	386	391	197	209	354	89	206	49	64	0	106	78	163	278	133	181	78	51	108	0	1298	1283	1261
160,02170 Da 22,26 s	0.37	161.029			2093	1079	4077	1451	1355	2546	1101	2058	1832	246	202	167	250	192	261	364	180	248	242	249	253	216	180	206	156	171	189	1695	608	1083	2614	2456	3361	1793	1954	764	445	1695	2173	3553	1351	1021	1472	1474	520
142,99006 Da 22,84 s	0.38	125.987			511	806	2383	584	90	365	77	957	481	1639	1682	2234	1223	2776	1685	100	102	60	230	93	142	0	106	119	2759	1627	0	4520	11437	2097	3550	7103	1955	5461	17210	13405	15051	18508	4711	4173	6287	4546	0	1602	354
249,93023 Da 24,49 s	0.41	250.938			0	137	443	0	0	72	0	0	0	390	323	456	320	708	516	157	149	0	113	0	174	0	203	0	781	395	110	3237	15725	1319	730	2867	598	1864	22610	14916	18281	22985	1409	1034	6805	4221	0	622	209
213,90963 Da 24,27 s	0.4	214.917	Asparagus, 0,37min : 213,90898m_z	C2H2NO5P2S	0	0	0	0	0	0	0	0	0	52	0	233	0	0	247	106	0	0	0	0	0	0	0	0	474	161	0	1730	11046	698	765	2609	197	1791	17749	14987	15772	20118	946	727	5727	2983	0	304	0
304,12736 Da 24,12 s	0.4	305.135	Asparagus G, 0,47min : 304,12591m_z	C8H16N8O5	2249	731	0	1277	1050	5675	1258	718	2430	0	0	0	0	0	0	0	0	0	0	0	0	0	0	0	0	0	0	0	0	0	0	0	0	0	0	0	0	0	0	0	0	0	1101	1203	2721
115,06383 Da 23,32 s	0.39	116.071	L-Proline	C5H9NO2	41	0	2605	61	48	0	0	0	0	7118	4481	3960	2618	5823	3624	1396	3149	2049	1579	2063	1640	3589	3192	2326	5109	2391	2443	176	0	503	254	0	145	0	0	1212	0	742	296	149	0	131	0	0	0
196,09330 Da 24,77 s	0.41	197.101	Arginine _Na adduct_	C6H13N4NaO2	0	0	51	0	0	0	0	0	0	1456	980	681	1020	1581	1994	149	648	123	165	0	223	424	630	493	1707	612	0	0	0	103	0	53	0	0	0	0	0	0	0	0	0	0	0	0	0
272,94613 Da 24,73 s	0.41	273.953			0	0	0	0	0	113	0	0	0	0	172	154	0	0	0	0	0	216	0	0	0	179	235	0	196	202	0	726	3889	351	1229	984	0	1165	7455	4982	5427	7378	396	879	1617	1054	62	159	0
235,89732 Da 23,71 s	0.4	236.905			1780	743	3627	1012	1019	2881	580	3944	3064	0	0	0	0	0	0	1855	0	0	1564	689	857	644	985	701	0	0	0	698	0	893	257	0	0	0	0	0	0	0	500	312	948	619	1081	2038	2557
379,88916 Da 24,67 s	0.41	380.896			0	0	0	0	0	0	0	0	0	0	0	0	205	0	50	0	0	0	0	0	0	0	0	0	0	0	0	710	5201	475	0	509	0	0	7532	5188	5945	8023	350	283	1682	1166	0	0	0
249,95630 Da 25,06 s	0.42	288.921	Sodium formate cluster 0,39min : 248,95972m_z	H2COO_NaCOOH_3	0	0	0	0	0	0	0	1144	0	0	0	0	0	0	0	0	0	0	0	0	0	0	0	0	0	0	0	8777	1190	6875	2971	4060	2491	3154	1046	1333	1514	1229	3909	3240	7175	7420	101	0	357
250,02359 Da 23,81 s	0.4	251.031			0	0	0	0	68	0	0	0	0	0	1648	2020	1722	0	1676	3430	7498	8332	6573	8414	6091	10035	8925	7573	0	0	9205	0	362	0	0	0	0	0	0	0	0	0	0	0	0	0	0	0	129
174,11165 Da 24,27 s	0.4	175.119			0	42	1862	0	0	0	243	0	0	150491	36098	70940	51825	104422	75415	18114	0	35408	23662	32448	26737	61070	59694	0	46393	53938	38214	189	406	493	256	231	207	0	200	354	184	154	0	118	253	252	120	53	362
157,08555 Da 22,97 s	0.38	158.093			0	0	0	0	0	0	0	0	0	6336	3722	3393	1644	4842	2981	607	1763	1421	1094	1497	1160	2620	2266	1777	4007	1864	1565	0	0	0	0	0	0	0	0	0	0	0	0	0	0	0	0	0	0
425,89498 Da 23,13 s	0.39	426.902			0	0	1083	0	0	0	0	0	0	254	0	0	0	0	0	0	0	0	0	0	0	0	0	0	0	0	0	0	0	0	2282	3084	1532	3115	310	0	162	300	2304	2884	396	259	0	0	0
251,00901 Da 23,74 s	0.4	252.016			193	0	217	0	0	0	42	0	0	1082	375	1019	450	710	909	1248	1219	4376	1878	2969	2160	4274	4251	2475	0	0	5090	0	0	0	0	0	0	0	0	0	0	0	0	0	0	0	52	0	0
281,90335 Da 24,10 s	0.4	320.866			8358	2810	10534	4427	3865	9919	2182	17643	11124	0	0	0	0	0	0	7501	0	3677	4638	1998	2332	1738	2291	1985	0	0	1095	2357	2591	3165	0	0	0	418	1160	1542	1249	0	0	0	2510	3026	3841	9286	10391
419,80639 Da 24,61 s	0.41	458.77			0	5277	0	6977	6933	558	9412	0	0	0	0	0	0	0	0	0	0	0	0	0	0	0	0	0	0	0	0	0	0	0	0	0	0	0	0	0	0	0	0	0	0	0	6408	8022	4340
503,76763 Da 24,75 s	0.41	542.731			0	0	0	0	6330	0	9221	0	0	0	0	0	0	0	0	0	0	0	0	0	0	0	0	0	0	0	0	0	0	0	0	0	0	0	0	0	0	0	0	0	0	0	5407	8059	3667
471,80751 Da 24,55 s	0.41	472.815			0	713	0	0	701	0	381	0	0	0	0	0	0	0	0	0	0	0	0	138	0	0	0	0	0	0	0	0	289	249	0	0	0	0	0	0	0	0	0	0	0	0	880	1269	2111
431,75923 Da 25,51 s	0.43	432.767			0	277	0	1528	1944	1801	1564	0	0	0	0	0	0	0	0	0	0	0	0	0	0	0	0	0	0	0	0	0	0	0	0	0	0	0	0	0	0	0	0	0	0	0	2214	1335	1572
273,86562 Da 24,57 s	0.41	274.873			11793	15707	3303	8564	15525	10501	10720	11395	7953	0	0	0	0	0	0	2824	1290	0	1499	0	2360	1008	786	2765	0	0	0	748	731	1966	133	0	0	0	0	0	0	0	0	0	436	745	15339	9548	13847
335,83690 Da 25,11 s	0.42	336.844			0	1657	0	1392	345	0	0	0	1098	0	0	0	0	0	0	0	0	0	0	0	0	0	0	0	0	0	0	378	1460	634	0	0	0	0	522	564	335	0	0	0	529	650	396	4940	929
373,80042 Da 25,00 s	0.42	374.808			0	2271	0	0	2949	1625	3051	0	0	0	0	0	0	0	0	745	0	637	691	620	534	0	0	0	0	0	0	0	0	0	0	0	0	0	0	0	0	0	0	0	0	0	2466	3097	1697
205,87794 Da 24,78 s	0.41	206.885			9163	4408	1602	13401	19134	16200	19685	3239	15040	0	0	0	0	0	0	4665	2308	4996	5521	5261	4562	2853	2666	4035	0	0	4609	62	234	293	0	0	1693	0	282	233	168	143	0	0	157	120	17374	2996	13196
515,72041 Da 25,50 s	0.43	516.728			0	0	0	0	0	0	0	0	0	0	0	0	0	0	0	0	0	0	0	0	0	0	0	0	0	0	0	0	0	0	0	0	0	0	0	0	0	0	0	0	0	0	1780	1347	1460
189,90443 Da 25,03 s	0.42	190.912			1071	1941	469	905	1663	1187	1118	1273	918	0	0	0	0	0	0	482	0	0	197	0	0	0	209	540	0	0	0	238	282	761	0	0	0	0	61	152	0	0	0	0	227	312	1705	1130	1492
234,04906 Da 23,89 s	0.4	235.056			0	103	0	0	0	0	0	0	0	0	0	1051	1310	1402	2688	703	1305	386	407	278	744	1415	1668	1255	0	844	0	0	0	0	0	0	0	0	0	178	0	0	95	0	253	146	0	25	0
363,91063 Da 24,10 s	0.4	364.918			0	0	379	0	0	0	0	0	0	0	217	0	0	436	0	0	0	0	0	0	0	0	0	0	0	0	0	1114	1529	456	649	2014	365	1611	4082	2975	1925	3810	1312	844	1809	1137	0	147	0
342,08287 Da 24,74 s	0.41	343.09			1679	596	439	601	467	3054	873	360	1408	0	0	0	0	0	0	0	0	0	0	0	0	0	0	0	0	0	0	92	0	268	0	0	0	0	451	724	1084	692	0	0	242	331	715	867	1604
348,22249 Da 24,89 s	0.41	349.23			0	0	0	0	0	0	0	0	0	3868	960	780	0	1842	794	0	284	245	73	97	0	493	455	221	1057	0	217	0	0	0	0	0	0	0	0	0	0	0	0	0	0	0	0	0	0
257,89222 Da 24,84 s	0.41	258.899			1648	2015	0	721	1123	610	788	3821	497	0	0	0	0	0	0	0	0	0	0	0	0	0	0	0	0	0	0	2580	789	5476	0	0	0	0	0	0	0	0	0	0	2029	2403	2110	603	1617
487,78222 Da 24,44 s	0.41	488.789			0	774	0	1740	645	1128	413	0	0	0	0	0	0	0	0	0	0	0	611	631	0	0	0	0	0	0	0	0	0	0	0	0	0	0	0	0	0	0	0	0	0	0	963	2517	1642
221,98094 Da 24,57 s	0.41	222.988			1105	123	1573	353	272	330	0	159	279	759	954	2913	3504	1764	0	7286	3800	9003	7161	12127	12600	2536	2448	7842	985	3285	9791	0	0	0	0	0	0	0	0	0	0	0	0	0	0	0	218	326	1125
207,96562 Da 24,56 s	0.41	208.973			1589	0	1935	0	417	531	233	276	541	1277	1633	3695	2758	0	2406	5827	4105	9951	6845	8779	7006	5806	6961	7929	2367	1877	13410	73	199	0	0	0	0	0	0	197	213	255	0	0	0	0	204	527	1644
531,69497 Da 25,43 s	0.42	532.702			0	0	0	0	2138	0	888	0	0	0	0	0	0	0	0	0	182	0	0	0	0	0	0	0	0	0	0	0	0	0	0	0	0	0	0	0	0	0	0	0	0	0	2033	2464	1984
219,92704 Da 25,44 s	0.42	220.934			0	0	0	0	0	0	0	0	0	0	0	0	0	0	0	0	0	0	0	0	0	0	0	0	0	0	0	2556	801	1705	571	1205	0	727	428	596	823	682	950	219	2211	2070	0	70	0
447,73355 Da 25,60 s	0.43	448.741			0	0	0	249	0	409	2129	0	0	0	0	0	0	0	0	0	0	0	0	0	0	0	0	0	0	0	0	0	0	0	0	0	0	0	0	0	0	0	0	0	0	0	2012	1656	1527
218,01960 Da 23,85 s	0.4	219.027	A, palmeri 0,42min : 218,01886m_z	C5H15O3PS2	15250	8543	0	20266	2692	7027	7939	17560	15221	0	0	0	0	0	0	0	4397	0	0	4140	0	3677	3067	2923	0	0	2973	716	0	558	0	0	0	0	0	718	0	0	0	0	0	498	7160	5488	14386
215,91787 Da 25,64 s	0.43	216.925			449	72	521	174	150	172	348	0	509	0	0	0	0	0	0	0	0	0	0	0	0	0	0	0	0	0	0	1397	0	1021	2852	2337	4120	2563	0	0	0	0	2089	2027	0	415	223	467	558
269,78228 Da 26,23 s	0.44	270.79			1281	1728	595	1341	1358	1362	2022	1138	730	0	0	0	0	0	0	0	0	0	0	0	207	0	0	0	0	0	0	76	0	42	0	0	0	0	0	0	0	0	0	0	0	0	1235	526	1324
129,04326 Da 24,62 s	0.41	130.051			0	0	531	0	0	0	0	0	0	0	0	8676	0	12289	6660	2459	0	3798	2931	3529	3821	1498	1478	3339	4340	0	3585	0	0	376	0	0	0	0	1691	0	0	0	0	0	0	0	0	69	213
212,06712 Da 24,52 s	0.41	213.074			0	0	297	0	0	0	0	0	0	10149	8495	11120	8633	10668	11049	3345	11311	9311	6473	8805	6398	16493	5596	3580	11455	4899	10437	0	0	0	0	0	0	0	0	0	0	0	0	0	0	0	0	0	125
386,17817 Da 24,79 s	0.41	387.185			51	0	0	0	0	0	0	0	0	0	0	0	0	0	984	0	476	489	0	333	0	999	1052	425	876	0	807	0	0	0	0	0	0	0	0	0	0	0	0	0	0	0	0	0	0
241,85492 Da 25,78 s	0.43	264.844			8318	9735	2891	5544	7834	5582	5397	9649	4155	0	0	0	0	0	0	1074	0	0	0	0	503	0	0	663	0	0	0	550	436	1471	0	0	0	0	181	314	0	0	0	0	331	407	7953	2985	7988
295,05911 Da 24,77 s	0.41	296.066			813	1197	2042	540	478	672	631	138	485	2200	1410	5560	5701	4034	3885	5535	4897	7920	8429	9737	9420	6319	6147	9034	4203	3676	11167	0	228	122	0	0	0	0	0	366	0	0	0	0	0	0	563	999	972
688,19126 Da 25,86 s	0.43	345.103			0	0	0	0	0	0	0	0	0	1821	3395	2229	2198	2391	2374	0	898	0	0	572	0	484	0	0	2818	2138	0	0	0	0	0	80	0	0	0	0	0	0	0	0	0	0	0	0	0
352,08046 Da 26,33 s	0.44	353.088			891	0	1099	0	0	0	0	0	1051	912	1431	785	1152	1575	1540	0	1009	0	0	0	0	0	0	0	0	1362	0	0	801	199	0	0	0	0	656	739	0	620	0	0	0	261	907	745	938
526,13691 Da 25,65 s	0.43	264.076			0	0	109	0	0	0	0	0	0	1234	2347	1569	1516	1689	1588	0	444	131	0	0	0	0	0	0	1888	2361	0	0	0	0	0	89	0	0	0	0	0	0	0	81	0	0	0	0	0
380,07214 Da 25,77 s	0.43	381.079			10872	0	0	6348	0	0	0	0	17813	17941	29986	58957	32420	32969	25085	0	60224	0	0	0	0	0	0	0	26732	52818	0	823	0	2744	569	468	577	0	0	0	0	0	0	0	633	882	7205	0	12533
850,24037 Da 25,88 s	0.43	426.127			0	0	0	0	0	0	0	0	0	3356	4154	1995	0	3888	3584	0	840	0	0	0	0	0	0	0	4403	2233	216	0	0	0	0	83	0	0	0	0	0	0	0	0	0	0	0	0	0
253,80928 Da 26,73 s	0.45	254.817			966	1550	821	586	984	861	752	3860	245	0	0	0	0	0	0	0	0	0	0	0	0	0	0	0	0	0	0	136	0	220	1830	0	2280	2347	51	52	0	0	0	0	0	0	996	233	1120
194,00949 Da 26,23 s	0.44	195.017			109	395	484	299	135	223	153	247	180	228	232	0	0	0	161	0	0	0	0	0	0	0	0	0	0	0	0	1528	1467	934	178	255	340	478	3594	1756	2682	3344	425	490	2081	1901	0	729	0
206,00775 Da 26,48 s	0.44	207.015			174	0	629	0	0	0	0	0	0	0	0	633	1438	1065	1144	717	421	315	533	164	1054	236	248	980	412	0	139	0	83	0	0	0	0	0	0	0	0	0	0	0	0	0	0	0	190
666,22424 Da 27,60 s	0.46	705.188	Stachyose or similar_	C24H42O21	0	0	1189	2320	972	0	741	0	772	19443	29569	34240	40714	23646	29323	16841	25335	6569	11663	11691	11917	7573	7227	7715	28624	34568	1627	0	649	81	0	0	0	0	0	0	0	0	0	0	0	0	865	1317	0
828,28036 Da 27,34 s	0.46	867.244			0	0	0	527	0	0	0	0	0	9090	14489	13712	17700	10747	13448	4365	11351	3302	4133	5266	3336	3630	3705	2732	14694	11639	886	0	0	0	0	0	0	0	45	0	0	0	0	0	0	0	212	0	0
542,12553 Da 26,57 s	0.44	543.133			3452	3327	0	5786	3832	6559	0	2252	3525	18232	29856	51866	36447	30364	29623	0	0	0	0	0	0	0	0	0	24466	53141	0	0	836	186	62	0	0	0	111	0	0	0	0	0	0	0	3335	5136	3206
1028,29130 Da 27,44 s	0.46	1029.3			0	0	0	0	0	0	0	0	0	5210	6324	0	6085	4625	5470	1342	3797	1588	1614	1878	0	1672	1569	822	6470	3420	441	0	0	0	0	0	0	0	0	0	0	0	0	0	0	0	0	80	0
1190,34794 Da 27,76 s	0.46	1191.36			0	0	0	0	0	0	0	0	0	3102	2545	1404	1902	2077	2325	0	1488	677	551	916	0	713	940	0	3122	1257	0	0	0	0	0	0	0	0	0	0	0	0	0	0	0	0	0	0	0
289,84007 Da 27,67 s	0.46	290.847			30856	10076	0	38546	11237	13667	22956	420	43317	0	0	0	0	0	0	11221	4636	11187	13209	12119	11667	6162	0	8302	0	0	9885	0	0	0	0	0	0	0	0	0	0	0	0	0	0	0	11719	50236	3129
380,76221 Da 26,88 s	0.45	381.769			1117	1656	299	1549	2196	1728	2100	305	1312	0	0	0	0	0	0	0	0	273	0	0	0	0	0	0	0	0	0	0	0	0	0	0	0	68	0	0	0	0	0	0	0	0	1420	1286	1417
176,00121 Da 28,40 s	0.47	177.008			0	0	0	518	0	521	224	0	173	0	0	0	0	48	0	0	0	0	0	0	0	82	81	0	0	0	0	2460	3089	1862	0	705	0	320	7448	4219	5558	5794	921	512	3371	3435	101	145	0
236,02173 Da 28,34 s	0.47	237.029			0	0	0	0	0	0	0	53	0	0	0	0	0	0	0	0	0	0	0	0	0	0	0	0	0	0	0	1301	1218	899	0	387	0	235	4363	5060	6905	5622	375	0	2289	2305	66	0	0
130,00063 Da 29,57 s	0.49	131.008			0	0	0	190	184	0	115	0	0	0	0	0	0	0	0	0	0	0	0	0	0	0	0	0	0	0	0	1423	1340	1117	1553	1171	1539	1521	4232	1952	2584	3332	1676	2719	1463	1374	0	281	87
267,93910 Da 26,96 s	0.45	268.946			0	0	0	0	0	0	0	0	0	0	247	677	529	219	338	3045	2379	2941	3157	3067	4268	3236	2960	2290	0	125	1096	0	1389	429	0	0	0	0	1901	1378	1402	2022	0	0	801	583	0	100	0
305,89530 Da 27,11 s	0.45	306.903			0	0	0	0	0	0	0	0	0	0	0	0	0	0	0	1069	485	1380	1898	1405	1884	1438	1466	1072	0	0	639	0	0	0	0	0	0	0	0	349	0	0	0	0	0	0	0	0	0
209,93421 Da 27,41 s	0.46	210.941			0	0	1448	0	0	0	572	0	733	0	0	0	0	0	0	4268	1837	4979	5489	5805	4777	3771	3496	4239	0	0	5462	0	0	0	0	0	0	0	0	0	0	0	220	0	0	0	0	1187	592
103,10015 Da 27,38 s	0.46	104.107	Ubiqu, exudate_ 0,51min : 103,10011m_z	C5H13NO	584	0	1336	134	495	215	270	305	305	1567	1934	1828	2007	1630	784	6607	3292	3856	5169	5332	3014	3357	3086	3530	1913	2142	3568	435	216	424	250	321	152	133	280	275	350	358	279	291	326	396	555	431	359
193,94005 Da 29,77 s	0.5	232.903			1287	148	0	534	390	395	1754	0	2146	0	0	0	0	0	0	0	0	0	0	0	0	0	0	0	0	0	0	2209	0	2294	807	629	940	594	0	0	0	0	1727	1225	428	488	627	1440	1537
193,11023 Da 28,89 s	0.48	194.118			0	183	92	154	152	0	0	0	0	0	0	0	0	0	0	0	0	0	0	0	0	0	0	0	0	0	0	3898	4178	2696	1104	1178	1095	1717	4890	4602	5065	4084	1561	1185	3916	3260	221	247	178
247,88935 Da 27,56 s	0.46	248.897			601	0	1246	0	0	568	1510	0	1221	0	0	0	0	0	0	3084	532	4786	5043	4910	4096	3074	2290	3747	0	0	4530	0	0	0	0	0	0	67	152	144	185	178	0	0	138	0	0	1570	728
590,00540 Da 27,41 s	0.46	591.013			0	0	0	0	0	0	0	0	0	0	0	0	0	0	0	1201	422	1356	1369	1155	1181	1282	1178	1632	0	0	1585	0	0	0	0	0	0	0	0	0	0	0	0	0	0	0	0	0	0
138,04314 Da 30,40 s	0.51	139.05			0	2676	1131	0	0	0	790	0	0	201	297	115	248	74	328	1384	1626	1535	1718	1199	961	1834	1597	923	210	213	2543	1358	1840	976	1980	1401	1272	789	3202	5775	840	3326	3462	1657	1309	1872	751	0	133
184,02490 Da 27,57 s	0.46	185.032			1731	0	1903	61	0	0	0	0	246	602	1684	2095	6289	1633	925	6634	2637	7910	7744	10081	10996	1816	2041	6320	487	3463	8477	490	0	78	162	109	180	234	0	0	0	0	0	0	0	253	99	484	2049
296,80113 Da 27,70 s	0.46	297.808			3511	3410	880	4151	5060	5061	4375	1585	3995	0	0	0	0	0	0	288	0	287	341	299	254	0	0	0	0	0	0	170	0	0	0	143	138	0	0	0	0	0	0	125	0	0	4512	3470	4426
1012,31850 Da 27,71 s	0.46	1013.33			0	0	0	0	0	0	0	0	0	2012	1844	1376	2159	2160	3450	0	747	0	0	0	0	0	0	298	3064	1462	0	0	192	0	0	0	0	0	0	0	0	0	0	0	0	0	0	0	0
213,05257 Da 27,73 s	0.46	214.06			0	0	0	0	0	0	0	240	0	3335	2457	2251	2851	2336	1920	3697	3760	13271	6851	8205	5336	10688	10006	8199	2260	2019	15118	0	0	0	0	0	0	0	0	0	0	0	0	0	0	0	0	251	637
155,03438 Da 28,04 s	0.47	156.042	A, palmeri 0,44min : 155,03404m_z	C7H7O4	1142	440	1594	158	268	762	749	223	575	0	0	0	0	0	0	0	0	0	0	0	0	0	0	0	0	0	0	2042	6382	3150	212	223	223	0	3501	3619	2932	2412	478	483	2319	2428	365	1051	1018
526,14882 Da 28,21 s	0.47	527.156	Raffinose, Na adduct	C18H31NaO16	0	0	1635	0	0	610	0	0	0	5606	7648	9202	10341	10288	14547	5469	5425	1263	2349	1516	3568	1431	1532	3685	9241	14273	0	359	1552	652	1128	769	180	55	351	552	308	351	221	543	288	586	529	595	705
275,83554 Da 28,82 s	0.48	314.799			10847	8136	3088	12097	9313	8145	5377	9951	9752	0	0	0	0	0	0	446	0	450	274	359	352	0	0	109	0	0	0	0	0	0	0	0	0	0	0	0	0	0	0	0	0	0	8091	6767	10174
398,76938 Da 29,57 s	0.49	399.777			1331	838	813	758	1014	617	174	2502	985	0	0	0	0	0	0	0	0	0	0	0	0	0	0	0	0	0	0	0	0	0	0	0	0	0	0	0	0	0	54	115	0	0	784	636	1301
239,85897 Da 28,36 s	0.47	240.866	Klee 2	C4HO2PS4	30894	21512	10723	34239	29250	19903	15445	21266	33130	0	0	0	0	0	0	2090	192	1041	1837	943	995	245	0	654	0	0	1039	0	0	0	0	0	0	0	0	0	0	0	0	0	168	0	21768	32872	26916
477,73794 Da 30,11 s	0.5	516.701			2607	1240	605	3083	2146	1246	471	1257	2469	0	0	0	0	0	0	0	0	0	0	0	0	0	0	0	0	0	0	0	0	0	0	0	0	0	0	0	0	0	0	0	0	0	1542	1952	1939
414,74276 Da 28,41 s	0.47	415.75			4983	3060	1098	4990	3765	3085	1795	2951	4248	0	0	0	0	0	0	0	0	0	0	0	0	0	0	0	0	0	0	0	0	0	0	0	0	0	0	0	0	0	0	0	0	0	2687	3515	4099
340,81067 Da 29,13 s	0.49	341.818			16744	10954	4805	19420	15820	8952	6375	7955	20674	0	0	0	0	0	0	714	0	467	508	291	175	0	0	0	0	0	232	0	0	0	0	0	0	69	0	0	0	0	0	0	0	0	10724	22544	15831
342,80955 Da 28,45 s	0.47	343.817			5707	3446	1452	6056	5010	2989	2228	2796	6224	0	0	0	0	0	0	126	0	244	225	0	0	0	0	0	0	0	0	57	0	0	0	173	0	0	0	0	0	0	0	0	0	0	3443	6592	4651
441,76233 Da 28,94 s	0.48	442.77			4871	2956	1161	6600	4846	2486	1679	1789	6912	0	0	0	0	0	0	0	0	0	0	0	0	0	0	0	0	0	0	0	0	0	263	155	317	0	0	0	0	0	172	295	0	0	3231	7820	4706
139,06071 Da 28,87 s	0.48	140.068			223	0	707	0	0	0	0	231	0	0	35	0	0	0	0	0	0	0	0	0	0	0	0	0	0	0	0	11221	8797	11785	1086	1188	1570	935	9377	9627	10458	8332	1523	637	7817	9256	65	317	248
285,86463 Da 30,77 s	0.51	324.828			8447	8845	1390	12178	12700	9003	8380	2252	10866	0	0	0	0	0	0	640	0	764	643	539	0	0	0	395	0	0	664	0	0	0	0	0	0	0	0	0	0	0	0	0	0	0	8565	10596	7778
152,06844 Da 29,35 s	0.49	175.058	Ribitol _internal standard_	C5H12O5	0	0	257	0	205	0	0	0	0	0	0	0	0	0	0	0	0	0	0	0	0	0	0	0	0	0	0	10715	7435	11509	4930	5972	5571	6620	10350	12962	14509	10660	6086	4070	11846	14319	135	78	0
369,82532 Da 31,38 s	0.52	408.789			2464	3269	275	4138	4556	4110	4131	0	3749	0	0	0	0	0	0	0	0	0	0	154	0	0	0	0	0	0	0	0	0	0	220	0	0	0	0	0	0	0	0	0	0	0	3260	3519	2097
453,78641 Da 31,51 s	0.53	492.751			937	1434	0	1420	1734	2016	2917	0	1323	0	0	0	0	0	0	0	0	0	0	0	0	0	0	0	0	0	0	0	0	0	0	0	0	0	0	0	0	0	0	0	0	0	1768	1790	814
[truncated: 2,737 more rows]
[truncated: 169 more columns]

## Sheet: pos mode
Table S1: List of differential abundant metabolites in exudates, outer and inner tissue of asparagus roots, showing measured and theoretical masses, retention times, molecular formulas, ion intensities, p values, the confidence level of annotation, and compound class annotation up to level 3 subclass.
RT [min]	m/z meas.	M meas.	Molecular Formula	Ions	Ions corrected	Annotation	Mean of ion intensity: exudate	Mean of ion intensity: Outer tissue	Mean of ion intensity: Inner tissue	Fold Change "Inner tissue"/"Exudate"	p-Value	Fold Change "Outer tissue"/"Exudate"	p-Value	Fold Change "Outer tissue"/"Inner tissue"	p-Value	Confidence level of annotation	Compound class Level 1 Superclass	ChemOnt ID Level 1	Compound class Level 2 Class	ChemOnt ID Level 2	Compound class Level 3 Subclass	ChemOnt ID Level 3
8.68	277.182	276.175	C17H24O3	[M+H]+	[M+H]+	NCGC00169591-02, (E)-1-(4-hydroxy-3-methoxyphenyl)dec-4-en-3-one	6874.4	0	13	-223.356	0.006562	-343.72	0.006496			3	Benzenoids		Phenols		Methoxyphenols
4.6	155.071	154.064	C8H10O3	[M+H]+	[M+H]+	Vanillyl alcohol	2685.27	142.778	28.8889	-63.63	0.000406	-18.817	0.000567	3.382	0.000105	2	Benzenoids		Phenols		Methoxyphenols
4	153.055	152.048	C8H8O3	[M+H]+	[M+H]+	Isovanillin, 3-Hydroxy-4-methoxybenzaldehyde	2062.13	309	166.333					1.858	0.000264	1	Benzenoids		Phenols		Methoxyphenols
11.37	319.224	318.217	C20H30O3	[M+H]+	[M+H]+	11(12)-EpETE, (+/-)-11(12)-epoxy-5Z,8Z,14Z,17Z-eicosatetraenoic acid	11927.2	21662	3349.56					6.467	6e-06	3	Lipids and lipid-like molecules		Fatty Acyls		Fatty acids and conjugates
6.55	215.128	214.121	C11H18O4	[M+H]+	[M+H]+	(E)-2-Undecenedioic acid	10117.5	81.1111	158.444	-62.972	3e-06	-115.263	3e-06			3	Lipids and lipid-like molecules		Fatty Acyls		Fatty acids and conjugates
14.17	255.231	254.224	C16H30O2	[M+H]+	[M+H]+	palmitoleic acid	4712.27	2993.33	350.111	-13.378	0.004016			8.496	5.5e-05	3	Lipids and lipid-like molecules		Fatty Acyls		Fatty acids and conjugates
14.72	371.315	370.308	C22H42O4	[M+H]+	[M+H]+	Docosanedioic acid	2024.27	449.333	163.889	-12.351	0.007463	-4.505	0.0193	2.742	2.1e-05	3	Lipids and lipid-like molecules		Fatty Acyls		Fatty acids and conjugates
16.82	311.293	310.286	C20H38O2	[M+H]+	[M+H]+	Eicosenoic acid isomer	1818.8	681.667	19.6667	-48.609	0.048422			18.264	0.000709	3	Lipids and lipid-like molecules		Fatty Acyls		Fatty acids and conjugates
6.57	216.195	215.188	C12H25NO2	[M+H]+	[M+H]+	12-Aminododecanoic acid	1254.07	190.556	504	-2.488	0.000575	-6.581	0			3	Lipids and lipid-like molecules		Fatty Acyls		Fatty acids and conjugates
10.55	287.225	286.217	C16H30O4	[M+H]+	[M+H]+	hexadecanedioic acid	1022.27	77.6667	70.4444	-12.919	0.000122	-12.482	0.000128			3	Lipids and lipid-like molecules		Fatty Acyls		Fatty acids and conjugates
11.38	245.211	244.204	C14H28O3	[M+H]+	[M+H]+	hydroxytetradecanoic acid isomer	873.6	25.5556	0	-43.68	3e-06	-22.464	3e-06			3	Lipids and lipid-like molecules		Fatty Acyls		Fatty acids and conjugates
6.02	203.127	202.12	C10H18O4	[M+H]+	[M+H]+	Sebacic acid	768.133	97.6667	132.333	-5.709	4e-06	-7.362	3e-06			2	Lipids and lipid-like molecules		Fatty Acyls		Fatty acids and conjugates
16.52	326.343	325.336	C21H43NO	[M+H]+	[M+H]+	Henicosanamide	1454.93	828.111	309.889	-4.637	6.1e-05	-1.755	0.022112	2.642	0.009604	3	Lipids and lipid-like molecules		Fatty Acyls		Fatty amides
11.78	295.226	294.219	C18H30O3	[M+H]+	[M+H]+	fatty acid derivative C18H30O3 (e.g. 9-Oxo-10,12-octadecadienoic acid, 17-hydroxy-linolenic acid)	34826.4	11444.9	1094.56	-31.818	8.7e-05	-3.043	0.002119	10.456	1.1e-05	3	Lipids and lipid-like molecules		Fatty Acyls		Linoleic acids and derivatives
11.77	277.216	294.219	C18H30O3	[M+H]+	[M+H]+	fatty acid derivative C18H30O3 (e.g. 9-Oxo-10,12-octadecadienoic acid, 17-hydroxy-linolenic acid)	33268.5	20412.3	1703	-19.535	7.3e-05	-1.63	0.049318	11.986	1.9e-05	3	Lipids and lipid-like molecules		Fatty Acyls		Linoleic acids and derivatives
11.71	277.216	294.219	C18H30O3	[M+H]+	[M+H]+	fatty acid derivative C18H30O3 (e.g. 9-Oxo-10,12-octadecadienoic acid, 17-hydroxy-linolenic acid)	23800.8	5535.89	592.444	-39.58	5.2e-05	-4.287	0.007532			3	Lipids and lipid-like molecules		Fatty Acyls		Linoleic acids and derivatives
13.73	317.208	294.219	C18H30O3	[M+H]+	[M+H]+	fatty acid derivative C18H30O3 (e.g. 9-Oxo-10,12-octadecadienoic acid, 17-hydroxy-linolenic acid)	22513.7	105075	10157.9	-2.216	0.016046	4.667	0	10.344	0	3	Lipids and lipid-like molecules		Fatty Acyls		Linoleic acids and derivatives
7.39	295.226	294.218	C18H30O3	[M+H]+	[M+H]+	fatty acid derivative C18H30O3 (e.g. 9-Oxo-10,12-octadecadienoic acid, 17-hydroxy-linolenic acid)	20022	2757.67	495.444	-40.412	0	-7.26	0	5.566	5.4e-05	3	Lipids and lipid-like molecules		Fatty Acyls		Linoleic acids and derivatives
7.39	353.229	330.24	C18H34O5	[M+H]+	[M+H]+	hydroperoxyoctadecadienoic acid isomer 4	17231.1	5299.56	658.778	-26.156	0	-3.251	0	8.045	3.3e-05	3	Lipids and lipid-like molecules		Fatty Acyls		Linoleic acids and derivatives
9.94	335.219	312.229	C18H32O4	[M+H]+	[M+H]+	hydroperoxyoctadecadienoic acid isomer 3	17137.3	23439.9	1943.44	-8.818	0.000451			12.061	2e-05	3	Lipids and lipid-like molecules		Fatty Acyls		Linoleic acids and derivatives
9.74	335.219	312.23	C18H32O4	[M+H]+	[M+H]+	hydroperoxyoctadecadienoic acid isomer 2	16790.8	12312.1	522.222	-32.153	1e-06			23.576	4.6e-05	3	Lipids and lipid-like molecules		Fatty Acyls		Linoleic acids and derivatives
14.6	281.247	280.24	C18H32O2	[M+H]+	[M+H]+	Linoelaidic acid	5473.07	49850	8795.33			9.108	0	5.668	0	3	Lipids and lipid-like molecules		Fatty Acyls		Linoleic acids and derivatives
9.29	333.201	310.214	C18H30O4	[M+H]+	[M+H]+	fatty acid derivative C18H30O4 (e.g. Hydroxyperoxy octadecatrienoic acid)	3415.27	735.444	90.2222	-35.249	7e-06	-4.644	6.4e-05	7.591	0	3	Lipids and lipid-like molecules		Fatty Acyls		Linoleic acids and derivatives
9.04	311.218	310.211	C18H30O4	[M+H]+	[M+H]+	fatty acid derivative C18H30O4 (e.g. Hydroxyperoxy octadecatrienoic acid)	3329.87	384.889	54.1111	-51.054	2.9e-05	-8.652	8e-05	5.901	0.000197	3	Lipids and lipid-like molecules		Fatty Acyls		Linoleic acids and derivatives
9.61	335.219	312.228	C18H32O4	[M+H]+	[M+H]+	hydroperoxyoctadecadienoic acid isomer 2	3007.73	1915.67	435.889	-6.865	3.3e-05	-1.57	0.035428	4.373	4.2e-05	3	Lipids and lipid-like molecules		Fatty Acyls		Linoleic acids and derivatives
13.75	279.231	278.224	C18H30O2	[M+H]+	[M+H]+	Linolenic acid	2500.8	2640.44	1287					2.052	0.000299	2	Lipids and lipid-like molecules		Fatty Acyls		Linoleic acids and derivatives
12.46	297.242	296.235	C18H32O3	[M+H]+	[M+H]+	hydroxyoctadecadienoic isomer 3	2351.87	633.333	278.333	-8.45	0.0021	-3.713	0.007641	2.275	0.000194	3	Lipids and lipid-like molecules		Fatty Acyls		Linoleic acids and derivatives
7.91	311.218	328.222	C18H32O5	[M+H]+	[M+H]+	Trihydroxyoctadecadienoic acid isomer 1	1737.27	285.778	28.8889	-39.089	0	-6.079	1e-06	6.43	7e-06	3	Lipids and lipid-like molecules		Fatty Acyls		Linoleic acids and derivatives
14.04	295.262	294.255	C19H34O2	[M+H]+	[M+H]+	Methyl linoleate	1587.07	0	0	-79.42	0.001585	-79.42	0.001585	1	n/a	2	Lipids and lipid-like molecules		Fatty Acyls		Linoleic acids and derivatives
13.72	377.266	354.276	C21H38O4	[M+H]+	[M+H]+	Monolinolein isomer 2	821.933	89401.4	13454.7	16.186	2.8e-05	107.548	0.000411	6.645	0.001075	3	Lipids and lipid-like molecules		Fatty Acyls		Linoleic acids and derivatives
15.94	315.229	292.24	C19H32O2	[M+H]+	[M+H]+	Methyl linolenate	689.267	1858.11	438.444			2.67	0.017894	4.238	0.0053	1	Lipids and lipid-like molecules		Fatty Acyls		Linoleic acids and derivatives
3.83	309.103	308.096	C12H20O7S	[M+H]+	[M+H]+	12-sulfooxy-9,10-dihydrojasmonic acid	586.667	4096.33	504.444			6.858	0.00076	8.015	0.000674	2	Lipids and lipid-like molecules		Fatty Acyls		Linoleic acids and derivatives
17.82	613.482	612.474	C39H64O5	[M+H]+	[M+H]+	1,2-dia-linolenoyl-rac-glycerol	0	1585.56	3604.22	180.211	2e-06	79.278	0.000211	-2.273	0.000103	3	Lipids and lipid-like molecules		Fatty Acyls		Linoleic acids and derivatives
13.51	377.266	354.276	C21H38O4	[M+H]+	[M+H]+	Monolinolein isomer 1	0	8669.56	2342.67	117.244	0.043247	433.478	0.005449	3.697	0.027848	3	Lipids and lipid-like molecules		Fatty Acyls		Linoleic acids and derivatives
13.88	309.242	308.235	C19H32O3	[M+H]+	[M+H]+	unknown fatty acyl	6308.33	1993.56	265.889	-23.725	2e-05	-3.164	0.000562	7.498	0.001115	4	Lipids and lipid-like molecules		Fatty Acyls		unkown
11.23	454.292	453.285	C21H44NO7P	[M+H]+	[M+H]+	L-alpha-Lecithin; 3-sn-Phosphatidylcholine	9593.07	38190.9	9334			3.981	1e-05	4.092	1e-06	1	Lipids and lipid-like molecules		Glycerophospholipids		Glycerophosphocholines
10.87	520.34	519.332	C26H50NO7P	[M+H]+	[M+H]+	1-linoleoyl-glycero-3-phosphocholine, Lysophosphatidylcholine(18:2) isomer 2	3811.13	152921	21839.8	5.729	0.00082	40.111	5e-06	7.002	7e-06	3	Lipids and lipid-like molecules		Glycerophospholipids		Glycerophosphocholines
11.68	522.354	521.347	C26H52NO7P	[M+H]+	[M+H]+	1-Oleoyl lysophosphatidylcholine, Lysophosphatidylcholine(18:1), isomer 2	3532.73	35597.3	2157.44			10.076	4e-05	16.5	6.2e-05	3	Lipids and lipid-like molecules		Glycerophospholipids		Glycerophosphocholines
11.29	496.339	495.332	C24H50NO7P	[M+H]+	[M+H]+	L-alpha-Lecithin; 3-sn-Phosphatidylcholine	2976	67214.4	18633.1	6.261	0.00059	22.585	1e-06	3.607	1e-06	1	Lipids and lipid-like molecules		Glycerophospholipids		Glycerophosphocholines
10.66	520.34	519.332	C26H50NO7P	[M+H]+	[M+H]+	1-linoleoyl-glycero-3-phosphocholine, Lysophosphatidylcholine(18:2) isomer 1	1373.07	34516.7	6231	4.529	6.3e-05	25.09	7.6e-05	5.54	0.000232	3	Lipids and lipid-like molecules		Glycerophospholipids		Glycerophosphocholines
11.44	522.354	521.347	C26H52NO7P	[M+H]+	[M+H]+	1-Oleoyl lysophosphatidylcholine, Lysophosphatidylcholine(18:1), isomer 1	750.4	6025.22	754.333			8.001	2.9e-05	7.987	4.1e-05	3	Lipids and lipid-like molecules		Glycerophospholipids		Glycerophosphocholines
11.04	496.339	495.332	C24H50NO7P	[M+H]+	[M+H]+	1-palmitoyl-lysophosphatidylcholine, Lysophosphatidylcholine (16:0)	495.667	7460.67	1841.44	3.685	0.00364	14.931	1e-06	4.052	1e-06	3	Lipids and lipid-like molecules		Glycerophospholipids		Glycerophosphocholines
12.65	524.37	523.363	C26H54NO7P	[M+H]+	[M+H]+	1-O-Hexadecyl-2-O-acetyl-sn-glyceryl-3-phosphorylcholine	271.2	8280.11	943.667	3.412	3.1e-05	29.943	1e-06	8.774	2e-06	3	Lipids and lipid-like molecules		Glycerophospholipids		Glycerophosphocholines
11.82	510.354	509.347	C25H52NO7P	[M+H]+	[M+H]+	1-heptadecanoyl-sn-glycero-3-phosphocholine, Lysophosphatidylcholine(17:0)	237.467	13617.3	750.778	3.109	3e-06	56.394	5.2e-05	18.138	6.8e-05	3	Lipids and lipid-like molecules		Glycerophospholipids		Glycerophosphocholines
12.95	550.386	549.379	C28H56NO7P	[M+H]+	[M+H]+	1-O-Hexadecyl-2-O-(2E-butenoyl)-sn-glyceryl-3-phosphocholine	76.3333	10264.3	509.556	5.857	2e-06	117.981	4e-06	20.144	5e-06	3	Lipids and lipid-like molecules		Glycerophospholipids		Glycerophosphocholines
14.08	552.402	551.395	C28H58NO7P	[M+H]+	[M+H]+	1-O-Hexadecyl-2-O-butanoyl-sn-glyceryl-3-phosphocholine	62	2303.78	235.556	3.43	2e-06	33.55	3e-06	9.78	5e-06	3	Lipids and lipid-like molecules		Glycerophospholipids		Glycerophosphocholines
10.51	482.324	481.316	C23H48NO7P	[M+H]+	[M+H]+	1-pentadecanoyl-sn-glycero-3-phosphocholine, LPC(15:0)	38	5149.22	345.444	6.397	0	95.356	0.000111	14.906	0.000168	3	Lipids and lipid-like molecules		Glycerophospholipids		Glycerophosphocholines
15.28	782.572	781.565	C44H80NO8P	[M+H]+	[M+H]+	1,2-Dilinoleoyl-SN-glycero-3-phosphocholine, L-Dilinoleoyllecithin	3.6	3210.11	2190	98.453	0.000347	144.167	0.000498			3	Lipids and lipid-like molecules		Glycerophospholipids		Glycerophosphocholines
11.6	480.308	479.3	C23H46NO7P	[M+H]+	[M+H]+	1-Oleoyl-sn-glycero-3-phosphoethanolamine, LPE(18:1/0:0)	9426.13	7410	467.778					15.841	1.6e-05	3	Lipids and lipid-like molecules		Glycerophospholipids		Glycerophosphoethanolamines
10.82	478.293	477.285	C23H44NO7P	[M+H]+	[M+H]+	2-linoleoyl-sn-glycero-3-phosphoethanolamine, LPE(18:2)	5671.73	99162.6	13361.7	2.356	0.012894	17.484	4e-06	7.421	9e-06	3	Lipids and lipid-like molecules		Glycerophospholipids		Glycerophosphoethanolamines
10.98	454.291	453.284	C21H44NO7P	[M+H]+	[M+H]+	1-Palmitoyl-2-hydroxy-sn-glycero-3-phosphoethanolamine, 16:0 LYSO-PE	1112	3895.56	979.667			3.503	1.5e-05	3.976	1e-06	3	Lipids and lipid-like molecules		Glycerophospholipids		Glycerophosphoethanolamines
6.81	333.203	332.196	C20H28O4	[M+H]+	[M+H]+	Gibberellin A12	263.333	45.7778	99.7778					-1.754	0.037338	2	Lipids and lipid-like molecules		Prenol lipids		Diterpenoids
7.84	153.127	152.12	C10H16O	[M+H]+	[M+H]+	(-)-Perillyl alcohol	1472.33	80.8889	43.4444	-26.988	1.7e-05	-18.202	2.1e-05			1	Lipids and lipid-like molecules		Prenol lipids		Monoterpenoids
12.25	219.176	218.169	C15H22O	[M+H]+	[M+H]+	Sesquiterpene, C15H22O	1223.07	0	30.1111	-28.183	0.023788	-61.22	0.021555			3	Lipids and lipid-like molecules		Prenol lipids		Sesquiterpenoids
10.17	433.33	432.322	C27H45O4	[M+H]+	[M+H]+	Unknown Asparagus saponine C48H73O18	2848.2	1768.67	120.444	-23.219	1e-05			14.418	0.002635	3	Lipids and lipid-like molecules		Steroids and steroid derivatives		Steroidal glycosides
5.93	903.501	902.494	C45H74O18	[M+H]+	[M+H]+	saponine, e.g. Asparasaponin II or Shatavarin IX	58173.3	88329.3	39387.3			1.518	0.012122	2.242	1.2e-05	3	Lipids and lipid-like molecules		Steroids and steroid derivatives		Steroidal glycosides
10.03	741.445	740.438	C39H64O13	[M+H]+	[M+H]+	unknown saponine similar to Asparanin A	45157	48177.2	5402.44	-8.356	0.026958			8.914	0.000154	3	Lipids and lipid-like molecules		Steroids and steroid derivatives		Steroidal glycosides
5.23	1051.54	1050.53	C50H82O23	[M+H]+	[M+H]+	saponine, e.g. F-Gitonin	43832.9	142403	25285.8			3.249	0.032726	5.631	0.015024	3	Lipids and lipid-like molecules		Steroids and steroid derivatives		Steroidal glycosides
5.81	579.39	578.383	C33H54O8	[M+H]+	[M+H]+	Spirostan-3-yl hexopyranoside	32190.1	38843.4	49651	1.542	0	1.207	0.001473	-1.278	1.9e-05	3	Lipids and lipid-like molecules		Steroids and steroid derivatives		Steroidal glycosides
8.45	433.331	432.323	C27H44O4	[M+H]+	[M+H]+	Spirostandiol backbone (like Spirostan-3,15-diol), fragment of	24934.4	33087.9	3882.89	-6.422	0.0001			8.521	0.000215	3	Lipids and lipid-like molecules		Steroids and steroid derivatives		Steroidal glycosides
9.68	873.49	872.483	C44H72O17	[M+H]+	[M+H]+	Asparagusin A	18187.1	40723.8	27468.6			2.239	0.004455			3	Lipids and lipid-like molecules		Steroids and steroid derivatives		Steroidal glycosides
5.82	741.445	740.438	C39H64O13	[M+H]+	[M+H]+	unknown saponine similar to Asparanin A	16228.4	23755.6	30603	1.885	2e-06	1.464	0.0016	-1.288	6e-06	3	Lipids and lipid-like molecules		Steroids and steroid derivatives		Steroidal glycosides
6.25	741.445	740.437	C39H64O13	[M+H]+	[M+H]+	unknown saponine similar to Asparanin A	14571.5	34282.7	30935	2.123	1.5e-05	2.352	1e-06			3	Lipids and lipid-like molecules		Steroids and steroid derivatives		Steroidal glycosides
5.31	919.496	918.489	C45H74O19	[M+H]+	[M+H]+	unknown saponine, fragment of 1359	14501.9	88090.7	5380.33	-2.695	0.026441	6.073	0.000264	16.366	0.000142	3	Lipids and lipid-like molecules		Steroids and steroid derivatives		Steroidal glycosides
9.34	433.331	432.323	C27H44O4	[M+H]+	[M+H]+	Spirostandiol backbone (like Spirostan-3,15-diol), fragment of 1310.2482m/z), contains hexose, pentose, 3deoxyhexoses	14399.7	33652.1	1603.11	-8.982	4.3e-05	2.337	0.003462	20.992	0.000144	3	Lipids and lipid-like molecules		Steroids and steroid derivatives		Steroidal glycosides
10.57	417.335	416.327	C27H44O3	[M+H]+	[M+H]+	Spirostanol backbone (like Sarsapogenin), fragment of 1003.557 m/z (C50H82O20, contains hexose, 2 x deoxyhexose, pentose)	13299.1	29269	6328.33			2.201	0.008232	4.625	3.6e-05	3	Lipids and lipid-like molecules		Steroids and steroid derivatives		Steroidal glycosides
5.73	757.439	756.432	C39H64O14	[M+H]+	[M+H]+	Aspaoligonin A	11056.5	44007.3	6907.33			3.979	0	6.369	0	3	Lipids and lipid-like molecules		Steroids and steroid derivatives		Steroidal glycosides
5.82	903.501	902.494	C45H74O18	[M+H]+	[M+H]+	saponine, e.g. Asparasaponin II or Shatavarin IX	8812.07	7599	905.333	-9.689	4.4e-05			8.357	0.012529	3	Lipids and lipid-like molecules		Steroids and steroid derivatives		Steroidal glycosides
6.05	415.32	414.312	C27H42O3	[M+H]+	[M+H]+	Spirostenbetaol backbone (like Yamogenin), fragment of 1051.54m/z (C54H83O20), contains 2 hexoses	8808.6	2744.44	856.444	-10.285	0	-3.21	1e-06	3.204	1.4e-05	3	Lipids and lipid-like molecules		Steroids and steroid derivatives		Steroidal glycosides
5.72	1049.56	1048.55	C51H84O22	[M+H]+	[M+H]+	Protodioscin	8552.47	26036.6	3948.33	-2.166	0.008284	3.043	0.018129	6.592	0.00557	3	Lipids and lipid-like molecules		Steroids and steroid derivatives		Steroidal glycosides
11.59	711.435	710.427	C18H32O3	[M+H]+	[M+H]+	NCGC00347708-02_C38H62O12_beta-D-Galactopyranoside, (3beta,8xi,9xi,14xi,16xi,17xi,20xi,22xi)-spirostan-3-yl 6-O-beta-D-xylopyranosyl-	8228.53	5822.33	1477.56					3.929	0.001472	3	Lipids and lipid-like molecules		Steroids and steroid derivatives		Steroidal glycosides
5.23	757.439	756.432	C39H64O14	[M+H]+	[M+H]+	Aspaoligonin A	7533.2	28567.6	8295.11			3.791	0	3.443	0	3	Lipids and lipid-like molecules		Steroids and steroid derivatives		Steroidal glycosides
5.89	741.445	740.438	C39H64O13	[M+H]+	[M+H]+	unknown saponine similar to Asparanin A	7075	4244.33	13570.2							3	Lipids and lipid-like molecules		Steroids and steroid derivatives		Steroidal glycosides
6.45	741.444	740.437	C39H64O13	[M+H]+	[M+H]+	unknown saponine similar to Asparanin A	5760.8	17408.3	27375.6	4.75	0.000358	3.02	0.005966			3	Lipids and lipid-like molecules		Steroids and steroid derivatives		Steroidal glycosides
6.27	579.389	578.382	C33H54O8	[M+H]+	[M+H]+	Asparagoside A	5448.13	10760.1	10359.2	1.901	1.8e-05	1.975	3e-06			3	Lipids and lipid-like molecules		Steroids and steroid derivatives		Steroidal glycosides
9.6	415.319	414.312	C27H42O3	[M+H]+	[M+H]+	Spirostenbetaol backbone (like Yamogenin), fragment of 741.44m/z (C39H64O13?), contains hexose and deoxyhexose	5338.4	9489.56	796.556	-6.702	3e-06	1.778	0.049398	11.913	0.001098	3	Lipids and lipid-like molecules		Steroids and steroid derivatives		Steroidal glycosides
10.57	711.434	710.427	C38H62O12	[M+H]+	[M+H]+	NCGC00347708-02_C38H62O12_beta-D-Galactopyranoside, (3beta,8xi,9xi,14xi,16xi,17xi,20xi,22xi)-spirostan-3-yl 6-O-beta-D-xylopyranosyl-	4757.6	6457.56	574	-8.229	0.047213			11.164	0.000466	3	Lipids and lipid-like molecules		Steroids and steroid derivatives		Steroidal glycosides
16.42	417.335	416.329	C27H44O3	[M+H]+	[M+H]+	Spirostanol saponin (like Sarsapogin)	4389.27	1207.78	80.7778	-48.951	1e-06	-3.634	2.2e-05	13.47	4.3e-05	3	Lipids and lipid-like molecules		Steroids and steroid derivatives		Steroidal glycosides
6.47	319.225	318.218	C18H28N3O2	[M+H]+	[M+H]+	Unknown saponin	4375.93	25.8889	0	-218.797	0.008077	-105.586	0.008325			3	Lipids and lipid-like molecules		Steroids and steroid derivatives		Steroidal glycosides
10.28	415.319	414.312	C27H42O3	[M+H]+	[M+H]+	Spirostenbetaol backbone (like Yamogenin), fragment of 855.48m/z (C44H70O16), contains hexose, deoxyhexose, pentose	3683.4	7570	1420.67			2.055	0.023192	5.328	8.2e-05	3	Lipids and lipid-like molecules		Steroids and steroid derivatives		Steroidal glycosides
9.34	873.491	872.482	C44H72O17	[M+H]+	[M+H]+	Asparagusin A	3370.33	8770.78	1229.11	-2.739	0.006479	2.6	0.004861	7.123	0.000627	3	Lipids and lipid-like molecules		Steroids and steroid derivatives		Steroidal glycosides
11.57	417.334	416.328	C27H44O3	[M+H]+	[M+H]+	Spirostanol backbone (like Sarsapogenin), fragment of 711.423 m/z (C38H62O12, contains hexose, pentose)	2215.47	2986.44	1622.22					1.841	0.021577	3	Lipids and lipid-like molecules		Steroids and steroid derivatives		Steroidal glycosides
6.25	873.488	872.481	C44H72O17	[M+H]+	[M+H]+	Spirostan-3-yl beta-D-allopyranosyl-(1->4)-beta-D-ribopyranosyl-(1->2)-beta-D-allopyranoside, AS-1A	2159.53	3593.22	2081.44			1.662	0.001051	1.724	0.000656	3	Lipids and lipid-like molecules		Steroids and steroid derivatives		Steroidal glycosides
5.24	526.266	1050.52	C50H82O23	[M+H]+	[M+H]+	saponine, e.g. F-Gitonin	2072.2	1299.67	737.889	-2.81	0.000357	-1.595	0.017566	1.761	3.5e-05	3	Lipids and lipid-like molecules		Steroids and steroid derivatives		Steroidal glycosides
8.25	433.331	432.323	C27H44O4	[M+H]+	[M+H]+	Spirostandiol backbone (like Spirostan-3,15-diol), fragment of 1021.5360 m/z, contains 2 hexoses, 2 pentoses, RT 8.45min	1938.6	6195.67	384.444	-5.046	0.011369	3.194	0.001887	16.116	0.000294	3	Lipids and lipid-like molecules		Steroids and steroid derivatives		Steroidal glycosides
5.82	437.243	872.472	C44H72O17	[M+H]2+	[M+H]2+	Asparagusin A	1923.27	1578.67	2186.67	1.137	0.013908	-1.218	0.002998	-1.385	8.7e-05	3	Lipids and lipid-like molecules		Steroids and steroid derivatives		Steroidal glycosides
5.23	460.246	918.478	C45H74O19	[M+H]2+	[M+H]2+	unknown saponine, fragment of 1359	1494.13	2636.78	1178.11			1.76	0.000666	2.238	2e-06	3	Lipids and lipid-like molecules		Steroids and steroid derivatives		Steroidal glycosides
5.81	452.248	902.481	C45H74O18	[M+H]2+	[M+H]2+	saponine, e.g. Asparasaponin II or Shatavarin IX	1477.13	1463.78	2006.67	1.356	0.008433			-1.371	0.000813	3	Lipids and lipid-like molecules		Steroids and steroid derivatives		Steroidal glycosides
7.26	739.429	738.422	C39H62O13	[M+H]+	[M+H]+	unknown saponine	1367.4	224.889	41.5556	-26.039	9.6e-05	-6.098	0.000353	4.27	1.7e-05	3	Lipids and lipid-like molecules		Steroids and steroid derivatives		Steroidal glycosides
6.76	431.313	430.306	C27H42O4	[M+H]+	[M+H]+	Asparagus saponin similar to Nuatigenin 3-beta-D-glucopyranoside	1223.2	710.444	276.333	-4.431	1.2e-05	-1.724	0.004841	2.571	7.9e-05	3	Lipids and lipid-like molecules		Steroids and steroid derivatives		Steroidal glycosides
9.68	437.245	872.476	C44H72O17	[M+H]2+	[M+H]2+	Asparagusin A	1146.87	122.111	76.8889	-13.37	7e-06	-8.906	1e-05			3	Lipids and lipid-like molecules		Steroids and steroid derivatives		Steroidal glycosides
10.34	711.434	710.427	C38H62O12	[M+H]+	[M+H]+	NCGC00347708-02_C38H62O12_beta-D-Galactopyranoside, (3beta,8xi,9xi,14xi,16xi,17xi,20xi,22xi)-spirostan-3-yl 6-O-beta-D-xylopyranosyl-	988.667	1599.22	656.222					2.421	0.011639	3	Lipids and lipid-like molecules		Steroids and steroid derivatives		Steroidal glycosides
6.94	741.443	740.436	C39H64O13	[M+H]+	[M+H]+	unknown saponine similar to Timosaponin A3	405.667	4246.89	538.667			10.266	4.2e-05	7.82	6.3e-05	3	Lipids and lipid-like molecules		Steroids and steroid derivatives		Steroidal glycosides
7.19	741.445	740.438	C39H64O13	[M+H]+	[M+H]+	unknown saponine similar to Timosaponin A3	384.467	1382.11	1491.56	3.78	0.002282	3.498	3.9e-05			3	Lipids and lipid-like molecules		Steroids and steroid derivatives		Steroidal glycosides
9.77	724.441	723.434	C39H63O12	[M+H]+	[M+H]+	unknown saponine similar to Dioscin	17.2	2094.11	2344.56	67.957	0.003067	60.64	0.000484			3	Lipids and lipid-like molecules		Steroids and steroid derivatives		Steroidal glycosides
14.16	439.356	438.349	C30H46O2	[M+H]+	[M+H]+	unknown steroid	300.467	4950.33	387.222			16.259	2e-06	12.784	3e-06	3	Lipids and lipid-like molecules		Steroids and steroid derivatives
3.38	457.11	456.103	C17H21N4O9P	[M+H]+	[M+H]+	Riboflavin 5'-phosphate	0	216.222	29.7778			11.144	0.0087	4.917	0.017113	1	Nucleosides, nucleotides, and analogues		Flavin nucleotides		Not available
0.75	268.104	267.096	C10H13N5O4	[M+H]+	[M+H]+	Adenosine	39619.1	6580	225.333	-174.107	1.2e-05	-6.021	6.9e-05	28.916	0.00012	1	Nucleosides, nucleotides, and analogues		Purine nucleosides		Not available
0.99	282.119	281.112	C11H15N5O4	[M+H]+	[M+H]+	2-O-Methyladenosine	1842.33	0	25.5556	-47.443	5.6e-05	-92.25	5e-05			2	Nucleosides, nucleotides, and analogues		Purine nucleosides		Not available
0.79	252.108	251.101	C10H13N5O3	[M+H]+	[M+H]+	2'-deoxyadenosine	11356.9	173.778	0	-567.843	7.1e-05	-63.723	8.2e-05	8.911	0.001664	2	Nucleosides, nucleotides, and analogues		Purine nucleosides		Purine 2'-deoxyribonucleosides
0.74	348.07	347.063	C10H14N5O7P	[M+H]+	[M+H]+	adenosine 5'-monophosphate	1623.07	440.111	17.5556	-52.545	3.7e-05	-3.688	0.000646	14.248	0.002576	1	Nucleosides, nucleotides, and analogues		Purine nucleotides		Purine ribonucleotides
4.16	279.165	278.158	C15H22N2O3	[M+H]+	[M+H]+	H-Phe-Leu-OH, Phenylalanyl-Leucine	4696.13	1402.22	297.111	-15.806	6.7e-05	-3.338	0.001059	4.734	0.005221	1	Organic acids and derivatives		Carboxylic acids and derivatives		Amino acids, peptides, and analogues
3.92	279.168	278.16	C15H22N2O3	[M+H]+	[M+H]+	H-Phe-Leu-OH, Phenylalanyl-Leucine	4499.13	628.333	142.222	-30.676	0.000241	-7.16	0.000674	4.284	1e-06	3	Organic acids and derivatives		Carboxylic acids and derivatives		Amino acids, peptides, and analogues
3.37	245.185	244.177	C12H24N2O3	[M+H]+	[M+H]+	H-Ile-Leu-OH, Isoleucyl-Leucine	4176.87	652.333	129.222	-31.248	0.000626	-6.403	0.001877	4.88	0	1	Organic acids and derivatives		Carboxylic acids and derivatives		Amino acids, peptides, and analogues
2.66	231.169	230.162	C11H22N2O3	[M+H]+	[M+H]+	H-Val-Leu-OH, Valyl-Leucine	1810.53	447.778	70	-23.633	0.000635	-4.046	0.004016	5.841	0	1	Organic acids and derivatives		Carboxylic acids and derivatives		Amino acids, peptides, and analogues
4.32	342.233	341.226	C17H31N3O4	[M+H]+	[M+H]+	Ile-Pro-Ile, Diprotin A	1415.4	47.3333	25.4444	-34.62	0.000182	-23.397	0.000208			2	Organic acids and derivatives		Carboxylic acids and derivatives		Amino acids, peptides, and analogues
3.19	295.162	294.154	C15H22N2O4	[M+H]+	[M+H]+	H-Tyr-Leu-OH, L-Tyrosyl-L-leucine	1151.67	305.889	27.8889	-26.54	0.000241	-3.742	0.002372	7.092	0.000275	2	Organic acids and derivatives		Carboxylic acids and derivatives		Amino acids, peptides, and analogues
3.21	265.152	264.145	C14H20N2O3	[M+H]+	[M+H]+	H-Val-Phe-OH, L-valyl-L-phenylalanine	1116.27	411.556	81.4444	-12.699	0.001043	-2.719	0.014286	4.671	0.000187	2	Organic acids and derivatives		Carboxylic acids and derivatives		Amino acids, peptides, and analogues
0.39	116.071	115.064	C5H9NO2	[M+H]+	[M+H]+	L-Proline	679.733	2032.33	4118.56	6.047	0	2.984	0.000629	-2.027	1.5e-05	1	Organic acids and derivatives		Carboxylic acids and derivatives		Amino acids, peptides, and analogues
0.7	150.059	149.052	C5H11NO2S	[M+H]+	[M+H]+	L-methionine	448.6	1912.67	1487.33	3.306	1e-06	4.251	0	1.286	0.030837	1	Organic acids and derivatives		Carboxylic acids and derivatives		Amino acids, peptides, and analogues
0.38	156.077	155.069	C6H9N3O2	[M+H]+	[M+H]+	L-Histidine	317.733	2083.56	3427.89	10.654	0	6.476	0	-1.645	0.000159	1	Organic acids and derivatives		Carboxylic acids and derivatives		Amino acids, peptides, and analogues
0.54	176.106	175.099	C6H13N3O3	[M+H]+	[M+H]+	L-Citrulline	175.333	7550.78	10610.8	57.471	0.000329	40.889	9.9e-05			1	Organic acids and derivatives		Carboxylic acids and derivatives		Amino acids, peptides, and analogues
0.38	130.094	129.087	C6H11NO2	[M+H]+	[M+H]+	Pipecolic acid	9.6	1161	2322.22	86.221	0	43.106	2e-06	-2	1.4e-05	3	Organic acids and derivatives		Carboxylic acids and derivatives		Amino acids, peptides, and analogues
0.71	307.087	612.159	C20H32N6O12S2		[M+2H]2+	oxidized glutathione	0	9134.56	4209.22	210.461	0	456.728	0.000119	2.17	0.005535	2	Organic acids and derivatives		Carboxylic acids and derivatives		Amino acids, peptides, and analogues
0.7	613.16	612.152	C20H32N6O12S2	[M+H]+	[2M-2H+H]+	L-Glutathione, reduced	0	1670	370.556	18.528	3.4e-05	83.5	0.001244	4.507	0.00492	1	Organic acids and derivatives		Carboxylic acids and derivatives		Amino acids, peptides, and analogues
0.7	230.99	192.028	C6H8O7	[M+H]+	[M+H]+	citric acid	199.867	9061.22	1208.56	5.633	0	42.237	3.1e-05	7.498	7.5e-05	1	Organic acids and derivatives		Carboxylic acids and derivatives		Tricarboxylic acids and derivatives
0.7	157.013	156.006	C6H4O5	[M+H]+	[M+H]+	2-maleylacetate	391.533	1973.67	1545.56	3.908	1e-06	4.99	0	1.277	0.029551	3	Organic acids and derivatives		Keto acids and derivatives		Medium-chain keto acids and derivatives
10.08	318.3	317.292	C18H39NO3	[M+H]+	[M+H]+	Phytosphingosine-like compound 1	6724.93	30.4444	0	-336.38	0.02637	-153.676	0.026822			3	Organic nitrogen compounds		Organonitrogen compounds		Amines
9.25	316.284	315.277	C18H37NO3	[M+H]+	[M+H]+	hydroxysphingosine isomer	3393.87	3818.67	2279					1.676	0.000554	3	Organic nitrogen compounds		Organonitrogen compounds		Amines
0.56	150.112	149.105	C6H15NO3	[M+H]+	[M+H]+	Triethanolamine	3220.33	0	0	-161.15	0.022493	-161.15	0.022493	1	n/a	3	Organic nitrogen compounds		Organonitrogen compounds		Amines
9.65	318.3	317.292	C18H39NO3	[M+H]+	[M+H]+	Phytosphingosine	1697.53	17394	6748.44	3.951	0.002557	10.183	8.8e-05	2.577	0.002004	3	Organic nitrogen compounds		Organonitrogen compounds		Amines
10.4	258.242	257.235	C15H31NO2	[M+H]+	[M+H]+	2S-Amino-4E-pentadecene-1,3R-diol	1267.4	348.778	15.8889	-40.391	0.021574					3	Organic nitrogen compounds		Organonitrogen compounds		Amines
9.22	286.273	285.266	C17H35NO2	[M+H]+	[M+H]+	heptadecasphing-4-enine	87.3333	1845.44	3407.78	34.306	5e-06	18.578	0	-1.847	0.000888	3	Organic nitrogen compounds		Organonitrogen compounds		Amines
0.46	705.188	666.224	C24H42O21	[M+H]+	[M+H]+	Stachyose	796.2	11636.8	29918.1	37.451	0	14.567	0.007582	-2.571	0.000237	3	Organic oxygen compounds		Organic oxygen compounds		Carbohydrates and carbohydrate conjugates
3.11	395.132	394.125	C19H22O9	[M+H]+	[M+H]+	Asparagus metabolite similar to Aloesin	562.2	1612.56	1110.89	1.944	0.03627	2.821	0.000878	1.452	0.02243	4	Organic oxygen compounds		Organic oxygen compounds		Carbohydrates and carbohydrate conjugates
0.7	649.221	666.224	C24H42O21	[M+H]+	[M+H]+	Maltotetraose	107.133	1797.33	8550.89	74.269	0	15.611	0.00105	-4.758	0	3	Organic oxygen compounds		Organic oxygen compounds		Carbohydrates and carbohydrate conjugates
1.64	206.138	205.131	C9H19NO4	[M+H]+	[M+H]+	D-Panthenol	1475.73	1775	428	-3.451	0.004404			4.147	0.019353	1	Organic oxygen compounds		Organooxygen compounds		Alcohols and polyols
0.68	325.112	342.115	C12H22O11	[M+H]+	[M+H]+	maltose isomer	1356.2	18365.1	58683	43.27	0	13.542	0.001101	-3.195	0	3	Organic oxygen compounds		Organooxygen compounds		Carbohydrates and carbohydrate conjugates
0.69	289.091	288.084	C12H16O8	[M+H]+	[M+H]+	maltol glucoside	303.133	3368.33	10280.1	33.183	0	10.873	0.000829	-3.052	1e-06	3	Organic oxygen compounds		Organooxygen compounds		Carbohydrates and carbohydrate conjugates
0.69	505.176	504.169	C18H32O16	[M+H]+	[M+H]+	trisaccharide, Gentianose or similar	135.867	2983.11	8896.33	60.165	0	20.174	0.001438	-2.982	7e-06	3	Organic oxygen compounds		Organooxygen compounds		Carbohydrates and carbohydrate conjugates
4.41	167.071	166.063	C9H10O3	[M+H]+	[M+H]+	Acetovanillone; Apocynin	1615.2	110.111	60.6667	-22.54	0.00012	-13.106	0.00016			1	Organic oxygen compounds		Organooxygen compounds		Carbonyl compounds
[truncated: 40 more rows]

## Sheet: neg mode
RT [min]	m/z meas.	M meas.	Molecular Formula	Ions	Ions corrected	Annotation	Mean of ion intensity: exudate	Mean of ion intensity: Outer tissue	Mean of ion intensity: Inner tissue	Fold Change "Inner tissue"/"Exudate"	p-Value	Fold Change "Outer tissue"/"Exudate"	p-Value	Fold Change "Outer tissue"/"Inner tissue"	p-Value	Confidence level of annotation	Compound class Level 1 Superclass	ChemOnt ID Level 1	Compound class Level 2 Class	ChemOnt ID Level 2	Compound class Level 3 Subclass
[truncated: 139 more rows]
