# Supplementary material for: Tissue-specific signatures of metabolites and proteins in asparagus roots and exudates
Source: Hortic Res. 2021 Apr 1;8:86. doi: 10.1038/s41438-021-00510-5 (PMC8016990; doi:10.1038/s41438-021-00510-5)
Supplement: Supplementary file 7 — Table S3 [file 41438_2021_510_MOESM7_ESM.xlsx]

## Sheet: only in outer tissue
Supplemental Table S3: Functional grouping of proteins that were differentially abundant in outer and inner tissue of asparagus roots. Tables are divided between proteins that have been identified in one tissue exclusively or as differentially-expressed.
Accession	Description	Sum PEP Score	Coverage [%]	# Peptides	# PSMs	MW [kDa]	calc. pI	KEGG Pathway		KEGG ID
1150705068	LOW QUALITY PROTEIN: protein HOTHEAD-like [Asparagus officinalis]	22.948	3	3	15	72	8.66	Metabolism	Amino acid metabolism	K00108
1150689602	glutathione transferase GST 23-like [Asparagus officinalis]	33.686	27	5	36	26.4	6.04	Metabolism	Amino acid metabolism	K00799
1150721989	probable glutathione S-transferase [Asparagus officinalis]	11.354	20	3	6	21.2	9.23	Metabolism	Amino acid metabolism	K00799
1150729275	glutathione S-transferase U8-like [Asparagus officinalis]	12.485	12	2	2	26	6.01	Metabolism	Amino acid metabolism	K00799
1150745665	glutathione transferase GST 23-like [Asparagus officinalis]	64.528	22	8	83	26.3	5.29	Metabolism	Amino acid metabolism	K00799
1150735158	alanine--glyoxylate aminotransferase 2 homolog 3, mitochondrial-like [Asparagus officinalis]	7.151	8	2	11	51.4	7.9	Metabolism	Amino acid metabolism	K00827
1150704619	ornithine decarboxylase-like [Asparagus officinalis]	15.219	11	3	7	38.3	7.97	Metabolism	Amino acid metabolism	K01581
1150723352	phospho-2-dehydro-3-deoxyheptonate aldolase 1, chloroplastic-like [Asparagus officinalis]	22.417	18	5	26	46.2	6.9	Metabolism	Amino acid metabolism	K01626
1150724076	phenylalanine ammonia-lyase-like isoform X1 [Asparagus officinalis]	69.707	10	9	62	76.6	6.58	Metabolism	Amino acid metabolism	K10775
1150676487	peroxidase 72-like [Asparagus officinalis]	32.373	14	4	26	36.2	8.35	Metabolism	Biosynthesis of other secondary metabolites	K00430
1150691005	peroxidase 3-like [Asparagus officinalis]	13.944	7	2	21	35.1	8.9	Metabolism	Biosynthesis of other secondary metabolites	K00430
1150730849	cationic peroxidase 1-like [Asparagus officinalis]	5.855	8	2	5	33.9	7.9	Metabolism	Biosynthesis of other secondary metabolites	K00430
1150683413	flavonoid 3',5'-methyltransferase-like isoform X1 [Asparagus officinalis]	23.933	15	3	15	27.5	5.4	Metabolism	Biosynthesis of other secondary metabolites	K00588
1150733907	laccase-3-like [Asparagus officinalis]	21.193	7	2	19	61.5	6.48	Metabolism	Biosynthesis of other secondary metabolites	K05909
1150739266	probable terpene synthase 9 [Asparagus officinalis]	36.801	22	4	27	35.7	5.55	Metabolism	Biosynthesis of other secondary metabolites	K12742
1150711748	putrescine hydroxycinnamoyltransferase 1-like [Asparagus officinalis]	42.641	28	8	27	45.9	6.73	Metabolism	Biosynthesis of other secondary metabolites	K13065
1150715984	putrescine hydroxycinnamoyltransferase 1-like, partial [Asparagus officinalis]	16.875	22	3	10	26.1	6.8	Metabolism	Biosynthesis of other secondary metabolites	K13065
1150717769	myrcene synthase, chloroplastic-like [Asparagus officinalis]	61.822	21	6	44	40.8	7.11	Metabolism	Biosynthesis of other secondary metabolites	K15096
1150748858	glucuronoxylan 4-O-methyltransferase 1-like [Asparagus officinalis]	34.597	30	4	29	32.8	7.52	Metabolism	Biosynthesis of other secondary metabolites	K18801
1150718328	berberine bridge enzyme-like 22 [Asparagus officinalis]	35.523	15	8	29	61	6.46	Metabolism	Biosynthesis of other secondary metabolites	K22395
1150719504	berberine bridge enzyme-like 22 [Asparagus officinalis]	21.724	11	6	28	63.6	6.67	Metabolism	Biosynthesis of other secondary metabolites	K22395
1150719563	berberine bridge enzyme-like 8 [Asparagus officinalis]	46.696	25	10	37	61	6.47	Metabolism	Biosynthesis of other secondary metabolites	K22395
1150675457	isoflavone reductase-like protein [Asparagus officinalis]	26.597	18	3	26	33.5	5.74	Metabolism	Biosynthesis of other secondary metabolites	K23050
1150743321	LOW QUALITY PROTEIN: fructokinase-1-like [Asparagus officinalis]	17.451	11	2	15	33.4	7.5	Metabolism	Carbohydrate metabolism	K00847
1150712604	acidic mammalian chitinase-like, partial [Asparagus officinalis]	5.032	15	1	3	15.3	7.31	Metabolism	Carbohydrate metabolism	K01183
1150735938	triosephosphate isomerase, cytosolic-like isoform X1 [Asparagus officinalis]	20.936	15	4	24	30.6	7.72	Metabolism	Carbohydrate metabolism	K01803
1150732618	actin-7 [Asparagus officinalis]	538.246	85	37	950	41.7	5.49	Cellular Processes	Cell growth and death	K10355
1150687873	uncharacterized protein LOC109832048 isoform X1 [Asparagus officinalis]	30.056	19	3	17	22.1	7.37	Cellular Processes	Cell growth and death	K17751
1150729583	Bowman-Birk type proteinase inhibitor D-II-like [Asparagus officinalis]	11.844	31	3	14	13.4	7.03	Genetic Information Processing	Chromosome and associated proteins	K11450
1150699019	ferredoxin, root R-B2-like [Asparagus officinalis]	46.851	45	4	49	16.4	5.27	Metabolism	Energy metabolism	K02639
1150727888	26S protease regulatory subunit 8 homolog A-like [Asparagus officinalis]	113.324	52	16	120	40.8	8.85	Genetic Information Processing	Folding, sorting and degradation	K03066
1150713377	26S proteasome regulatory subunit RPN13 isoform X1 [Asparagus officinalis]	13.956	12	1	6	33.8	4.53	Genetic Information Processing	Folding, sorting and degradation	K06691
1150731791	LOW QUALITY PROTEIN: syntaxin-121-like [Asparagus officinalis]	8.394	8	2	11	33.2	7.46	Genetic Information Processing	Folding, sorting and degradation	K08486
1150677684	LOW QUALITY PROTEIN: syntaxin-22-like [Asparagus officinalis]	5.138	14	1	2	30	5.92	Genetic Information Processing	Folding, sorting and degradation	K08488
1150714278	acyl-coenzyme A oxidase 4, peroxisomal-like [Asparagus officinalis]	25.072	18	5	23	47.9	8.44	Metabolism	Lipid metabolism	K00232
1150723105	phospholipase D delta-like [Asparagus officinalis]	8.72	3	2	13	91.5	8.16	Metabolism	Lipid metabolism	K01115
1150680431	long chain acyl-CoA synthetase 4-like [Asparagus officinalis]	31.02	9	7	41	73.3	6.95	Metabolism	Lipid metabolism	K01897
1150728941	LOW QUALITY PROTEIN: long chain acyl-CoA synthetase 1-like [Asparagus officinalis]	18.717	8	3	11	75.1	7.24	Metabolism	Lipid metabolism	K01897
1150715430	seed trypsin/chymotrypsin inhibitor IVA-like [Asparagus officinalis]	16.896	34	4	29	13	5.1	Metabolism	Lipid metabolism	K03642
1150697308	12-oxophytodienoate reductase 1-like [Asparagus officinalis]	11.309	7	3	8	40.2	5.36	Metabolism	Lipid metabolism	K05894
1150682739	very-long-chain enoyl-CoA reductase-like [Asparagus officinalis]	14.55	9	3	13	36.1	9.6	Metabolism	Lipid metabolism	K10258
1150750692	probable fatty acyl-CoA reductase 4 [Asparagus officinalis]	20.558	7	3	13	57	8.19	Metabolism	Lipid metabolism	K13356
1150701977	LOW QUALITY PROTEIN: long-chain-alcohol oxidase FAO4A-like [Asparagus officinalis]	11.702	8	3	6	79.8	8.59	Metabolism	Lipid metabolism	K17756
1150715573	protein STRICTOSIDINE SYNTHASE-LIKE 3-like [Asparagus officinalis]	8.632	8	2	5	43.6	6.65	Genetic Information Processing	Membrane trafficking	K21407
1150726542	NAD(P)H dehydrogenase (quinone) FQR1-like [Asparagus officinalis]	40.323	13	5	53	20.2	5.82	Metabolism	Metabolism of cofactors and vitamins	K03809
1150672361	outer envelope pore protein 16-3, chloroplastic/mitochondrial-like [Asparagus officinalis]	2.926	12	1	2	16.8	9.2	Genetic Information Processing	Mitochondrial biogenesis	K17790
1150697491	mitochondrial import inner membrane translocase subunit PAM16 like 2-like [Asparagus officinalis]	1.959	13	1	1	15.3	8.79	Genetic Information Processing	Mitochondrial biogenesis	K17805
1150728647	uncharacterized protein C6C3.02c-like isoform X1 [Asparagus officinalis]	5.29	10	1	5	14.8	8.9	Genetic Information Processing	Mitochondrial biogenesis	K22759
1150724701	calmodulin-7 [Asparagus officinalis]	6.213	30	2	16	16.8	4.27	Environmental Information Processing	Signal transduction	K02183
1150727454	pathogenesis-related protein PRB1-3-like [Asparagus officinalis]	28.374	24	3	20	17.7	6.51	Environmental Information Processing	Signal transduction	K13449
1150710526	probable xyloglucan endotransglucosylase/hydrolase protein 23 [Asparagus officinalis]	24.06	11	3	14	31.6	6.79	Environmental Information Processing	Signal transduction	K14504
1150723013	LOW QUALITY PROTEIN: chitinase 1-like [Asparagus officinalis]	7.007	10	2	5	34.7	7.55	Environmental Information Processing	Signal transduction	K20547
1150745901	uncharacterized protein LOC109824854 [Asparagus officinalis]	11.734	11	1	9	18.5	5.2	Genetic Information Processing	Transcription	K00554
1150688145	LOW QUALITY PROTEIN: floral homeotic protein APETALA 2-like [Asparagus officinalis]	2.084	11	1	2	16.1	9.03	Genetic Information Processing	Transcription	K09284
1150740903	tyrosine--tRNA ligase 1, cytoplasmic-like [Asparagus officinalis]	3.942	5	2	14	35.1	8.38	Genetic Information Processing	Translation	K01866
1150729883	60S ribosomal protein L13a-4-like [Asparagus officinalis]	61.345	52	9	108	17.5	10.45	Genetic Information Processing	Translation	K02872
1150725411	metallothionein-like protein type 2 [Asparagus officinalis]	2.344	16	1	4	7.9	4.89	Cellular Processes	Transport and catabolism	K02051
1150702568	ras-related protein RABD1 [Asparagus officinalis]	17.047	27	5	17	22.7	5.48	Cellular Processes	Transport and catabolism	K07874
1150677177	ras-related protein Rab7 [Asparagus officinalis]	20.834	29	4	24	23.1	5.5	Cellular Processes	Transport and catabolism	K07897
1150707230	vacuolar protein sorting-associated protein 32 homolog 2-like [Asparagus officinalis]	8.976	11	2	3	24.5	4.75	Cellular Processes	Transport and catabolism	K12194
1150675703	transmembrane 9 superfamily member 8-like [Asparagus officinalis]	9.685	6	2	3	73.7	6.48	Cellular Processes	Transport and catabolism	K17086
1150717446	transmembrane 9 superfamily member 7-like [Asparagus officinalis]	15.358	4	2	27	72.8	7.34	Cellular Processes	Transport and catabolism	K17086
1150745940	transmembrane 9 superfamily member 1-like [Asparagus officinalis]	9.104	6	3	11	66.5	7.78	Cellular Processes	Transport and catabolism	K17087
1150728688	purple acid phosphatase 2 [Asparagus officinalis]	12.763	10	2	5	54.8	6.96	Cellular Processes	Transport and catabolism	K22390
1150669453	putative germin-like protein 2-1 [Asparagus officinalis]	16.879	11	2	14	23.7	8.84	not assigned
1150673097	protein LYK5-like [Asparagus officinalis]	6.703	2	2	6	116.3	8.53	not assigned
1150675519	endonuclease 2-like [Asparagus officinalis]	3.499	12	1	2	28.9	5.27	not assigned
1150679311	vesicle-associated protein 1-1-like [Asparagus officinalis]	15.882	14	4	28	26.3	7.69	not assigned
1150681655	cytochrome P450 71A1-like [Asparagus officinalis]	11.031	8	3	12	57.7	7.55	not assigned
1150682181	long chain acyl-CoA synthetase 6, peroxisomal-like [Asparagus officinalis]	8.416	27	2	8	16.3	7.34	not assigned
1150684945	uncharacterized protein LOC109830678 isoform X1 [Asparagus officinalis]	7.101	6	2	4	35.7	5.2	not assigned
1150687769	LOW QUALITY PROTEIN: cation/H(+) antiporter 19 [Asparagus officinalis]	8.585	3	2	4	89.1	9.16	not assigned
1150688756	LOW QUALITY PROTEIN: GDSL esterase/lipase At1g74460-like [Asparagus officinalis]	6.82	9	2	4	38.7	7.65	not assigned
1150689744	patatin-like protein 2 isoform X1 [Asparagus officinalis]	88.791	19	6	55	44.6	6.8	not assigned
1150690425	LOW QUALITY PROTEIN: thaumatin-like protein [Asparagus officinalis]	25.359	38	5	21	20.1	5.82	not assigned
1150692480	dynamin-related protein 1C [Asparagus officinalis]	23.36	9	5	26	67.6	7.2	not assigned
1150692863	protein CELLULOSE SYNTHASE INTERACTIVE 1-like [Asparagus officinalis]	7.341	2	2	3	222.8	5.24	not assigned
1150694897	uclacyanin 1-like [Asparagus officinalis]	3.819	38	1	1	11.7	6.1	not assigned
1150695926	PLASMODESMATA CALLOSE-BINDING PROTEIN 3-like [Asparagus officinalis]	5.493	11	1	2	13.9	5.95	not assigned
1150697747	LOW QUALITY PROTEIN: 8-hydroxygeraniol dehydrogenase-like [Asparagus officinalis]	20.375	19	2	15	33.7	6.64	not assigned
1150700227	O-acyltransferase WSD1-like [Asparagus officinalis]	8.609	8	2	8	52.4	8.65	not assigned
1150700397	GDSL esterase/lipase At3g26430-like [Asparagus officinalis]	23.618	7	2	10	42	8.02	not assigned
1150704156	polygalacturonase-like [Asparagus officinalis]	17.988	7	5	10	81.2	7.03	not assigned
1150705968	NADH dehydrogenase [ubiquinone] 1 beta subcomplex subunit 8, mitochondrial [Asparagus officinalis]	1.573	13	1	1	13.9	6.54	not assigned
1150706478	uncharacterized protein LOC109839915 [Asparagus officinalis]	39.463	16	6	21	45.4	6.32	not assigned
1150709859	uncharacterized protein LOC109841113 isoform X2 [Asparagus officinalis]	7.852	11	2	13	29.1	5.66	not assigned
1150709933	PTI1-like tyrosine-protein kinase At3g15890 [Asparagus officinalis]	7.17	7	2	8	39.8	6.9	not assigned
1150713605	uncharacterized protein LOC109842997 [Asparagus officinalis]	22.985	6	2	11	50.6	6.44	not assigned
1150714274	subtilisin-like protease SBT1.2 [Asparagus officinalis]	12.728	11	3	5	72.9	8.07	not assigned
1150718353	CASP-like protein 1B1 [Asparagus officinalis]	4.181	12	2	8	22.1	9.66	not assigned
1150720450	uncharacterized protein LOC109845997 [Asparagus officinalis]	16.767	9	4	28	50.4	8.27	not assigned
1150721196	(-)-alpha-terpineol synthase-like isoform X1 [Asparagus officinalis]	142.989	25	14	110	74.4	6.35	not assigned
1150723498	desiccation-related protein PCC13-62-like [Asparagus officinalis]	73.805	25	7	54	37.2	5.19	not assigned
1150725132	probable LRR receptor-like serine/threonine-protein kinase At1g06840 [Asparagus officinalis]	40.733	9	5	26	103.2	5.96	not assigned
1150726204	UDP-glucuronic acid decarboxylase 4-like [Asparagus officinalis]	16.133	20	4	24	18.8	6.95	not assigned
1150729771	uncharacterized protein LOC109850149 [Asparagus officinalis]	89.379	20	7	70	19.2	6.1	not assigned
1150731607	pathogenesis-related protein 1-like [Asparagus officinalis]	87.512	45	8	179	16.8	7.05	not assigned
1150733243	uncharacterized protein LOC109851565 [Asparagus officinalis]	4.472	14	1	4	16.5	8.97	not assigned
1150733323	vesicle-associated protein 1-1-like [Asparagus officinalis]	26.812	23	5	36	25.9	6.27	not assigned
1150735967	non-specific lipid-transfer protein 8-like [Asparagus officinalis]	15.148	18	2	20	12	6.38	not assigned
1150738564	uncharacterized protein LOC109821603 [Asparagus officinalis]	15.309	32	3	11	16.1	8.53	not assigned
1150740867	uncharacterized protein LOC109822716 [Asparagus officinalis]	15.767	34	4	13	16	7.3	not assigned
1150741393	uncharacterized protein LOC109822931 [Asparagus officinalis]	8.648	22	2	9	16.2	8.37	not assigned
1150750624	UDP-glycosyltransferase 92A1-like, partial [Asparagus officinalis]	16.554	14	4	13	48	6.84	not assigned
1150689455	ABC transporter G family member 11-like [Asparagus officinalis]	6.597	3	2	3	76.1	8.07	not assigned

## Sheet: sign high outer tissue
Accession	Description	Sum PEP Score	Coverage [%]	# Peptides	# PSMs	MW [kDa]	calc. pI	Abundance Ratio: (Cortex) / (Epidermis)	Abundance Ratio Adj. P-Value: (Cortex) / (Epidermis)	Abundance Ratio Variability [%]: (Cortex) / (Epidermis)	Abundances (Grouped): Cortex	Abundances (Grouped): Epidermis	Abundances (Grouped) CV [%]: Cortex	Abundances (Grouped) CV [%]: Epidermis	KEGG Pathway		KEGG ID
1150687774	cathepsin B-like [Asparagus officinalis]	76.228	34	10	79	39.9	6.34	0.259	0.0413786	3.39	40.3	159.7	4.75	5.1	Cellular processes	Transport and catabolism	K01363
1150695579	calcium-transporting ATPase 1, plasma membrane-type-like [Asparagus officinalis]	13.282	2	3	14	191.3	6.42	0.18	0.043761	10.13	28.9	171.1	22.37	12.63	Cellular processes	Transport and catabolism	K01537
1150747858	LOW QUALITY PROTEIN: superoxide dismutase [Cu-Zn], chloroplastic-like [Asparagus officinalis]	55.839	36	4	44	21.7	6.32	0.245	0.049753	10.4	39.4	160.6	39.36	21.7	Cellular processes	Transport and catabolism	K04565
1150676317	profilin [Asparagus officinalis]	35.262	41	6	75	14.3	4.78	0.625	0.043761	2.87	76.7	123.3	19.72	12.21	Cellular processes	Cell motility	K05759
1150724715	actin-depolymerizing factor 7-like isoform X1 [Asparagus officinalis]	56.734	67	7	57	16	5.71	0.384	0.0457995	0.22	59.6	140.4	13.17	12.1	Cellular processes	Cell motility	K05765
1150678524	ras-related protein RABB1c isoform X1 [Asparagus officinalis]	49.596	37	7	43	23.2	7.01	0.481	0.0323939	2.03	64.9	135.1	15.62	8.91	Cellular processes	Transport and catabolism	K07877
1150682822	ras-related protein RABE1c-like [Asparagus officinalis]	115.349	67	15	138	24	8.22	0.505	0.0323939	7.49	67.1	132.9	24.54	12.52	Cellular processes	Transport and catabolism	K07901
1150746456	ras-related protein RABC1 isoform X1 [Asparagus officinalis]	12.715	23	4	14	23.5	6.68	0.556	0.049753	8.18	73.3	126.7	24.06	18.72	Cellular processes	Transport and catabolism	K07910
1150708519	ADP-ribosylation factor 1-like [Asparagus officinalis]	88.938	63	9	110	20.6	7.5	0.13	0.0383464	35	22.3	177.7	33.53	5.64	Cellular processes	Transport and catabolism	K07937
1150679111	AP-2 complex subunit alpha-2-like [Asparagus officinalis]	10.763	7	4	9	113.3	6.21	0.338	0.0475511	3.8	54.3	145.7	8.94	10.57	Cellular processes	Transport and catabolism	K11824
1150700055	AP-2 complex subunit sigma-like [Asparagus officinalis]	7.834	17	3	25	17.2	6.28	0.491	0.0383464	4.61	65.8	134.2	2.13	2.1	Cellular processes	Transport and catabolism	K11827
1150696458	coatomer subunit beta'-1-like [Asparagus officinalis]	30.731	12	8	50	84.1	6.4	0.409	0.0415703	11.6	58.1	141.9	26.67	5.02	Cellular processes	Transport and catabolism	K17302
1150704764	LOW QUALITY PROTEIN: patellin-3-like [Asparagus officinalis]	153.856	43	21	176	62.3	5.39	0.322	0.0538947	19.61	49.8	150.2	14.28	9.76	Cellular processes	Transport and catabolism	K19996
1150678566	conserved oligomeric Golgi complex subunit 7 isoform X2 [Asparagus officinalis]	7.464	3	2	6	92.1	5.26	0.511	0.0433262	17.29	67.6	132.4	21.4	6.84	Cellular processes	Transport and catabolism	K20294
1150691442	trafficking protein particle complex subunit 3 [Asparagus officinalis]	6.822	10	2	6	20.9	4.51	0.293	0.0413786	11.53	45.3	154.7	6.14	3.73	Cellular processes	Transport and catabolism	K20302
1150713999	endoplasmic reticulum-Golgi intermediate compartment protein 3-like [Asparagus officinalis]	6.715	4	2	7	43.5	6.61	0.793	0.043761	3.66	87.2	112.8	11.9	10.48	Cellular processes	Transport and catabolism	K20367
1150736100	LOW QUALITY PROTEIN: probable carboxylesterase 2 [Asparagus officinalis]	108.252	34	9	118	32.9	5.4	0.678	0.043761	0.15	83	117	10.61	10.17	Cellular processes	Transport and catabolism	K20506
1150692998	14-3-3 protein 7-like [Asparagus officinalis]	37.553	24	7	96	28.9	5.07	0.198	0.0492043	28.43	33.1	166.9	22.29	8.23	Environmental information processing	Signal transduction	K06630
1150736252	ADP-ribosylation factor-like protein 8a [Asparagus officinalis]	23.498	23	3	35	21	7.83	0.238	0.0527694	7.75	40.6	159.4	4.9	13.57	Environmental information processing	Signal transduction	K07955
1150714840	probable steroid-binding protein 3 [Asparagus officinalis]	32.473	24	5	49	19.5	4.51	0.353	0.052376	21.02	52.1	147.9	11.47	7.44	Environmental information processing	Signal transduction	K17278
1150679000	tyrosine--tRNA ligase 1, cytoplasmic [Asparagus officinalis]	20.133	14	4	33	42.9	7.03	0.508	0.0489448	6.18	69.6	130.4	15.87	6.9	Genetic information processing	Translation	K01866
1150687637	glutamate--tRNA ligase, cytoplasmic-like [Asparagus officinalis]	14.203	5	4	16	86.1	8.07	0.302	0.049753	23.95	50.7	149.3	24.63	10.94	Genetic information processing	Translation	K01885
1150747588	glutamine--tRNA ligase [Asparagus officinalis]	17.558	5	4	21	92.9	7.15	0.367	0.0457995	12.49	54.5	145.5	22.23	2.79	Genetic information processing	Translation	K01886
1150736212	40S ribosomal protein S21 [Asparagus officinalis]	18.056	20	3	29	9.1	7.34	0.552	0.0474132	11.69	73.1	126.9	9.5	7.1	Genetic information processing	Translation	K02971
1150725807	40S ribosomal protein S3-3-like [Asparagus officinalis]	126.106	62	20	180	26.3	9.45	0.471	0.0430204	0.44	63.8	136.2	9.17	1.41	Genetic information processing	Translation	K02985
1150676489	26S protease regulatory subunit S10B homolog B [Asparagus officinalis]	85.167	42	14	100	44.7	8.18	0.431	0.0416729	12.28	61.8	138.2	11.21	2.53	Genetic information processing	Folding, sorting and degradation	K03064
1150683459	LOW QUALITY PROTEIN: eukaryotic translation initiation factor 3 subunit B-like [Asparagus officinalis]	51.38	18	9	45	80.4	5.15	0.258	0.043761	5.45	41	159	40.96	12.55	Genetic information processing	Translation	K03253
1150713943	heat shock cognate 70 kDa protein 2-like [Asparagus officinalis]	499.488	64	46	715	71	5.21	0.524	0.0499539	5.68	69.6	130.4	21	8.09	Genetic information processing	Folding, sorting and degradation	K03283
1150737232	developmentally-regulated G-protein 2 [Asparagus officinalis]	6.278	4	2	4	81.9	5.91	0.451	0.0511385	26.1	68.3	131.7	24.15	13.15	Genetic information processing	Translation	K06944
1150745108	calnexin homolog [Asparagus officinalis]	388.164	47	31	417	60.8	4.82	0.275	0.0527694	1.81	49.9	150.1	17.6	12.7	Genetic information processing	Folding, sorting and degradation	K08054
1150734655	calreticulin-like [Asparagus officinalis]	292.773	65	40	407	48	4.63	0.429	0.0361519	4.14	61.4	138.6	4.06	2.7	Genetic information processing	Folding, sorting and degradation	K08057
1150699208	luminal-binding protein 5 [Asparagus officinalis]	258.854	41	33	359	73.6	5.2	0.079	0.0412222	10.82	14.9	185.1	14.42	7.95	Genetic information processing	Folding, sorting and degradation	K09490
1150677714	LOW QUALITY PROTEIN: luminal-binding protein 3-like [Asparagus officinalis]	372.602	49	42	579	74.7	5.57	0.4	0.032905	1.58	56.5	143.5	5.31	3.38	Genetic information processing	Folding, sorting and degradation	K09490
1150672220	T-complex protein 1 subunit gamma [Asparagus officinalis]	59.994	24	13	86	60.3	6.04	0.45	0.0420259	4.92	62.3	137.7	6.19	6.94	Genetic information processing	Folding, sorting and degradation	K09495
1150732773	T-complex protein 1 subunit theta [Asparagus officinalis]	136.52	50	20	142	58.7	5.49	0.587	0.0492043	4.47	75.4	124.6	18.26	15.99	Genetic information processing	Folding, sorting and degradation	K09500
1150734901	protein disulfide isomerase-like 2-3 [Asparagus officinalis]	26.849	19	4	28	45.3	5.38	0.373	0.045843	2.28	59	141	7.77	8.74	Genetic information processing	Folding, sorting and degradation	K09584
1150716849	LOW QUALITY PROTEIN: ubiquitin receptor RAD23d-like [Asparagus officinalis]	67.764	25	7	67	41.6	4.77	0.47	0.0406046	6.93	62.6	137.4	13.82	5.6	Genetic information processing	Folding, sorting and degradation	K10839
1150678346	heterogeneous nuclear ribonucleoprotein R [Asparagus officinalis]	11.665	7	2	11	57	4.94	0.537	0.0525289	12	67.3	132.7	18.99	4.89	Genetic information processing	Folding, sorting and degradation	K13161
1150716393	importin subunit beta-1-like [Asparagus officinalis]	46.091	10	6	33	96.1	4.82	0.493	0.0534205	4	68.7	131.3	13.66	7.85	Genetic information processing	Translation	K14293
1150721581	RAN GTPase-activating protein 1 [Asparagus officinalis]	117.477	47	16	105	58.5	4.74	0.583	0.0474132	1.79	70.5	129.5	5.05	6.1	Genetic information processing	Translation	K14319
1150695103	flowering locus K homology domain-like [Asparagus officinalis]	23.442	11	4	24	51.8	5.14	0.526	0.0537062	12.38	68.3	131.7	8.88	5.97	Genetic information processing	Transcription	K21444
1150677956	protein canopy-1 [Asparagus officinalis]	12.291	25	4	11	20.4	6.24	0.147	0.043761	28.18	28.8	171.2	30.65	8.73	Genetic information processing	Folding, sorting and degradation	K22936
1150736827	erlin-2-B isoform X1 [Asparagus officinalis]	24.54	10	3	17	40.8	6.4	0.109	0.0434084	34.58	19.7	180.3	26.1	6.63	Genetic information processing	Folding, sorting and degradation	K23341
1150677564	LOW QUALITY PROTEIN: malate dehydrogenase, cytoplasmic-like [Asparagus officinalis]	214.648	59	21	319	34.4	6.1	0.667	0.0413786	3.94	80.3	119.7	5.25	1.53	Metabolism	Energy metabolism	K00025
1150690566	LOW QUALITY PROTEIN: malate dehydrogenase, glyoxysomal-like [Asparagus officinalis]	10.65	8	2	8	37.1	7.28	0.173	0.0383464	0.16	29.5	170.5	18.51	6.91	Metabolism	Energy metabolism	K00026
1150733644	malate dehydrogenase, chloroplastic-like [Asparagus officinalis]	45.445	22	5	45	43.1	8.32	0.285	0.0511385	11.16	40.6	159.4	9.41	11.79	Metabolism	Carbohydrate metabolism	K00026
1150676410	cytosolic isocitrate dehydrogenase [NADP] [Asparagus officinalis]	136.465	47	20	150	45.7	7.42	0.388	0.050787	3.7	53.2	146.8	10.58	12.71	Metabolism	Energy metabolism	K00031
1150684453	LOW QUALITY PROTEIN: glucose-6-phosphate 1-dehydrogenase, cytoplasmic isoform [Asparagus officinalis]	164.262	46	24	244	61.9	6.38	0.553	0.0511385	2.64	71.2	128.8	9.29	1.69	Metabolism	Carbohydrate metabolism	K00036
1150699921	LOW QUALITY PROTEIN: pyruvate dehydrogenase E1 component subunit alpha-3, chloroplastic [Asparagus officinalis]	55.86	37	12	51	37.7	6.2	0.072	0.0499539	19.85	12.7	187.3	11.15	14.18	Metabolism	Carbohydrate metabolism	K00161
1150681641	acyl-coenzyme A oxidase 3, peroxisomal-like [Asparagus officinalis]	24.362	14	6	20	75.6	7.81	0.048	0.0434084	29.19	9.1	190.9	27.25	8.72	Metabolism	Lipid metabolism	K00232
1150714280	acyl-coenzyme A oxidase 4, peroxisomal-like [Asparagus officinalis]	15.272	11	3	11	47.7	8.72	0.355	0.0516551	24.58	52.4	147.6	16.73	5.22	Metabolism	Lipid metabolism	K00232
1150739877	glycine dehydrogenase (decarboxylating), mitochondrial [Asparagus officinalis]	77.416	17	12	93	99.8	6.44	0.397	0.0457995	13.18	57.1	142.9	7.76	4.9	Metabolism	Amino acid metabolism	K00281
1150727702	NADH--cytochrome b5 reductase 1 isoform X1 [Asparagus officinalis]	98.467	48	12	102	33	8.68	0.04	0.043761	7	8.8	191.2	10.49	11.55	Metabolism	Carbohydrate metabolism	K00326
1150710465	NADPH--cytochrome P450 reductase-like [Asparagus officinalis]	105.6	26	14	91	77.7	5.36	0.104	0.0492043	15.73	19.4	180.6	8.04	13.38	Metabolism	Carbohydrate metabolism	K00327
1150699143	LOW QUALITY PROTEIN: uricase-2 isozyme 1 [Asparagus officinalis]	16.231	13	2	6	34.6	8.76	0.224	0.043761	33.2	40.4	159.6	41.58	9.1	Metabolism	Biosynthesis of other secondary metabolites	K00365
1150740668	cytochrome b-c1 complex subunit 6-like [Asparagus officinalis]	9.226	25	2	16	8.1	7.14	0.297	0.0498664	9.45	44.6	155.4	10.76	8.82	Metabolism	Energy metabolism	K00416
1150729885	peroxidase 64 [Asparagus officinalis]	38.86	19	5	34	34.5	7.91	0.111	0.0415703	24.71	20.4	179.6	39.69	9.71	Metabolism	Biosynthesis of other secondary metabolites	K00430
1150729565	L-ascorbate peroxidase, cytosolic [Asparagus officinalis]	205.797	71	14	313	27.2	5.5	0.271	0.0483411	1.85	42.6	157.4	20.05	15.77	Metabolism	Carbohydrate metabolism	K00434
1150715672	5-methyltetrahydropteroyltriglutamate--homocysteine methyltransferase 2-like isoform X3 [Asparagus officinalis]	643.193	62	54	785	84.7	6.35	0.234	0.0532197	10.41	37.9	162.1	18.2	10.31	Metabolism	Amino acid metabolism	K00549
1150683419	flavonoid 3',5'-methyltransferase-like [Asparagus officinalis]	90.029	43	10	85	26.8	5.4	0.158	0.0383464	16.95	26.8	173.2	23.38	6.33	Metabolism	Biosynthesis of other secondary metabolites	K00588
1150742817	LOW QUALITY PROTEIN: serine hydroxymethyltransferase 4-like [Asparagus officinalis]	158.721	55	19	218	50.7	6.61	0.475	0.0323939	4.57	64.4	135.6	7.52	2.44	Metabolism	Amino acid metabolism	K00600
1150699888	transketolase, chloroplastic [Asparagus officinalis]	208.05	45	25	253	69.1	5.94	0.122	0.0483411	18.56	21.9	178.1	8.98	11.72	Metabolism	Energy metabolism	K00615
1150686429	uncharacterized protein LOC109831487 [Asparagus officinalis]	125.478	46	15	198	47.9	5.85	0.182	0.0413786	3.66	32.8	167.2	7.21	6.4	Metabolism	Carbohydrate metabolism	K00616
1150747380	uncharacterized protein LOC109825390 [Asparagus officinalis]	94.88	30	11	120	48.4	6.6	0.397	0.0383464	8.94	58.9	141.1	15.31	5.08	Metabolism	Carbohydrate metabolism	K00616
1150712722	uncharacterized protein LOC109842658 [Asparagus officinalis]	21.802	19	6	23	41.9	8.31	0.242	0.0433262	24.4	37.9	162.1	15.68	5.1	Metabolism	Biosynthesis of other secondary metabolites	K00645
1150735494	sucrose synthase 2-like [Asparagus officinalis]	475.423	56	44	569	93.1	6.32	0.098	0.0430204	1.22	15.6	184.4	11.48	9.18	Metabolism	Carbohydrate metabolism	K00695
1150699556	glutathione S-transferase T1-like [Asparagus officinalis]	36.11	32	6	30	27.1	8.48	0.249	0.0383464	22.68	39.8	160.2	34.3	10.4	Metabolism	Metabolism of other amino acids	K00799
1150700069	probable glutathione S-transferase [Asparagus officinalis]	81.977	48	12	66	25	5.55	0.043	0.0420259	10.16	8.6	191.4	41.03	9.36	Metabolism	Metabolism of other amino acids	K00799
1150740734	glutathione S-transferase U17-like [Asparagus officinalis]	20.811	23	3	17	25.9	5.25	0.019	0.050787	1.16	3.2	196.8	25.13	16.13	Metabolism	Metabolism of other amino acids	K00799
1150747304	LOW QUALITY PROTEIN: fructokinase-1-like [Asparagus officinalis]	253.743	69	27	229	34	5.03	0.018	0.0383464	17.11	3.4	196.6	28.16	4.4	Metabolism	Carbohydrate metabolism	K00847
1150690249	pyruvate kinase isozyme A, chloroplastic [Asparagus officinalis]	46.67	18	7	46	49.8	5.34	0.138	0.050787	3.6	22.6	177.4	14.32	12.67	Metabolism	Carbohydrate metabolism	K00873
1150737422	pyrophosphate--fructose 6-phosphate 1-phosphotransferase subunit beta 1, partial [Asparagus officinalis]	95.247	39	18	123	56.1	6.89	0.443	0.0492043	8.38	59.1	140.9	4.73	7.92	Metabolism	Carbohydrate metabolism	K00895
1150712751	hydroxyacylglutathione hydrolase cytoplasmic [Asparagus officinalis]	76.943	46	13	101	28.8	6.29	0.483	0.0383464	0.09	65.1	134.9	6.61	6.52	Metabolism	Carbohydrate metabolism	K01069
1150680406	phospholipase D alpha 1 [Asparagus officinalis]	229.83	34	27	286	92	6.14	0.042	0.050787	29.83	8.2	191.8	20.16	15.34	Metabolism	Lipid metabolism	K01115
1150732468	probable Xaa-Pro aminopeptidase P [Asparagus officinalis]	106.494	32	11	82	72	6.14	0.318	0.0513049	6.33	47.8	152.2	8.92	9.35	Metabolism	Peptidases and inhibitors	K01262
1150674576	mitochondrial-processing peptidase subunit alpha-like [Asparagus officinalis]	136.752	33	15	146	53.7	6.39	0.529	0.0359768	1.74	69.7	130.3	4.43	3.58	Metabolism	Peptidases and inhibitors	K01412
1150692081	ATPase 10, plasma membrane-type isoform X1 [Asparagus officinalis]	9.646	2	2	11	104.6	6.3	0.227	0.0474132	0.65	39.5	160.5	7.63	11.62	Metabolism	Energy metabolism	K01535
1150697640	phosphoenolpyruvate carboxykinase (ATP) [Asparagus officinalis]	104.741	23	14	110	75.8	6.92	0.104	0.0538585	2.34	16.4	183.6	17.11	15.53	Metabolism	Energy metabolism	K01610
1150693034	phospho-2-dehydro-3-deoxyheptonate aldolase 1, chloroplastic [Asparagus officinalis]	62.306	33	12	66	36	7.08	0.097	0.0383464	14.78	19.2	180.8	40.64	5.84	Metabolism	Amino acid metabolism	K01626
1150668584	citrate synthase, glyoxysomal-like [Asparagus officinalis]	79.472	27	10	74	60.7	9.96	0.337	0.0508621	13.03	49	151	21.26	8.19	Metabolism	Carbohydrate metabolism	K01647
1150682512	cytosolic enolase 3 [Asparagus officinalis]	25.535	15	6	50	51.5	5.69	0.192	0.0483411	11.4	32.1	167.9	29.3	16.78	Metabolism	Energy metabolism	K01689
1150726840	GDP-mannose 4,6 dehydratase 1-like [Asparagus officinalis]	19.776	11	2	17	39.6	6.29	0.218	0.0383464	5.96	35.9	164.1	27.95	10.21	Metabolism	Carbohydrate metabolism	K01711
1150738118	cysteine synthase-like [Asparagus officinalis]	187.368	61	17	219	30.7	5.25	0.552	0.0538585	14.6	67.9	132.1	13.23	4.61	Metabolism	Amino acid metabolism	K01738
1150732927	lactoylglutathione lyase-like [Asparagus officinalis]	165.538	54	21	290	33.1	5.29	0.764	0.0433262	1.83	86.6	113.4	4.08	5.51	Metabolism	Carbohydrate metabolism	K01759
1150729020	aldose 1-epimerase-like [Asparagus officinalis]	6.261	10	2	7	36.6	5.49	0.444	0.0413786	2.58	61.5	138.5	21.67	9.23	Metabolism	Carbohydrate metabolism	K01785
1150683576	glutathione S-transferase zeta class-like isoform X1 [Asparagus officinalis]	28.431	24	4	31	28.3	8.59	0.129	0.0383464	24.29	22.8	177.2	25.15	8.29	Metabolism	Amino acid metabolism	K01800
1150724498	xylose isomerase-like [Asparagus officinalis]	85.748	35	12	92	53	5.35	0.101	0.043761	4.02	19.5	180.5	6.54	11.15	Metabolism	Carbohydrate metabolism	K01805
1150690202	probable ribose-5-phosphate isomerase 3, chloroplastic [Asparagus officinalis]	20.459	32	4	16	22.4	4.79	0.168	0.0492534	28.33	34.6	165.4	23.55	14.6	Metabolism	Energy metabolism	K01807
1150745543	isopentenyl-diphosphate Delta-isomerase I-like [Asparagus officinalis]	11.63	12	2	6	34.6	5.73	0.136	0.0537062	20.23	22.1	177.9	17.29	14.61	Metabolism	Metabolism of terpenoids and polyketides	K01823
1150717089	glutamine synthetase nodule isozyme-like [Asparagus officinalis]	203.539	49	18	245	39.5	6.13	0.48	0.0539873	9.76	67.2	132.8	23.09	17.77	Metabolism	Amino acid metabolism	K01915
1150741845	uncharacterized protein LOC109823134 [Asparagus officinalis]	12.645	6	3	9	61.6	9.04	0.392	0.0469448	2.74	56.2	143.8	3.34	7.27	Metabolism	Energy metabolism	K01963
1150722862	4-hydroxy-3-methylbut-2-en-1-yl diphosphate synthase (ferredoxin), chloroplastic [Asparagus officinalis]	19.06	12	7	15	84.6	5.78	0.135	0.0323939	11.02	24.2	175.8	9.12	1.69	Metabolism	Metabolism of terpenoids and polyketides	K03526
1150692400	uncharacterized protein LOC109833759 [Asparagus officinalis]	24.396	34	5	19	33.6	5.36	0.032	0.0499539	2.32	6.1	193.9	10.82	15.42	Metabolism	Nucleotide metabolism	K03787
1150699356	fructose-1,6-bisphosphatase, cytosolic [Asparagus officinalis]	6.819	9	2	4	37.2	5.94	0.095	0.0492043	18.14	16.5	183.5	31.21	16.32	Metabolism	Energy metabolism	K03841
1150699737	3-dehydrosphinganine reductase TSC10A-like [Asparagus officinalis]	21.29	19	3	9	35.3	8.43	0.05	0.0383464	5.87	9.1	190.9	11.43	6.65	Metabolism	Lipid metabolism	K04708
1150700970	3-hydroxyisobutyryl-CoA hydrolase 1-like [Asparagus officinalis]	10.342	6	2	20	42.8	7.27	0.619	0.0492043	4.02	77.8	122.2	16.79	6.02	Metabolism	Carbohydrate metabolism	K05605
1150709007	3-hydroxyisobutyryl-CoA hydrolase-like protein 5 [Asparagus officinalis]	18.234	11	4	14	43.2	6.18	0.21	0.0361016	2.92	34.1	165.9	22.57	6.66	Metabolism	Carbohydrate metabolism	K05605
1150683230	alpha-galactosidase 3 [Asparagus officinalis]	8.245	5	2	4	46.8	4.98	0.319	0.0383464	6.61	48.4	151.6	17.52	5.55	Metabolism	Carbohydrate metabolism	K07407
1150725652	aspartic proteinase-like [Asparagus officinalis]	38.81	13	5	36	55.6	5.1	0.177	0.0433262	33.69	27.1	172.9	25.07	8.07	Metabolism	Peptidases and inhibitors	K08245
1150702447	methionine S-methyltransferase [Asparagus officinalis]	7.18	2	2	7	120.7	6.33	0.253	0.043761	14.6	39.3	160.7	25.08	14.26	Metabolism	Biosynthesis of other secondary metabolites	K08247
1150682782	UDP-glucuronic acid decarboxylase 6-like [Asparagus officinalis]	178.088	66	25	205	38.4	6.96	0.283	0.0383464	41.65	44.2	155.8	45.52	10.5	Metabolism	Carbohydrate metabolism	K08678
1150699510	acyl-CoA-binding protein [Asparagus officinalis]	80.198	83	11	115	10.2	5.5	0.669	0.050787	4.13	79.5	120.5	23.67	14.3	Metabolism	Lipid metabolism	K08762
1150749373	acyl-CoA-binding protein-like [Asparagus officinalis]	40.636	81	8	79	10	6.1	0.337	0.0492043	36.32	49.7	150.3	27.74	1.3	Metabolism	Lipid metabolism	K08762
1150734984	cytochrome P450 98A2 [Asparagus officinalis]	20.955	16	6	22	57.7	7.83	0.106	0.0492043	26.66	19.5	180.5	17.56	11.92	Metabolism	Biosynthesis of other secondary metabolites	K09754
1150714305	LOW QUALITY PROTEIN: cytochrome P450 84A1-like [Asparagus officinalis]	13.58	8	3	14	57.2	7.44	0.039	0.043761	13.56	8.1	191.9	24.27	10.04	Metabolism	Biosynthesis of other secondary metabolites	K09755
1150724297	delta(24)-sterol reductase-like [Asparagus officinalis]	29.265	16	6	39	65	8.66	0.082	0.0383464	5.46	14.6	185.4	6.94	5.03	Metabolism	Lipid metabolism	K09828
1150732546	probable LL-diaminopimelate aminotransferase, chloroplastic [Asparagus officinalis]	54.402	20	10	50	50.7	6.57	0.524	0.050787	3.66	72.4	127.6	12.64	12.92	Metabolism	Amino acid metabolism	K10206
1150736076	very-long-chain enoyl-CoA reductase [Asparagus officinalis]	14.916	12	4	11	36.1	9.45	0.178	0.0383464	19.71	28.3	171.7	23.89	5.79	Metabolism	Lipid metabolism	K10258
1150725957	peroxisomal fatty acid beta-oxidation multifunctional protein MFP2-like isoform X1 [Asparagus officinalis]	21.41	7	6	25	82	8.82	0.107	0.050787	4.31	17.7	182.3	12.29	13.95	Metabolism	Lipid metabolism	K10527
1150698508	callose synthase 9 [Asparagus officinalis]	9.31	3	3	7	208.2	8.53	0.147	0.0549019	5.53	28.8	171.2	17.6	17.98	Metabolism	Glycosyltransferases	K11000
1150731968	acetyl-CoA carboxylase 1-like [Asparagus officinalis]	140.709	14	23	106	249.6	6.54	0.015	0.0495706	29.79	2.6	197.4	50.92	15.28	Metabolism	Lipid metabolism	K11262
1150734398	aldehyde dehydrogenase family 2 member C4-like [Asparagus officinalis]	70.859	30	11	44	54.6	6.3	0.01	0.0383464	0	1.1	198.9	35.09	6.18	Metabolism	Biosynthesis of other secondary metabolites	K12355
1150734400	LOW QUALITY PROTEIN: aldehyde dehydrogenase family 2 member C4-like [Asparagus officinalis]	61.88	24	10	41	56	6.76	0.241	0.0383464	2.33	38.8	161.2	11.21	6.18	Metabolism	Biosynthesis of other secondary metabolites	K12355
1150709457	trifunctional UDP-glucose 4,6-dehydratase/UDP-4-keto-6-deoxy-D-glucose 3,5-epimerase/UDP-4-keto-L-rhamnose-reductase RHM1-like [Asparagus officinalis]	27.688	14	8	29	75.5	7.49	0.144	0.0538947	39.99	26.6	173.4	20.57	14.17	Metabolism	Carbohydrate metabolism	K12450
1150691421	dolichyl-diphosphooligosaccharide--protein glycosyltransferase 48 kDa subunit-like isoform X3 [Asparagus officinalis]	47.283	27	11	42	48.2	6.73	0.545	0.043761	6.27	70.8	129.2	5.28	3.03	Metabolism	Glycan biosynthesis and metabolism	K12670
1150715986	putrescine hydroxycinnamoyltransferase 1-like [Asparagus officinalis]	57.925	31	10	42	46.8	5.77	0.085	0.050787	10.53	13.8	186.2	15.13	14.57	Metabolism	Biosynthesis of other secondary metabolites	K13065
1150739025	caffeic acid 3-O-methyltransferase-like [Asparagus officinalis]	85.139	26	7	84	40	5.44	0.047	0.0323939	26.77	9.2	190.8	47.65	1.17	Metabolism	Biosynthesis of other secondary metabolites	K13066
1150670145	pto-interacting protein 1-like isoform X1 [Asparagus officinalis]	20.113	19	5	29	39.1	7.85	0.185	0.043761	15.19	31.3	168.7	4.97	8.44	Metabolism	Protein kinases	K13436
1150673409	LOW QUALITY PROTEIN: glycerol-3-phosphate 2-O-acyltransferase 4-like [Asparagus officinalis]	21.949	8	5	26	58.2	8.68	0.024	0.043761	22.5	4	196	45.89	11	Metabolism	Lipid metabolism	K13508
1150701038	UMP-CMP kinase 3-like [Asparagus officinalis]	67.523	43	8	70	23.2	6.11	0.224	0.0483411	36.46	36.6	163.4	32.59	4.34	Metabolism	Nucleotide metabolism	K13800
1150718397	aldehyde dehydrogenase family 7 member A1 [Asparagus officinalis]	129.09	52	18	115	54.2	5.81	0.286	0.0413786	0.4	43.2	156.8	14.87	8.67	Metabolism	Carbohydrate metabolism	K14085
1150706441	LOW QUALITY PROTEIN: aspartate aminotransferase, cytoplasmic-like [Asparagus officinalis]	151.145	47	23	199	58.9	9.63	0.286	0.0413786	1.03	42.6	157.4	14.88	8.15	Metabolism	Amino acid metabolism	K14454
1150736772	dual specificity protein phosphatase 12 isoform X1 [Asparagus officinalis]	7.617	10	2	8	40	5.83	0.743	0.0416729	0.95	85.3	114.7	13.06	8.52	Metabolism	Protein phosphatases and associated proteins	K14819
1150717658	LOW QUALITY PROTEIN: 3-ketoacyl-CoA synthase 6-like [Asparagus officinalis]	14.035	5	2	13	56	9.11	0.063	0.050787	10.24	12.8	187.2	9.55	14.43	Metabolism	Lipid metabolism	K15397
1150705641	bifunctional aspartate aminotransferase and glutamate/aspartate-prephenate aminotransferase isoform X1 [Asparagus officinalis]	69.68	32	7	49	49.8	8.57	0.186	0.0434084	7.94	32.8	167.2	12.43	10.52	Metabolism	Amino acid metabolism	K15849
1150669416	trans-resveratrol di-O-methyltransferase-like [Asparagus officinalis]	233.421	58	25	502	40	5.47	0.125	0.051054	3.49	25.8	174.2	27.55	13.64	Metabolism	Biosynthesis of other secondary metabolites	K16040
1150693909	L-galactose dehydrogenase [Asparagus officinalis]	7.318	6	2	8	34.8	5.52	0.114	0.0323939	0.59	20.6	179.4	11.02	2.34	Metabolism	Carbohydrate metabolism	K17744
1150731033	probable beta-1,4-xylosyltransferase IRX9 [Asparagus officinalis]	7.298	6	2	8	40.5	9.41	0.055	0.0383464	10.38	10.4	189.6	23.44	7.92	Metabolism	Glycosyltransferases	K20869
1150694989	LOW QUALITY PROTEIN: UDP-glycosyltransferase 71A15-like [Asparagus officinalis]	15.119	3	2	16	68.5	6.49	0.14	0.041844	29.93	22	178	43.4	7.28	Metabolism	Biosynthesis of other secondary metabolites	K22845
1150676881	LOW QUALITY PROTEIN: UDP-glucose:2-hydroxyflavanone C-glucosyltransferase-like [Asparagus officinalis]	19.998	14	3	11	38.9	6.05	0.123	0.043761	13.9	20.8	179.2	10.83	9.02	Metabolism	Biosynthesis of other secondary metabolites	K23154
1150690491	scopoletin glucosyltransferase-like [Asparagus officinalis]	8.257	4	2	12	52.3	5.73	0.214	0.0455985	3.32	35.9	164.1	15.58	13.32	Metabolism	Biosynthesis of other secondary metabolites	K23260
1150705754	cytochrome b5 [Asparagus officinalis]	170.132	62	10	147	14.9	5.29	0.091	0.0434084	31.05	16.7	183.3	30.74	7	Metabolism	Energy metabolism	K23490
1150728344	GDSL esterase/lipase CPRD49-like [Asparagus officinalis]	12.536	8	3	5	31.1	5.53	0.23	0.046987	0.65	36.9	163.1	14.12	13.62	Metabolism	Lipid metabolism	K23978
1150683030	ran-binding protein 1 homolog c-like [Asparagus officinalis]	146.13	64	13	145	24.6	4.87	0.615	0.0455985	5.18	76.1	123.9	26.18	9.73	not assigned
1150692919	annexin D2-like [Asparagus officinalis]	214.45	66	29	307	35.9	6.37	0.543	0.0538947	4.08	68.6	131.4	22.87	12.66	not assigned
1150669161	uncharacterized protein LOC109827341 [Asparagus officinalis]	6.089	12	1	9	13.4	9.13	0.55	0.043761	3.62	73.5	126.5	9.38	9.32	not assigned
1150672365	uncharacterized protein At2g17340-like isoform X1 [Asparagus officinalis]	15.028	7	3	4	41.9	4.93	0.418	0.0383464	9.41	60.7	139.3	13.67	3.14	not assigned
1150676308	uncharacterized protein LOC109847110 [Asparagus officinalis]	28.49	14	3	21	33.4	7.2	0.23	0.0489448	1.92	40.8	159.2	11.01	9.65	not assigned
1150684949	uncharacterized protein LOC109830679 [Asparagus officinalis]	27.938	10	5	22	123.9	4.42	0.441	0.0383464	9.16	61.2	138.8	33.96	10.49	not assigned
1150687475	probable polygalacturonase [Asparagus officinalis]	17.78	14	3	25	48	5.92	0.026	0.050787	8.27	5.9	194.1	52.2	15.17	not assigned
1150688079	protein YLS3-like [Asparagus officinalis]	69.96	23	6	74	19	8.1	0.01	0.0383464	0	1.5	198.5	58.23	5.58	not assigned
1150690824	hemoglobin-2-like [Asparagus officinalis]	21.256	15	2	33	18	8.12	0.376	0.043761	13.6	54.7	145.3	44.47	24.55	not assigned
1150694599	dicarboxylate transporter 2, chloroplastic-like [Asparagus officinalis]	10.231	9	2	17	31.6	9.88	0.488	0.0492093	3.13	66.6	133.4	4.54	9.23	not assigned
1150696691	uncharacterized protein LOC109835716 isoform X1 [Asparagus officinalis]	4.557	4	2	34	53.6	6	0.19	0.0529586	43.95	33.9	166.1	24.97	10.65	not assigned
1150697089	1-aminocyclopropane-1-carboxylate oxidase homolog 1-like [Asparagus officinalis]	6.867	10	1	5	19.2	7.27	0.364	0.0433262	14.76	57	143	52.48	21.96	not assigned
1150698527	uncharacterized protein LOC109836591 [Asparagus officinalis]	27.044	34	4	26	18.1	9.17	0.065	0.0430204	19.03	11.4	188.6	22.73	8.41	not assigned
1150699214	elicitor-responsive protein 3-like [Asparagus officinalis]	46.436	58	8	60	16.1	4.35	0.275	0.0522284	10.53	45.7	154.3	24.44	18.68	not assigned
1150700822	DNA repair RAD52-like protein 2, chloroplastic [Asparagus officinalis]	7.441	11	3	10	21.2	8.6	0.044	0.0383464	43.06	8.7	191.3	49.58	2.91	not assigned
1150706742	LOW QUALITY PROTEIN: protein KINESIN LIGHT CHAIN-RELATED 1-like [Asparagus officinalis]	13.027	5	2	15	66.3	5.77	0.131	0.0413786	23.49	24.3	175.7	37.46	4.97	not assigned
1150709547	cinnamoyl-CoA reductase 2-like [Asparagus officinalis]	18.126	11	3	15	35.9	5.78	0.148	0.0416729	36.48	23.3	176.7	40.31	9.2	not assigned
1150713849	LOW QUALITY PROTEIN: subtilisin-like protease SBT1.2 [Asparagus officinalis]	88.029	29	14	88	81.2	7.55	0.396	0.043761	6.8	57.6	142.4	17.75	11.34	not assigned
1150714566	putative 4-hydroxy-4-methyl-2-oxoglutarate aldolase 3 isoform X1 [Asparagus officinalis]	8.055	21	2	6	18.6	4.88	0.249	0.0413786	21.64	39.6	160.4	17.13	2.48	not assigned
1150715114	uncharacterized protein At2g17340-like [Asparagus officinalis]	31.341	7	4	32	41.3	5.11	0.457	0.0383464	9.52	64.5	135.5	10.67	3.14	not assigned
1150716064	uncharacterized protein LOC109844061 isoform X1 [Asparagus officinalis]	14.234	14	4	12	41.6	4.59	0.172	0.0492043	11.21	26.4	173.6	21.32	10.85	not assigned
1150716597	plastidic glucose transporter 4 [Asparagus officinalis]	6.962	4	2	10	57.7	9.6	0.199	0.049753	4.96	35.2	164.8	19.16	8.09	not assigned
1150717891	LOW QUALITY PROTEIN: putative UDP-rhamnose:rhamnosyltransferase 1 [Asparagus officinalis]	6.41	5	2	5	53	5.97	0.135	0.0456577	1.42	22.7	177.3	7.27	10.53	not assigned
1150719677	mitochondrial amidoxime reducing component 2-like [Asparagus officinalis]	18.211	24	5	23	35.6	5.8	0.168	0.0383464	3.99	27.7	172.3	17.24	2.5	not assigned
1150720372	UDP-glycosyltransferase 91A1-like [Asparagus officinalis]	26.853	17	4	25	42.2	6.43	0.216	0.0492043	6.6	32	168	9.65	13.21	not assigned
1150722480	pathogenesis-related protein 1-like [Asparagus officinalis]	36.233	50	6	42	13.6	6.29	0.18	0.048867	6.7	34.5	165.5	9.26	12.84	not assigned
1150725790	uncharacterized protein LOC109848567 [Asparagus officinalis]	11.547	15	1	14	14.7	4.79	0.148	0.050787	6.46	20.5	179.5	24.78	14.57	not assigned
1150727484	uncharacterized protein LOC109849161 [Asparagus officinalis]	13.343	19	2	18	21.1	5.95	0.385	0.0450059	7.57	53.1	146.9	10.03	6.8	not assigned
1150728970	developmentally-regulated G-protein 3 [Asparagus officinalis]	12.545	12	3	6	41.2	8.54	0.442	0.043761	4.91	61.3	138.7	18.01	14.59	not assigned
1150730062	LOW QUALITY PROTEIN: methionine adenosyltransferase 2 subunit beta [Asparagus officinalis]	7.872	10	2	9	35.3	6.92	0.158	0.0482359	3.22	27.2	172.8	4.13	11.04	not assigned
1150732109	uncharacterized protein LOC109851190 isoform X1 [Asparagus officinalis]	7.668	2	2	17	235.8	4.53	0.181	0.0323939	13.49	30.7	169.3	29.05	2.64	not assigned
1150732581	vacuolar-sorting receptor 1-like [Asparagus officinalis]	37.031	13	7	31	69.4	5.43	0.111	0.0383464	11.67	20.4	179.6	17.03	5.71	not assigned
1150736900	7-deoxyloganetin glucosyltransferase-like [Asparagus officinalis]	40.43	19	8	40	52.7	5.21	0.335	0.0489448	16.7	51.5	148.5	7.43	8.59	not assigned
1150740767	ABC transporter G family member 39 [Asparagus officinalis]	22.79	5	5	17	150.4	7.52	0.037	0.043761	6.72	7.4	192.6	31.29	11.29	not assigned
1150742225	LOW QUALITY PROTEIN: protein G1-like5, partial [Asparagus officinalis]	13.531	15	1	18	15.2	9.5	0.385	0.0524742	10.28	55.3	144.7	11.51	7.1	not assigned
1150742406	LOW QUALITY PROTEIN: uncharacterized oxidoreductase At4g09670-like [Asparagus officinalis]	39.431	18	6	43	40	8.18	0.594	0.043761	0.91	74.5	125.5	17.57	7.11	not assigned
1150743591	nicalin [Asparagus officinalis]	40.259	13	5	46	61.1	7.93	0.413	0.043761	12.63	61.3	138.7	13.53	4.15	not assigned
1150746518	ankyrin repeat domain-containing protein 2A-like [Asparagus officinalis]	102.482	60	11	90	34.3	4.56	0.386	0.052376	19.13	55.9	144.1	20.03	4.9	not assigned
1150748158	cytochrome P450-like [Asparagus officinalis]	18.839	20	4	33	25.3	8.48	0.46	0.0499539	4.86	64.1	135.9	16.03	15.42	not assigned

## Sheet: only in inner tissue
Accession	Description	Sum PEP Score	Coverage [%]	# Peptides	# PSMs	MW [kDa]	calc. pI	KEGG Pathway		KEGG ID
1150678135	glutathione S-transferase F10-like [Asparagus officinalis]	15.837	21	3	9	25.3	7.97	Metabolism	Amino acid metabolism	K00799
1150737530	adenylosuccinate synthetase, chloroplastic-like [Asparagus officinalis]	5.571	7	2	2	48.6	7.84	Metabolism	Amino acid metabolism	K01939
1150682857	glutathione S-transferase DHAR2-like [Asparagus officinalis]	27.867	25	4	29	24.1	5.11	Metabolism	Amino acid metabolism	K21888
1150691782	LOW QUALITY PROTEIN: peroxidase N-like [Asparagus officinalis]	49.057	25	6	47	36	7.5	Metabolism	Biosynthesis of other secondary metabolites	K00430
1150677396	scopoletin glucosyltransferase-like isoform X1 [Asparagus officinalis]	78.934	25	13	119	53.5	6.07	Metabolism	Biosynthesis of other secondary metabolites	K23260
1150716638	serine hydroxymethyltransferase 3, chloroplastic-like [Asparagus officinalis]	24.643	17	6	21	46.1	7.15	Metabolism	Carbohydrate metabolism	K00600
1150674278	hexokinase-2-like, partial [Asparagus officinalis]	19.731	9	2	16	44.8	6.02	Metabolism	Carbohydrate metabolism	K00844
1150700315	catalase isozyme 1-like [Asparagus officinalis]	59.468	24	11	140	56.9	7.31	Metabolism	Carbohydrate metabolism	K03781
1150680576	bifunctional phosphatase IMPL2, chloroplastic-like [Asparagus officinalis]	7.603	12	1	1	29.9	5.06	Metabolism	Carbohydrate metabolism	K18649
1150682826	actin-depolymerizing factor 7 [Asparagus officinalis]	43.835	51	6	43	15.9	5.43	Cellular Processes	Cell motility	K05765
1150725318	soluble inorganic pyrophosphatase 4-like isoform X1 [Asparagus officinalis]	22.298	17	4	38	32.6	7.44	Metabolism	Energy metabolism	K01507
1150698783	ATP synthase subunit delta', mitochondrial [Asparagus officinalis]	19.67	59	6	45	15.2	5.77	Metabolism	Energy metabolism	K02134
1150700100	ATP synthase subunit delta', mitochondrial-like, partial [Asparagus officinalis]	19.69	45	7	44	22.8	7.64	Metabolism	Energy metabolism	K02134
1150714314	acyl carrier protein 2, mitochondrial-like [Asparagus officinalis]	11.156	10	1	14	13.2	5.24	Metabolism	Energy metabolism	K03955
1150681544	peptidyl-prolyl cis-trans isomerase CYP20-1-like isoform X1 [Asparagus officinalis]	16.002	19	5	33	23	9.31	Genetic Information Processing	Folding, sorting and degradation	K01802
1150710190	chaperone protein ClpB3, mitochondrial [Asparagus officinalis]	16.679	4	3	19	102.5	6.21	Genetic Information Processing	Folding, sorting and degradation	K03695
1150681675	LOW QUALITY PROTEIN: aspartic proteinase oryzasin-1-like [Asparagus officinalis]	16.365	9	3	17	54.5	7.18	Genetic Information Processing	Folding, sorting and degradation	K08245
1150724961	dnaJ protein homolog [Asparagus officinalis]	122.133	30	10	127	46.5	6.4	Genetic Information Processing	Folding, sorting and degradation	K09503
1150699385	ubiquitin-conjugating enzyme E2 variant 1D [Asparagus officinalis]	25.538	40	4	40	16.6	6.54	Genetic Information Processing	Folding, sorting and degradation	K10704
1150675564	17.3 kDa class I heat shock protein-like [Asparagus officinalis]	23.433	32	5	28	18.7	6	Genetic Information Processing	Folding, sorting and degradation	K13993
1150681514	18.1 kDa class I heat shock protein-like [Asparagus officinalis]	24.478	34	5	31	18.4	6.09	Genetic Information Processing	Folding, sorting and degradation	K13993
1150715116	cysteine protease XCP1-like [Asparagus officinalis]	76.347	34	11	70	40.1	6.27	Genetic Information Processing	Folding, sorting and degradation	K16290
1150683607	guanosine nucleotide diphosphate dissociation inhibitor 1-like [Asparagus officinalis]	18.692	15	3	23	49.9	6.54	Genetic Information Processing	Folding, sorting and degradation	K17255
1150687902	inactive protein RESTRICTED TEV MOVEMENT 2-like [Asparagus officinalis]	7.974	17	1	3	22.9	4.96	Genetic Information Processing	Folding, sorting and degradation	K13993
1150719873	uncharacterized protein LOC109845617 [Asparagus officinalis]	3.431	23	1	3	8.1	9.48	Genetic Information Processing	Folding, sorting and degradation	K10576
1150749578	probable linoleate 9S-lipoxygenase 5 [Asparagus officinalis]	14.556	4	4	27	98.2	5.91	Metabolism	Lipid metabolism	K15718
1150720078	probable peroxygenase 5 [Asparagus officinalis]	21.158	19	3	26	25.7	7.94	Metabolism	Lipid metabolism	K17991
1150693287	thioredoxin H1-like [Asparagus officinalis]	5.208	11	1	9	12.3	5.22	Metabolism	Metabolism of cofactors and vitamins	K03671
1150718881	NAD(P)H dehydrogenase (quinone) FQR1-like [Asparagus officinalis]	99.502	47	9	137	21.5	6.54	Metabolism	Metabolism of cofactors and vitamins	K03809
1150718277	pantothenate kinase 2-like [Asparagus officinalis]	7.67	3	2	3	100.2	6.25	Metabolism	Metabolism of cofactors and vitamins	K09680
1150715426	uncharacterized protein C24B11.05 [Asparagus officinalis]	22.238	22	4	6	29.4	5.17	Metabolism	Metabolism of cofactors and vitamins	K18551
1150712472	late embryogenesis abundant protein 46-like [Asparagus officinalis]	2.176	11	1	1	14.5	9.82	Genetic Information Processing	Replication and repair	K02342
1150731934	nucleolin 1 [Asparagus officinalis]	40.386	9	6	29	61.6	5.62	Genetic Information Processing	Ribosome biogenesis	K11294
1150726183	ADP,ATP carrier protein 1, mitochondrial-like [Asparagus officinalis]	73.647	27	11	133	41.8	9.83	Environmental Information Processing	Signal transduction	K05863
1150711796	multiprotein-bridging factor 1a-like, partial [Asparagus officinalis]	9.129	18	2	9	15	10.2	Genetic Information Processing	Transcription	K03627
1150676331	DEAD-box ATP-dependent RNA helicase 56-like [Asparagus officinalis]	13.976	12	3	23	47.4	6.01	Genetic Information Processing	Transcription	K12812
1150703465	LOW QUALITY PROTEIN: probable splicing factor, arginine/serine-rich 6 [Asparagus officinalis]	7.765	10	1	4	30.6	5.81	Genetic Information Processing	Transcription	K12741
1150712899	60S ribosomal protein L10a-like [Asparagus officinalis]	62.911	33	8	78	24.5	9.94	Genetic Information Processing	Translation	K02865
1150687450	60S ribosomal protein L18-2-like isoform X2 [Asparagus officinalis]	23.076	30	5	22	20.6	11.17	Genetic Information Processing	Translation	K02883
1150716105	60S ribosomal protein L18-2-like [Asparagus officinalis]	55.96	36	8	49	34.2	11	Genetic Information Processing	Translation	K02883
1150710764	60S ribosomal protein L35a-4 [Asparagus officinalis]	20.144	27	2	29	12.7	10.45	Genetic Information Processing	Translation	K02917
1150698413	60S ribosomal protein L3-like isoform X1 [Asparagus officinalis]	101.363	44	19	141	44.5	10.1	Genetic Information Processing	Translation	K02925
1150699060	40S ribosomal protein S25-2 [Asparagus officinalis]	37.832	44	5	34	12	10.59	Genetic Information Processing	Translation	K02975
1150695039	40S ribosomal protein S28-like [Asparagus officinalis]	13.673	29	3	19	7.5	11.17	Genetic Information Processing	Translation	K02979
1150728226	eukaryotic translation initiation factor 5A-2-like [Asparagus officinalis]	23.466	23	5	31	17.6	5.76	Genetic Information Processing	Translation	K03263
1150711113	eukaryotic peptide chain release factor subunit 1-3 [Asparagus officinalis]	7.34	5	2	4	48.9	5.72	Genetic Information Processing	Translation	K03265
1150736010	nascent polypeptide-associated complex subunit alpha-like protein 1 [Asparagus officinalis]	99.212	58	8	89	21.8	4.54	Genetic Information Processing	Translation	K03626
1150672621	ras-related protein RIC2-like [Asparagus officinalis]	40.328	46	9	53	24	5.15	Cellular Processes	Transport and catabolism	K07904
1150724379	probable aquaporin PIP1-2 [Asparagus officinalis]	66.093	30	5	46	30.6	8.4	Cellular Processes	Transport and catabolism	K09872
1150678723	mitochondrial import inner membrane translocase subunit Tim13-like isoform X1 [Asparagus officinalis]	4.762	18	1	2	9.5	5.99	Cellular Processes	Transport and catabolism	K17781
1150740927	mitochondrial import inner membrane translocase subunit Tim13-like [Asparagus officinalis]	6.492	18	1	4	9.8	5.99	Cellular Processes	Transport and catabolism	K17781
1150729688	mitochondrial pyruvate carrier 4-like [Asparagus officinalis]	3.228	28	1	1	10.8	9.29	Cellular Processes	Transport and catabolism	K22139
1150672056	ER membrane protein complex subunit 6 isoform X1 [Asparagus officinalis]	2.808	14	1	2	14.3	9.66	Cellular Processes	Transport and catabolism	K23567
1150747189	defensin-like protein 2 [Asparagus officinalis]	3.244	10	1	4	9.4	8.7	Cellular Processes	Transport and catabolism	K20668
1150670770	polygalacturonase inhibitor-like [Asparagus officinalis]	19.334	6	2	11	42.4	8.97	not assigned
1150676221	proton pump-interactor 1 [Asparagus officinalis]	16.254	5	2	18	68.9	8.95	not assigned
1150676875	GBF-interacting protein 1-like [Asparagus officinalis]	8.285	2	2	7	96	6.54	not assigned
1150678235	upstream activation factor subunit spp27-like [Asparagus officinalis]	4.778	30	1	3	8.5	9.6	not assigned
1150684764	TPD1 protein homolog 1-like [Asparagus officinalis]	4.296	10	1	3	13.6	9.22	not assigned
1150687404	uncharacterized protein LOC109831829 [Asparagus officinalis]	2.325	12	1	2	10.9	9.64	not assigned
1150691461	auxin-repressed 12.5 kDa protein [Asparagus officinalis]	28.045	49	3	23	13.3	9.57	not assigned
1150692075	GRF1-interacting factor 2-like [Asparagus officinalis]	9.941	11	1	7	22.8	6.64	not assigned
1150699915	subtilisin-like protease SBT3.8 isoform X1 [Asparagus officinalis]	58.412	20	9	41	82	7.09	not assigned
1150708927	LOW QUALITY PROTEIN: guanylate-binding protein 3 [Asparagus officinalis]	5.982	2	2	3	121.8	7.53	not assigned
1150718233	uncharacterized protein LOC109844935 [Asparagus officinalis]	13.422	31	3	10	11.5	9.94	not assigned
1150719582	uncharacterized protein LOC109845504 [Asparagus officinalis]	10.735	26	1	5	10.9	9.57	not assigned
1150725676	nitrogen regulatory protein P-II homolog [Asparagus officinalis]	16.871	18	3	16	21.6	9.6	not assigned
1150726579	succinate dehydrogenase subunit 3-2, mitochondrial-like isoform X1 [Asparagus officinalis]	3.922	11	1	3	14	9.86	not assigned
1150729251	uncharacterized protein LOC109849939 [Asparagus officinalis]	11.526	28	2	16	12.1	7.83	not assigned
1150733136	translationally-controlled tumor protein homolog [Asparagus officinalis]	8.936	15	2	16	19	4.68	not assigned
1150734960	LOW QUALITY PROTEIN: RNA-binding protein 1-like [Asparagus officinalis]	14.749	20	3	11	23.2	9.13	not assigned
1150738669	uncharacterized protein LOC109821672, partial [Asparagus officinalis]	2.746	13	1	3	7.1	6.79	not assigned
1150739202	protein DMR6-LIKE OXYGENASE 2-like [Asparagus officinalis]	9.968	13	2	3	38.9	5.58	not assigned
1150739823	basic blue protein [Asparagus officinalis]	11.429	20	1	5	13.2	10.01	not assigned
1150746883	uncharacterized protein LOC109825215 isoform X1 [Asparagus officinalis]	21.342	16	1	12	19.4	9.64	not assigned
1150749776	subtilisin-like protease SBT1.2 [Asparagus officinalis]	11.655	8	3	10	80.6	7.83	not assigned

## Sheet: sign high inner tissue
Accession	Description	Sum PEP Score	Coverage [%]	# Peptides	# PSMs	MW [kDa]	calc. pI	Abundance Ratio: (Cortex) / (Epidermis)	Abundance Ratio Adj. P-Value: (Cortex) / (Epidermis)	Abundance Ratio Variability [%]: (Cortex) / (Epidermis)	Abundances (Grouped): Cortex	Abundances (Grouped): Epidermis	Abundances (Grouped) CV [%]: Cortex	Abundances (Grouped) CV [%]: Epidermis	KEGG Pathway		KEGG ID
1150706797	malate dehydrogenase, mitochondrial [Asparagus officinalis]	315.576	58	17	210	36.2	8.88	2.371	0.0415703	4.1	136.8	63.2	5.85	7.17	Metabolism	Energy metabolism	K00026
1150743740	isocitrate dehydrogenase [NAD] regulatory subunit 1, mitochondrial-like isoform X2 [Asparagus officinalis]	24.851	19	4	13	39.8	6.73	17.904	0.043761	30.3	189.4	10.6	15.19	64.64	Metabolism	Carbohydrate metabolism	K00030
1150744632	isocitrate dehydrogenase [NAD] catalytic subunit 5, mitochondrial-like [Asparagus officinalis]	56.951	35	10	56	39.3	7.64	1.248	0.0413786	1.28	111.1	88.9	9.91	12.8	Metabolism	Carbohydrate metabolism	K00030
1150712652	D-3-phosphoglycerate dehydrogenase 1, chloroplastic-like [Asparagus officinalis]	164.736	29	18	189	72.2	7.36	2.07	0.0383464	0.9	133.9	66.1	2.71	5.41	Metabolism	Energy metabolism	K00058
1150717025	8-hydroxygeraniol dehydrogenase-like [Asparagus officinalis]	77.177	29	10	50	39.8	7.25	22.176	0.0512068	0.02	192.2	7.8	17	33.68	Metabolism	Biosynthesis of other secondary metabolites	K00083
1150750720	glyceraldehyde-3-phosphate dehydrogenase 2, cytosolic-like [Asparagus officinalis]	507.384	85	39	869	37	7.43	1.479	0.0416729	2.12	119.7	80.3	4.76	4.11	Metabolism	Energy metabolism	K00134
1150724754	probable N-acetyl-gamma-glutamyl-phosphate reductase, chloroplastic isoform X1 [Asparagus officinalis]	7.758	5	2	9	43.8	8.28	17.553	0.0413786	32.21	189.2	10.8	6.78	17.44	Metabolism	Amino acid metabolism	K00145
1150698529	LOW QUALITY PROTEIN: putative quinone-oxidoreductase homolog, chloroplastic [Asparagus officinalis]	17.216	19	4	15	33.9	8.32	3.862	0.0483411	51.62	158.8	41.2	5.54	57.55	Metabolism	Lipid metabolism	K00224
1150694023	succinate dehydrogenase [ubiquinone] flavoprotein subunit, mitochondrial [Asparagus officinalis]	169.875	43	22	172	69.6	6.71	5.545	0.0483411	14.98	169.4	30.6	18.63	37.63	Metabolism	Carbohydrate metabolism	K00234
1150744784	LOW QUALITY PROTEIN: succinate dehydrogenase [ubiquinone] iron-sulfur subunit 1, mitochondrial-like [Asparagus officinalis]	32.247	35	7	14	22.7	8.21	3.689	0.0383464	10.48	157.4	42.6	6.53	28.68	Metabolism	Carbohydrate metabolism	K00235
1150736200	probable aldehyde dehydrogenase [Asparagus officinalis]	22.524	12	6	19	56.6	7.09	3.509	0.0402597	15.94	155.6	44.4	8.4	33.47	Metabolism	Amino acid metabolism	K00294
1150694305	sulfite reductase [ferredoxin], chloroplastic-like [Asparagus officinalis]	96.402	24	15	134	71.3	8.15	5.372	0.043761	12.6	168.6	31.4	11.29	49.08	Metabolism	Energy metabolism	K00392
1150692551	cytochrome b-c1 complex subunit 7-2 [Asparagus officinalis]	54.481	55	7	29	14.6	9.74	3.515	0.0433262	31.43	154	46	6.71	28.68	Metabolism	Energy metabolism	K00417
1150713402	probable prolyl 4-hydroxylase 4 [Asparagus officinalis]	8.491	7	2	5	32.5	6.61	1.772	0.0383464	5.45	127.9	72.1	11.5	15.42	Metabolism	Amino acid metabolism	K00472
1150672880	acetyl-CoA acetyltransferase, cytosolic 1-like [Asparagus officinalis]	159.636	62	17	158	41.6	6.18	7.769	0.0430204	21.94	174.1	25.9	9.4	31.5	Metabolism	Lipid metabolism	K00626
1150701447	dihydrolipoyllysine-residue acetyltransferase component 3 of pyruvate dehydrogenase complex, mitochondrial-like [Asparagus officinalis]	79.05	23	9	92	60.7	6.87	1.611	0.0450925	6.24	124.7	75.3	8.97	10.61	Metabolism	Carbohydrate metabolism	K00627
1150747847	dihydrolipoyllysine-residue acetyltransferase component 2 of pyruvate dehydrogenase complex, mitochondrial-like isoform X1 [Asparagus officinalis]	55.644	18	7	61	59.7	7.83	2.338	0.0412222	9.14	142.6	57.4	9.8	20.94	Metabolism	Carbohydrate metabolism	K00627
1150700627	dihydrolipoyllysine-residue succinyltransferase component of 2-oxoglutarate dehydrogenase complex 1, mitochondrial-like [Asparagus officinalis]	41.325	18	6	79	48	9.03	3.542	0.0449742	3.36	160.7	39.3	8.54	18.56	Metabolism	Carbohydrate metabolism	K00658
1150692032	sucrose synthase 2-like [Asparagus officinalis]	243.838	37	23	287	71.3	6.84	36.875	0.0471285	12.26	195.3	4.7	13.09	59.32	Metabolism	Carbohydrate metabolism	K00695
1150700275	probable sucrose-phosphate synthase 2 [Asparagus officinalis]	42.958	10	9	34	117.4	6.89	9.637	0.0516551	40.27	179.5	20.5	18.17	38.35	Metabolism	Carbohydrate metabolism	K00696
1150726553	spermidine synthase 1 [Asparagus officinalis]	45.767	28	6	44	33	5.19	5.834	0.0538585	6.97	167.1	32.9	13.49	27.62	Metabolism	Amino acid metabolism	K00797
1150733529	aspartate aminotransferase, chloroplastic isoform X1 [Asparagus officinalis]	100.585	46	17	92	55.3	9.07	1.894	0.0430204	0.1	127.7	72.3	4.92	4.21	Metabolism	Amino acid metabolism	K00811
1150713207	acetylornithine aminotransferase, mitochondrial-like [Asparagus officinalis]	14.589	10	3	13	50.1	6.79	2.262	0.0489448	30.07	142.2	57.8	11.55	33.48	Metabolism	Amino acid metabolism	K00818
1150724081	acetylornithine aminotransferase, mitochondrial-like [Asparagus officinalis]	10.802	7	3	35	48.7	6.47	3.16	0.0469448	9.19	151.7	48.3	4.34	28.91	Metabolism	Amino acid metabolism	K00818
1150718365	ornithine aminotransferase, mitochondrial [Asparagus officinalis]	41.368	19	7	39	53	8.27	13.284	0.0383464	83.71	186	14	13.01	81.45	Metabolism	Amino acid metabolism	K00819
1150676300	LOW QUALITY PROTEIN: hexokinase-2-like [Asparagus officinalis]	37.281	15	5	25	53.4	7.52	2.871	0.0383464	6.34	149.2	50.8	6.23	16.29	Metabolism	Carbohydrate metabolism	K00844
1150708516	hexokinase-2-like [Asparagus officinalis]	107.097	36	14	83	47.2	5.92	9.884	0.0416729	69.19	181.2	18.8	1.57	65.61	Metabolism	Carbohydrate metabolism	K00844
1150684287	pyruvate kinase 1, cytosolic [Asparagus officinalis]	299	59	27	347	54.4	7.53	1.682	0.0412342	6.39	125.4	74.6	16.78	23.3	Metabolism	Nucleotide metabolism	K00873
1150729147	LOW QUALITY PROTEIN: pyruvate kinase, cytosolic isozyme [Asparagus officinalis]	113.039	41	15	93	54.6	8.13	1.972	0.0383464	11.58	132.7	67.3	14.85	22.74	Metabolism	Nucleotide metabolism	K00873
1150704732	nucleoside diphosphate kinase 1-like [Asparagus officinalis]	35.474	27	5	21	16.5	8.88	6.392	0.051504	6.84	172.9	27.1	13.36	7.42	Metabolism	Nucleotide metabolism	K00940
1150747594	nucleoside diphosphate kinase 1 [Asparagus officinalis]	64.846	33	6	74	16.5	6.8	1.814	0.032905	1.66	128.9	71.1	7.76	14.6	Metabolism	Nucleotide metabolism	K00940
1150708610	uncharacterized protein LOC109840669 [Asparagus officinalis]	146.45	43	12	153	30.2	6.89	1.62	0.0383464	1.27	123.7	76.3	9.18	10.62	Metabolism	Xenobiotics biodegradation and metabolism	K01061
1150732172	6(G)-fructosyltransferase-like [Asparagus officinalis]	246.676	39	23	355	68.8	5.3	17.043	0.0442109	29.6	187	13	14.03	72.66	Metabolism	Carbohydrate metabolism	K01193
1150739066	LOW QUALITY PROTEIN: leukotriene A-4 hydrolase homolog [Asparagus officinalis]	35.466	19	10	50	54.3	5.17	1.516	0.0434084	2.11	120.4	79.6	1.35	5.69	Metabolism	Lipid metabolism	K01254
1150741585	acylamino-acid-releasing enzyme 1-like isoform X1 [Asparagus officinalis]	58.318	21	10	40	92.5	6.68	4.663	0.0549019	38.63	168.1	31.9	7.24	64.72	Metabolism	Peptidases and inhibitors	K01303
1150709025	vacuolar-processing enzyme-like [Asparagus officinalis]	50.146	30	7	38	53.8	6.28	14.286	0.043761	55.51	185	15	12	45.89	Cellular processes	Transport and catabolism	K01369
1150724301	ATPase 11, plasma membrane-type [Asparagus officinalis]	187.265	37	30	199	105	6.79	2.005	0.0416729	11.83	136.8	63.2	6.59	14.66	Metabolism	Energy metabolism	K01535
1150711330	acylpyruvase FAHD1, mitochondrial, partial [Asparagus officinalis]	7.502	11	1	5	13.5	7.25	4.833	0.050787	0.73	170.7	29.3	14.6	27.61	Metabolism	Amino acid metabolism	K01557
1150718949	LOW QUALITY PROTEIN: glutamate decarboxylase 1-like [Asparagus officinalis]	89.781	28	13	94	54.4	6.13	33.428	0.050787	58.44	194.2	5.8	11.7	78.3	Metabolism	Amino acid metabolism	K01580
1150715617	uncharacterized protein LOC109843887 [Asparagus officinalis]	199.577	44	24	218	54.1	6.68	4.2	0.050787	42.05	164.7	35.3	7.82	36.73	Metabolism	Energy metabolism	K01601
1150707981	ribulose bisphosphate carboxylase small chain clone 512-like [Asparagus officinalis]	57.967	71	11	78	19.3	9.13	4.317	0.0474132	17.48	162.4	37.6	5.35	27.12	Metabolism	Energy metabolism	K01602
1150669041	2-dehydro-3-deoxyphosphooctonate aldolase [Asparagus officinalis]	68.191	52	10	67	31.7	7.71	4.561	0.0416729	24.05	160.6	39.4	10.06	33	Metabolism	Glycan biosynthesis and metabolism	K01627
1150670588	LOW QUALITY PROTEIN: 2-isopropylmalate synthase A-like, partial [Asparagus officinalis]	13.756	7	3	5	56.4	6.55	26.377	0.050787	8.55	192.9	7.1	16.39	23.63	Metabolism	Amino acid metabolism	K01649
1150696703	protein synthesis inhibitor I-like [Asparagus officinalis]	544.208	89	33	2109	31.1	6.37	25.529	0.0541739	8.03	193.7	6.3	16.85	49.92	Metabolism	Amino acid metabolism	K01663
1150674903	LOW QUALITY PROTEIN: threonine synthase, chloroplastic-like [Asparagus officinalis]	8.395	6	3	13	59	7.49	2.712	0.0499539	10.64	145	55	10.18	5.3	Metabolism	Amino acid metabolism	K01733
1150683647	cysteine synthase-like [Asparagus officinalis]	70.896	34	9	35	41.4	8.34	7.994	0.0433262	30.99	177.8	22.2	7.09	17.3	Metabolism	Amino acid metabolism	K01738
1150707925	putative glucose-6-phosphate 1-epimerase [Asparagus officinalis]	60.132	41	11	59	35.5	5.85	1.939	0.032905	2.64	132.7	67.3	3.98	8.72	Metabolism	Carbohydrate metabolism	K01792
1150732984	triosephosphate isomerase, chloroplastic [Asparagus officinalis]	51.958	26	7	44	34.4	7.66	2.404	0.0483411	4.45	143.3	56.7	9.76	31	Metabolism	Energy metabolism	K01803
1150700603	glutamate-1-semialdehyde 2,1-aminomutase, chloroplastic-like [Asparagus officinalis]	18.696	17	6	19	50	6.95	2.4	0.0383464	4.44	143.2	56.8	4.32	6.76	Metabolism	Metabolism of cofactors and vitamins	K01845
1150727868	glutamine synthetase, chloroplastic [Asparagus officinalis]	159.636	43	15	190	47.7	6.73	3.062	0.0512068	5.31	144.4	55.6	15.14	18.79	Metabolism	Amino acid metabolism	K01915
1150731547	glutamate--cysteine ligase, chloroplastic [Asparagus officinalis]	75.314	38	17	96	57	6.48	5.591	0.0492534	67.52	167.8	32.2	7.89	81.17	Metabolism	Amino acid metabolism	K01919
1150717145	argininosuccinate synthase, chloroplastic-like isoform X2 [Asparagus officinalis]	33.28	28	9	32	54.6	7.97	2.517	0.032905	1.14	142.8	57.2	2.24	10.03	Metabolism	Amino acid metabolism	K01940
1150748351	probable phosphoribosylformylglycinamidine synthase, chloroplastic/mitochondrial [Asparagus officinalis]	7.299	2	2	9	152.5	5.48	2.609	0.050787	20.48	148.6	51.4	9.79	16.25	Metabolism	Nucleotide metabolism	K01952
1150721564	carbamoyl-phosphate synthase small chain, chloroplastic [Asparagus officinalis]	9.763	8	2	8	35.4	7.14	5.747	0.0323939	7.1	169.5	30.5	2.58	6.74	Metabolism	Nucleotide metabolism	K01956
1150671332	uncharacterized protein LOC109828428 [Asparagus officinalis]	20.981	24	5	25	23.5	9.74	4.986	0.0527694	14.42	172.1	27.9	12.45	36.37	Metabolism	Energy metabolism	K02109
1150693312	ATP synthase subunit gamma, mitochondrial-like [Asparagus officinalis]	50.463	25	9	74	35.2	9.09	2.191	0.043761	25.44	137.9	62.1	6.32	23.71	Metabolism	Energy metabolism	K02136
1150745968	V-type proton ATPase 16 kDa proteolipid subunit [Asparagus officinalis]	25.493	29	2	19	16.5	8.46	2.74	0.0440668	13.8	146.5	53.5	17.38	67.78	Metabolism	Energy metabolism	K02155
1150696560	cytochrome c oxidase subunit 5b-1, mitochondrial-like [Asparagus officinalis]	64.906	33	7	61	17.5	5.41	3.876	0.0538947	47.22	161.9	38.1	5.84	48.34	Metabolism	Energy metabolism	K02265
1150734278	putative cytochrome c oxidase subunit 5b-like [Asparagus officinalis]	64.641	32	7	59	18.2	5.74	3.448	0.0440668	9.47	157	43	10.88	40.34	Metabolism	Energy metabolism	K02265
1150700801	elongation factor Tu, mitochondrial-like [Asparagus officinalis]	144.954	44	17	154	50	7.14	2.354	0.0527694	24.42	141	59	3.56	17.34	Genetic information processing	Translation	K02358
1150719561	glycine cleavage system H protein 2, mitochondrial-like [Asparagus officinalis]	37.329	46	4	71	16.8	5	1.881	0.0441253	11.1	130.7	69.3	1.88	7.88	Metabolism	Amino acid metabolism	K02437
1150724328	ferredoxin--NADP reductase, root isozyme, chloroplastic-like [Asparagus officinalis]	37.983	17	4	16	42.2	8.9	29.309	0.0474106	8.9	193.8	6.2	13.88	19.3	Metabolism	Energy metabolism	K02641
1150709475	proteasome subunit beta type-7-A-like [Asparagus officinalis]	33.948	22	8	75	29.6	6.98	1.237	0.0413786	2.51	110.6	89.4	16.22	20.25	Genetic information processing	Folding, sorting and degradation	K02739
1150722856	60S ribosomal protein L12-like [Asparagus officinalis]	27.017	30	3	78	14.4	5.6	1.877	0.043761	0.62	130.5	69.5	7.84	17.19	Genetic information processing	Translation	K02870
1150710719	60S ribosomal protein L13-1-like [Asparagus officinalis]	61.479	32	6	80	24	10.81	1.999	0.043761	7.06	133.3	66.7	18.08	24.9	Genetic information processing	Translation	K02873
1150746950	60S ribosomal protein L13-1-like isoform X2 [Asparagus officinalis]	60.932	32	6	86	24	10.81	2.493	0.043761	5.09	140.7	59.3	11.47	16.85	Genetic information processing	Translation	K02873
1150733473	60S ribosomal protein L15-1 [Asparagus officinalis]	10.323	20	5	32	24.3	11.44	2.478	0.0413786	13.68	140.1	59.9	12.21	23.67	Genetic information processing	Translation	K02877
1150738763	60S ribosomal protein L17-like [Asparagus officinalis]	17.739	26	4	15	16.3	10.13	4.084	0.050787	35.28	161.3	38.7	5.96	29.44	Genetic information processing	Translation	K02880
1150743218	60S ribosomal protein L17-like [Asparagus officinalis]	9.983	14	3	9	20.8	10.43	4.451	0.0538585	6.68	168.5	31.5	15.82	23.67	Genetic information processing	Translation	K02880
1150677426	60S ribosomal protein L18a [Asparagus officinalis]	96.864	45	11	141	21.2	10.45	7.391	0.0422461	0.18	176.2	23.8	13.05	34.54	Genetic information processing	Translation	K02882
1150741417	60S ribosomal protein L18-3 [Asparagus officinalis]	63.305	45	8	65	20.9	11.08	9.593	0.0527694	93.31	183.6	16.4	9.4	95	Genetic information processing	Translation	K02883
1150677926	60S ribosomal protein L23A [Asparagus officinalis]	76.572	43	9	92	17.4	10.32	6.708	0.0492043	12.88	175.9	24.1	18.14	40.82	Genetic information processing	Translation	K02893
1150710208	60S ribosomal protein L23 [Asparagus officinalis]	26.208	46	6	50	15	10.39	7.04	0.0474132	21.87	175.3	24.7	9.89	18.15	Genetic information processing	Translation	K02894
1150734811	60S ribosomal protein L24 [Asparagus officinalis]	51.642	36	8	51	18.5	10.78	5.838	0.0383464	41.6	170.7	29.3	13.3	53.97	Genetic information processing	Translation	K02896
1150695079	LOW QUALITY PROTEIN: 60S ribosomal protein L27a-2-like [Asparagus officinalis]	23.685	11	2	28	24.8	10.1	6.442	0.0383464	60.24	173.5	26.5	9.66	62.66	Genetic information processing	Translation	K02900
1150676342	60S ribosomal protein L28-1-like [Asparagus officinalis]	49.383	32	7	60	16.2	10.55	10.436	0.0434084	2.45	182.8	17.2	11.7	24.08	Genetic information processing	Translation	K02903
1150685023	60S ribosomal protein L30-like [Asparagus officinalis]	11.687	32	3	10	12.3	9.72	1.918	0.0323939	3.67	132.2	67.8	4.63	7.05	Genetic information processing	Translation	K02908
1150750232	60S ribosomal protein L36-3-like [Asparagus officinalis]	18.029	20	4	21	16.3	10.4	8.196	0.043761	2.24	179.2	20.8	7.86	28.08	Genetic information processing	Translation	K02920
1150683706	60S ribosomal protein L38-like [Asparagus officinalis]	9.555	36	2	17	8	9.88	4.379	0.043761	7.41	158.2	41.8	9.08	15.04	Genetic information processing	Translation	K02923
1150746466	60S ribosomal protein L3-like [Asparagus officinalis]	35.597	21	10	66	44.6	10.15	2.964	0.0383464	40.49	149.5	50.5	17.85	49.83	Genetic information processing	Translation	K02925
1150748088	ubiquitin-60S ribosomal protein L40 [Asparagus officinalis]	137.537	55	12	598	14.7	9.92	4.142	0.0420259	12.11	163.5	36.5	9.03	22.73	Genetic information processing	Translation	K02927
1150714410	60S ribosomal protein L36a [Asparagus officinalis]	26.907	28	3	29	12.1	10.24	8.955	0.049753	12.09	178.3	21.7	13.37	27.12	Genetic information processing	Translation	K02929
1150690275	60S ribosomal protein L4-1-like, partial [Asparagus officinalis]	131.548	52	19	185	29.3	10.04	1.954	0.0492043	22.01	132.3	67.7	8.14	27.68	Genetic information processing	Translation	K02930
1150672348	LOW QUALITY PROTEIN: 60S ribosomal protein L6-2-like [Asparagus officinalis]	195.831	69	16	191	26.1	10.18	3.508	0.0508621	34.44	155.6	44.4	9.49	52.75	Genetic information processing	Translation	K02934
1150724998	LOW QUALITY PROTEIN: 60S ribosomal protein L8-like [Asparagus officinalis]	123.058	49	11	148	27	11.27	5.988	0.0361519	24.07	171.4	28.6	8.81	37.04	Genetic information processing	Translation	K02938
1150698939	60S acidic ribosomal protein P2A-like [Asparagus officinalis]	105.672	81	8	94	11.4	4.41	10.211	0.0383464	14.93	181.1	18.9	8.34	51.37	Genetic information processing	Translation	K02943
1150748446	60S acidic ribosomal protein P2A-like [Asparagus officinalis]	75.221	81	6	64	11.5	4.37	14.588	0.0434084	15.67	186.4	13.6	10.83	21.16	Genetic information processing	Translation	K02943
1150684097	40S ribosomal protein S10-1-like [Asparagus officinalis]	104.789	66	10	86	19.6	9.61	1.877	0.0474132	14.78	134.8	65.2	19.12	27.72	Genetic information processing	Translation	K02947
1150717350	40S ribosomal protein S11-like [Asparagus officinalis]	33.268	33	6	82	18.2	10.58	2.393	0.043761	0.37	141.1	58.9	17.87	29.73	Genetic information processing	Translation	K02949
1150735433	40S ribosomal protein S11 [Asparagus officinalis]	39.894	44	7	86	17.8	10.36	2.024	0.0527694	7.77	136.1	63.9	13.37	10.1	Genetic information processing	Translation	K02949
1150699082	40S ribosomal protein S14-3 [Asparagus officinalis]	120.371	65	11	133	16.3	10.56	2.704	0.0498664	16.4	149.3	50.7	11.01	14.68	Genetic information processing	Translation	K02955
1150746350	40S ribosomal protein S14-3-like [Asparagus officinalis]	116.866	65	11	134	16.3	10.56	2.713	0.049753	17.71	151.8	48.2	11.83	18.51	Genetic information processing	Translation	K02955
1150690316	40S ribosomal protein S15-like isoform X2 [Asparagus officinalis]	65.856	66	7	83	16.3	10.37	9.289	0.0455985	29.59	180.6	19.4	16.35	44.42	Genetic information processing	Translation	K02958
1150725279	40S ribosomal protein S15 [Asparagus officinalis]	85.355	68	8	119	17.2	10.51	4.345	0.0545993	20.33	157.7	42.3	17.76	21.31	Genetic information processing	Translation	K02958
1150693384	40S ribosomal protein S19-like [Asparagus officinalis]	114.538	68	12	151	16.2	10.14	1.171	0.0526927	4.45	107.9	92.1	13.64	19.41	Genetic information processing	Translation	K02966
1150727983	40S ribosomal protein S23 [Asparagus officinalis]	53.202	50	8	72	15.7	10.37	6.315	0.0323939	43.06	172.7	27.3	8.4	54.36	Genetic information processing	Translation	K02973
1150679487	40S ribosomal protein S24-1 [Asparagus officinalis]	32.498	21	2	17	15.6	10.73	20.207	0.050787	36.12	188.6	11.4	15.65	30.89	Genetic information processing	Translation	K02974
1150684211	40S ribosomal protein S25-4-like [Asparagus officinalis]	32.894	38	4	26	12.1	10.48	14.934	0.0461534	54	187.4	12.6	16.68	61.2	Genetic information processing	Translation	K02975
1150748055	40S ribosomal protein S25-2-like [Asparagus officinalis]	44.267	48	6	38	12.1	10.59	3.349	0.0323939	0.02	154	46	1.68	9	Genetic information processing	Translation	K02975
1150683224	40S ribosomal protein S26-2-like [Asparagus officinalis]	11.166	19	2	20	14.3	10.87	2.672	0.0413786	8.46	145.5	54.5	15.64	29.11	Genetic information processing	Translation	K02976
1150691230	40S ribosomal protein S28 [Asparagus officinalis]	10.177	29	2	9	7.4	11.17	7.582	0.0383464	0.85	176.5	23.5	6.39	9.88	Genetic information processing	Translation	K02979
1150693021	40S ribosomal protein S6 isoform X1 [Asparagus officinalis]	123.281	33	12	149	28.5	10.59	1.758	0.0526927	15.29	132.8	67.2	9.52	16.08	Genetic information processing	Translation	K02991
1150724574	40S ribosomal protein S8 [Asparagus officinalis]	180.792	60	15	165	22.1	10.58	3.577	0.0472737	3.28	156.9	43.1	14.42	27.01	Genetic information processing	Translation	K02995
1150719964	40S ribosomal protein SA-like [Asparagus officinalis]	10.335	15	2	13	22.7	4.41	3.198	0.0430204	35.37	150.7	49.3	10.83	35.82	Genetic information processing	Translation	K02998
1150684433	26S proteasome non-ATPase regulatory subunit 6 [Asparagus officinalis]	90.864	31	12	66	44.2	5.58	3.068	0.0430204	30.59	152.4	47.6	10.42	41.13	Genetic information processing	Folding, sorting and degradation	K03037
1150704685	elongation factor 1-alpha-like [Asparagus officinalis]	203.997	31	20	323	69.1	7.25	9.093	0.0526927	35.36	180.2	19.8	11.26	47.56	Genetic information processing	Translation	K03231
1150713737	elongation factor 1-alpha [Asparagus officinalis]	230.087	48	22	436	49.3	9.13	7.568	0.0538947	8.16	176.7	23.3	14.01	18.13	Genetic information processing	Translation	K03231
1150724087	elongation factor 1-alpha-like [Asparagus officinalis]	220.064	49	21	414	46.4	9.03	12.657	0.0323939	47.32	185.4	14.6	6.63	66.48	Genetic information processing	Translation	K03231
1150676739	eukaryotic translation initiation factor 2 subunit alpha homolog [Asparagus officinalis]	24.692	17	6	41	38.6	5.33	4.804	0.0440668	2.89	165.9	34.1	6.76	17.55	Genetic information processing	Translation	K03237
1150726395	eukaryotic translation initiation factor 2 subunit beta-like [Asparagus officinalis]	20.593	15	7	19	29.8	6.58	2.428	0.043761	15.56	145.7	54.3	12.36	31.35	Genetic information processing	Translation	K03238
1150724946	eukaryotic translation initiation factor 2 subunit gamma-like [Asparagus officinalis]	60.085	31	9	44	50.5	8.4	2.243	0.0383464	11.23	138.3	61.7	9.56	22.15	Genetic information processing	Translation	K03242
1150700762	LOW QUALITY PROTEIN: eukaryotic translation initiation factor 5B-like [Asparagus officinalis]	55.44	9	8	45	137	5.43	2.109	0.0412222	22.18	135.7	64.3	22.36	37.8	Genetic information processing	Translation	K03243
1150688934	eukaryotic translation initiation factor 3 subunit J-like isoform X1 [Asparagus officinalis]	9.182	22	3	9	25.7	4.96	2.901	0.0383464	26.13	148.7	51.3	11.1	33.29	Genetic information processing	Translation	K03245
1150710306	LOW QUALITY PROTEIN: eukaryotic translation initiation factor-like [Asparagus officinalis]	20.33	8	5	26	83.1	7.49	4.599	0.0538947	4.66	167.5	32.5	19.26	26.05	Genetic information processing	Translation	K03260
1150672504	eukaryotic translation initiation factor 5A-2-like [Asparagus officinalis]	78.148	58	11	94	17.5	5.99	1.566	0.0383464	3.04	122	78	12.32	17.63	Genetic information processing	Translation	K03263
1150682165	probable mediator of RNA polymerase II transcription subunit 37c, partial [Asparagus officinalis]	3.593	8	2	3	23.9	5.78	1.444	0.0483411	1.97	118.2	81.8	7.68	5.08	Genetic information processing	Transcription	K03283
1150737082	heat shock cognate 70 kDa protein 2-like [Asparagus officinalis]	436.904	59	41	659	71.3	5.25	3.35	0.0442109	1.15	156	44	13.31	27.69	Genetic information processing	Transcription	K03283
1150743377	LOW QUALITY PROTEIN: stromal 70 kDa heat shock-related protein, chloroplastic-like [Asparagus officinalis]	80.688	25	15	77	66.4	5.53	13.369	0.0415703	44.37	186.1	13.9	4.13	41.47	Genetic information processing	Transcription	K03283
1150720568	multiprotein-bridging factor 1b-like, partial [Asparagus officinalis]	33.638	30	4	27	15.1	10.04	3.995	0.0464516	25.6	164.8	35.2	20.05	47.53	Genetic information processing	Transcription	K03627
1150710530	glutaredoxin-C8 isoform X1 [Asparagus officinalis]	23.962	41	3	11	14.8	5.57	1.729	0.0516551	7.92	126.7	73.3	4.15	4.74	Genetic information processing	Folding, sorting and degradation	K03676
1150717879	chaperone protein ClpC1, chloroplastic-like [Asparagus officinalis]	79.497	18	15	78	101.8	6.8	2.544	0.0447915	33.15	142.4	57.6	8.63	30.96	Genetic information processing	Folding, sorting and degradation	K03696
1150719877	NADH dehydrogenase [ubiquinone] flavoprotein 1, mitochondrial [Asparagus officinalis]	47.222	20	8	40	54.6	8.09	15.59	0.0383464	7.56	188.4	11.6	3.6	35.29	Metabolism	Energy metabolism	K03942
1150727760	NADH dehydrogenase [ubiquinone] 1 alpha subcomplex subunit 6 [Asparagus officinalis]	28.965	41	5	32	14.6	9.42	4.898	0.0383464	26.06	166.1	33.9	3.54	30.96	Metabolism	Energy metabolism	K03950
1150686999	10 kDa chaperonin, mitochondrial-like [Asparagus officinalis]	51.475	82	8	76	10.4	8.13	14.203	0.0492093	33.68	187.2	12.8	16.92	42.14	Genetic information processing	Folding, sorting and degradation	K04078
1150735636	20 kDa chaperonin, chloroplastic [Asparagus officinalis]	72.092	47	9	79	26.7	8.6	1.625	0.0465966	2.77	124.7	75.3	15.56	19.69	Genetic information processing	Folding, sorting and degradation	K04078
1150736851	10 kDa chaperonin, mitochondrial-like [Asparagus officinalis]	61.554	82	11	88	10.5	8.44	13.191	0.0383464	39.26	185.9	14.1	9.77	65.5	Genetic information processing	Folding, sorting and degradation	K04078
1150724854	ubiquitin domain-containing protein DSK2b-like [Asparagus officinalis]	31.146	13	4	14	57.4	4.97	2.664	0.0470244	21.46	145.4	54.6	10.01	33.2	Genetic information processing	Folding, sorting and degradation	K04523
1150722646	superoxide dismutase [Mn], mitochondrial-like [Asparagus officinalis]	122.393	76	15	148	25.4	7.75	2.818	0.043761	12.37	147.6	52.4	4.33	7.86	Cellular processes	Transport and catabolism	K04564
1150733987	superoxide dismutase [Cu-Zn] 2-like [Asparagus officinalis]	81.978	26	4	152	15.1	6.05	3.363	0.045843	5.29	152.5	47.5	12.25	11.77	Cellular processes	Transport and catabolism	K04565
1150739204	proliferating cell nuclear antigen-like [Asparagus officinalis]	24.583	27	6	26	29.3	4.72	1.952	0.0492043	15.73	132.3	67.7	1.6	18.27	Genetic information processing	Replication and repair	K04802
1150691277	probable galactinol--sucrose galactosyltransferase 2 [Asparagus officinalis]	13.521	5	3	10	84.3	5.91	8.106	0.0511385	4.21	178	22	13.58	5.69	Metabolism	Carbohydrate metabolism	K06617
1150736976	14-3-3-like protein isoform X1 [Asparagus officinalis]	174.397	49	19	299	32.4	5.07	1.43	0.0413786	7.29	117.7	82.3	26.71	35.43	Environmental information processing	Signal transduction	K06630
1150707143	LOW QUALITY PROTEIN: proteasome activator subunit 4 [Asparagus officinalis]	9.497	2	3	9	202.2	7.4	1.647	0.0480531	4.44	122	78	7.92	5.15	Genetic information processing	Folding, sorting and degradation	K06699
1150735347	sucrose-phosphatase 2-like [Asparagus officinalis]	11.155	9	2	2	47.9	5.94	3.396	0.0413786	18.21	154.5	45.5	11.82	33.27	Metabolism	Carbohydrate metabolism	K07024
1150734064	ras-related protein RABH1b [Asparagus officinalis]	35.873	45	10	30	23	7.14	1.523	0.0415703	1.1	121.1	78.9	14.36	18.11	Genetic information processing	Membrane trafficking	K07893
1150743101	xyloglucan endotransglucosylase/hydrolase protein A-like [Asparagus officinalis]	4.931	7	2	4	33.6	8.38	3.825	0.0323939	47.09	158.6	41.4	15.26	50.47	Metabolism	Glycan biosynthesis and metabolism	K08235
1150679867	aminopeptidase M1-like [Asparagus officinalis]	60.075	15	12	57	100.7	5.57	1.284	0.043761	3.5	113.6	86.4	4.36	6.75	Cellular processes	Transport and catabolism	K08776
1150724181	heat shock protein 90-6, mitochondrial-like [Asparagus officinalis]	44.748	9	6	48	91.5	5.45	3.969	0.0383464	62.34	159.8	40.2	21.63	76.52	Genetic information processing	Folding, sorting and degradation	K09487
1150734248	dnaJ protein ERDJ3B-like [Asparagus officinalis]	38.739	11	5	40	39.2	7.31	3.52	0.0383464	5.51	156.9	43.1	3.04	11.38	Genetic information processing	Folding, sorting and degradation	K09517
1150749358	dnaJ homolog subfamily C GRV2 isoform X1 [Asparagus officinalis]	7.667	1	2	3	263.1	6.01	7.759	0.0430204	9.71	174.2	25.8	8.61	13.09	Genetic information processing	Folding, sorting and degradation	K09533
1150746793	FAM10 family protein At4g22670 [Asparagus officinalis]	96.757	23	9	67	43.5	5.07	3.785	0.0465082	4.27	162.3	37.7	7.61	26.64	Genetic information processing	Folding, sorting and degradation	K09560
1150690507	cytochrome P450 90B1-like [Asparagus officinalis]	33.105	18	8	32	54.5	8.13	6.917	0.0504334	0.69	174.8	25.2	15.7	15.23	Metabolism	Metabolism of terpenoids and polyketides	K09587
1150677634	probable aquaporin PIP1-2 [Asparagus officinalis]	64.313	29	5	68	30.6	8.79	2.611	0.0420259	45.95	144.6	55.4	24.33	63.67	Cellular processes	Transport and catabolism	K09872
1150676538	allene oxide cyclase, chloroplastic-like [Asparagus officinalis]	74.749	37	9	126	27.1	9.22	19.354	0.0416729	47.67	190.2	9.8	6.33	40.64	Metabolism	Lipid metabolism	K10525
1150697781	phenylalanine ammonia-lyase-like [Asparagus officinalis]	215.408	35	23	189	76.2	6.16	3.667	0.0430204	8.88	156.3	43.7	1.63	19.33	Metabolism	Biosynthesis of other secondary metabolites	K10775
1150727233	histone H2B.11-like [Asparagus officinalis]	146.358	54	11	193	17.2	10.02	4.101	0.0383464	33.61	160.8	39.2	13.8	44.07	Genetic information processing	Chromosome and associated proteins	K11252
1150736128	histone H2B.11-like [Asparagus officinalis]	141.796	56	11	183	17.2	9.99	8.502	0.0483411	1.5	178.8	21.2	16.25	31.27	Genetic information processing	Chromosome and associated proteins	K11252
1150689495	histone H3.3 [Asparagus officinalis]	15.14	24	5	68	15.4	11.15	4.371	0.043761	6.25	163.2	36.8	5.79	36.21	Genetic information processing	Chromosome and associated proteins	K11253
1150703327	histone H3.2-like, partial [Asparagus officinalis]	19.751	31	6	64	16.9	11.03	4.632	0.043761	21.72	166.2	33.8	9.88	53.43	Genetic information processing	Chromosome and associated proteins	K11253
1150682830	histone H4-like [Asparagus officinalis]	163.521	53	13	226	13.3	11.44	2.34	0.0499539	27.01	145.1	54.9	8.29	24.75	Genetic information processing	Chromosome and associated proteins	K11254
1150726941	NAP1-related protein 2-like isoform X1 [Asparagus officinalis]	14.356	23	3	10	29.6	4.35	1.34	0.0383464	7.36	114.5	85.5	15.16	21.32	Genetic information processing	Chromosome and associated proteins	K11290
1150678014	HMG1/2-like protein [Asparagus officinalis]	22.273	20	5	32	16.7	6.93	14.434	0.043761	1.73	187	13	12.47	29.35	Genetic information processing	Chromosome and associated proteins	K11296
1150732345	LOW QUALITY PROTEIN: DEAD-box ATP-dependent RNA helicase 37-like [Asparagus officinalis]	21.007	8	4	12	62.6	6.38	4.666	0.0412222	5.02	166	34	8.13	20.12	Genetic information processing	Chromosome and associated proteins	K11594
1150696705	protein synthesis inhibitor I-like [Asparagus officinalis]	592.206	83	32	1046	31.1	7.77	57.911	0.049264	44.69	196.6	3.4	14.43	48.03	Cellular processes	Transport and catabolism	K12385
1150709196	AP-1 complex subunit mu-2 [Asparagus officinalis]	14.654	12	3	10	49	6.58	2.974	0.0461534	20.1	148.1	51.9	17.33	29.09	Cellular processes	Transport and catabolism	K12393
1150672888	heterogeneous nuclear ribonucleoprotein 1-like [Asparagus officinalis]	31.924	20	6	42	38	8.73	6.848	0.0413786	9.91	175.1	24.9	5.56	14.96	Genetic information processing	Transcription	K12741
1150704275	heterogeneous nuclear ribonucleoprotein A1, A2/B1 homolog [Asparagus officinalis]	20.932	9	3	17	45.2	5.66	4.106	0.0541739	1.95	155.6	44.4	11.73	23.12	Genetic information processing	Transcription	K12741
1150699162	glycine-rich RNA-binding protein RZ1A [Asparagus officinalis]	22.281	27	4	7	22.4	8.66	3.178	0.0545993	13.35	155.2	44.8	14.28	7.23	Genetic information processing	Transcription	K12885
1150733180	serine/arginine-rich-splicing factor SR34-like isoform X1 [Asparagus officinalis]	17.329	21	3	11	32.8	11.33	7.963	0.0483411	6.26	177.2	22.8	11.83	5.51	Genetic information processing	Transcription	K12890
1150734434	heterogeneous nuclear ribonucleoprotein R-like isoform X1 [Asparagus officinalis]	4.857	4	2	7	52.6	5	6.221	0.0483411	2.59	171	29	13.19	43.12	Genetic information processing	Spliceosome	K13161
1150676315	RGG repeats nuclear RNA binding protein A-like [Asparagus officinalis]	60.076	19	6	51	36.1	8.53	13.16	0.043761	7.21	186.1	13.9	10.27	60.16	Genetic information processing	Spliceosome	K13199
1150679530	LOW QUALITY PROTEIN: RGG repeats nuclear RNA binding protein A-like [Asparagus officinalis]	54.689	33	7	59	37.3	5.69	5.327	0.043761	65.76	168.8	31.2	2.86	53.24	Genetic information processing	Spliceosome	K13199
1150716900	LOW QUALITY PROTEIN: RGG repeats nuclear RNA binding protein A-like [Asparagus officinalis]	21.538	9	2	12	40.9	7.97	3.375	0.0502074	19.09	153	47	11.01	9.44	Genetic information processing	Spliceosome	K13199
1150668854	far upstream element-binding protein 1-like isoform X1 [Asparagus officinalis]	15.548	11	4	14	73.1	4.94	3.064	0.0433262	8.16	150.3	49.7	2.19	32.25	Genetic information processing	Spliceosome	K13210
1150675350	17.0 kDa class II heat shock protein-like [Asparagus officinalis]	31.559	47	5	29	18	6.6	6.435	0.0383464	39.56	173.1	26.9	12.57	46.22	Genetic information processing	Folding, sorting and degradation	K13993
1150675566	17.3 kDa class I heat shock protein-like [Asparagus officinalis]	28.628	37	6	37	19.1	5.35	1.484	0.0383464	13.8	119.5	80.5	20.67	33.01	Genetic information processing	Folding, sorting and degradation	K13993
1150681813	22.0 kDa class IV heat shock protein-like [Asparagus officinalis]	39.073	31	4	42	21.6	7.55	2.891	0.0494084	18.02	146.3	53.7	3.6	38.04	Genetic information processing	Folding, sorting and degradation	K13993
1150733101	18.1 kDa class I heat shock protein-like [Asparagus officinalis]	41.756	30	5	51	21	8.6	61.261	0.0383464	46.82	196.7	3.3	3.83	85.06	Genetic information processing	Folding, sorting and degradation	K13993
1150682715	uncharacterized protein LOC109829869 [Asparagus officinalis]	13.362	4	3	5	82.7	8.38	3.399	0.0383464	48.46	154.5	45.5	15.92	53.52	Genetic information processing	Translation	K14404
1150696492	mitochondrial outer membrane protein porin 1-like [Asparagus officinalis]	74.088	36	8	100	29.4	9.06	2.865	0.0430204	9.19	145.8	54.2	6.57	27.5	Cellular processes	Cell growth and death	K15040
1150737286	mitochondrial outer membrane protein porin 1-like [Asparagus officinalis]	50.73	28	7	63	30.7	8.32	1.826	0.0492043	6.76	131.9	68.1	11.11	9.72	Cellular processes	Cell growth and death	K15040
1150741635	mitochondrial outer membrane protein porin 5-like [Asparagus officinalis]	85.818	44	10	65	29.4	8.95	3.554	0.0468779	1.1	159	41	8.34	37.39	Cellular processes	Cell growth and death	K15040
1150732585	aminoacyl tRNA synthase complex-interacting multifunctional protein 1 [Asparagus officinalis]	16.362	3	2	13	44.6	6.23	1.641	0.0383464	5.95	124.6	75.4	0.74	5.01	Genetic information processing	Transcription	K15437
1150713127	uncharacterized protein OsI_027940-like [Asparagus officinalis]	32.787	19	4	18	22	4.54	3.741	0.0442109	31.64	159	41	2.64	29.15	Metabolism	Lipid metabolism	K15730
1150734939	DEAD-box ATP-dependent RNA helicase 38-like [Asparagus officinalis]	33.447	19	7	38	52.1	5.97	1.926	0.0483411	18.54	135.1	64.9	17.38	37.9	Genetic information processing	Translation	K18655
1150702371	fasciclin-like arabinogalactan protein 8 [Asparagus officinalis]	100.195	53	7	64	13.4	5.2	42.085	0.0383464	65.25	195.4	4.6	7.62	54.37	Environmental information processing	Signal transduction	K19519
1150705932	pectin acetylesterase 7-like [Asparagus officinalis]	36.499	15	5	27	43	8.34	9.413	0.050787	26.3	183.4	16.6	18.27	72.05	Environmental information processing	Signal transduction	K19882
1150708317	LOW QUALITY PROTEIN: expansin-A2-like [Asparagus officinalis]	7.093	12	2	11	25	9.22	7.789	0.0413786	19.94	177.2	22.8	10.65	36.67	Metabolism	Carbohydrate metabolism	K20628
1150716769	CSC1-like protein ERD4 [Asparagus officinalis]	36.646	12	6	39	82.7	9.36	3.501	0.0430204	2.44	156.4	43.6	11.4	24.58	Cellular processes	Transport and catabolism	K21989
1150702299	wound-induced basic protein [Asparagus officinalis]	4.394	21	1	1	5.4	9.52	2.99	0.043761	0.83	150.1	49.9	12.75	16.55	Genetic information processing	Mitochondrial biogenesis	K22072
1150749462	cytosolic sulfotransferase 17-like [Asparagus officinalis]	190.943	59	20	187	35.2	5.52	5.667	0.0416729	30.21	170.7	29.3	3.82	46.58	Environmental information processing	Signal transduction	K22312
1150750702	cytosolic sulfotransferase 17-like isoform X2 [Asparagus officinalis]	123.889	30	13	122	35.3	5.66	4.974	0.0494084	50.27	161.8	38.2	12.85	38.75	Environmental information processing	Signal transduction	K22312
1150723526	LOW QUALITY PROTEIN: 3-oxo-Delta(4,5)-steroid 5-beta-reductase-like [Asparagus officinalis]	17.3	16	3	31	29.9	6.55	8.092	0.043761	14.65	176.9	23.1	11.46	22.9	Metabolism	Biosynthesis of other secondary metabolites	K22419
1150739741	probable 3-hydroxyisobutyrate dehydrogenase, mitochondrial [Asparagus officinalis]	7.626	5	2	16	37	8.05	1.938	0.0383464	3.11	131.9	68.1	12.86	19.06	Metabolism	Carbohydrate metabolism	K23146
1150676516	uncharacterized protein LOC109847790 [Asparagus officinalis]	43.897	32	9	39	33.5	4.84	3.503	0.043761	9.23	155.6	44.4	19.09	36.5	Genetic information processing	Membrane trafficking	K23343
1150669461	dehydrin COR410-like [Asparagus officinalis]	84.893	38	12	213	25.6	5.38	7.656	0.0499539	2.65	173.3	26.7	14.87	15.76	not assigned
1150670745	CBS domain-containing protein CBSX3, mitochondrial [Asparagus officinalis]	117.987	59	12	135	22.6	9.2	12.229	0.0433262	18.3	184.9	15.1	6.61	28.86	not assigned
1150675701	histone deacetylase HDT2-like [Asparagus officinalis]	33.961	15	6	44	33.8	4.83	4.831	0.0457995	2.03	165.7	34.3	20.28	44.96	not assigned
1150675905	triphosphate tunel metalloenzyme 3 [Asparagus officinalis]	11.772	16	3	14	22.8	5.1	1.53	0.049753	19.51	120.9	79.1	11.43	24.76	not assigned
1150676031	protein FLX-like 2 [Asparagus officinalis]	6.067	5	2	3	48	7.4	2.804	0.0483411	7.02	147.2	52.8	9.37	3.59	not assigned
1150676491	chaperone protein dnaJ 10-like [Asparagus officinalis]	45.778	14	4	28	38.3	8.02	21.939	0.0492043	71.21	191.3	8.7	11.43	48.79	not assigned
1150676534	reticulon-like protein B4 [Asparagus officinalis]	59.159	21	6	66	30.1	8.65	8.723	0.0415703	9.79	179.4	20.6	7.65	74.44	not assigned
1150676773	enhancer of mRNA-decapping protein 4-like isoform X1 [Asparagus officinalis]	16.759	3	2	20	146	6.83	2.205	0.0527694	17.31	142.2	57.8	18.36	40.38	not assigned
1150677179	uncharacterized protein LOC109850164 [Asparagus officinalis]	10.191	44	3	9	8.3	9.41	6.676	0.0323939	30.46	173.9	26.1	5.4	28.08	not assigned
1150677314	LOW QUALITY PROTEIN: probable voltage-gated potassium channel subunit beta [Asparagus officinalis]	21.817	15	6	38	36.7	8.18	1.336	0.0538947	8.22	110.5	89.5	10.76	14.86	not assigned
1150677430	protein ILITYHIA [Asparagus officinalis]	12.717	1	3	10	286	7.05	3.303	0.0416729	45.9	153.5	46.5	7.8	42.08	not assigned
1150677716	protein odr-4 homolog [Asparagus officinalis]	6.153	4	2	4	54	5.88	8.833	0.0430204	36.62	179.7	20.3	5.18	29.52	not assigned
1150681536	uncharacterized protein LOC109829216 [Asparagus officinalis]	66.376	88	10	75	13.3	5.57	39.081	0.050787	71.87	195	5	18.43	105.81	not assigned
1150683771	protein SUPPRESSOR OF GENE SILENCING 3 homolog [Asparagus officinalis]	9.037	3	2	4	74.8	6.6	2.328	0.0390163	6.7	141.8	58.2	15.19	31.56	not assigned
1150683984	dirigent protein 22-like [Asparagus officinalis]	8.262	10	2	24	21.6	6.95	2.211	0.0430204	4.02	136.7	63.3	5.74	2.17	not assigned
1150684524	succinate dehydrogenase subunit 5, mitochondrial-like [Asparagus officinalis]	39.601	27	5	34	26.4	7.97	3.228	0.0526927	33.63	152.7	47.3	10.26	51.1	not assigned
1150687356	stress-related protein-like isoform X1 [Asparagus officinalis]	58.303	48	10	68	26.8	7.9	8.828	0.0473901	69.83	182	18	19.47	100.2	not assigned
1150689162	probable beta-D-xylosidase 7 [Asparagus officinalis]	7.736	2	2	14	84.4	7.56	3.864	0.0440668	15.32	161.7	38.3	7.27	31.32	not assigned
1150690130	uncharacterized protein LOC109832976 [Asparagus officinalis]	9.782	25	2	6	16.1	6.39	1.705	0.050346	2.83	126.1	73.9	13.12	28.51	not assigned
1150698779	ras-related protein RHN1-like [Asparagus officinalis]	7.72	10	2	6	22.1	6.21	2.287	0.0383464	4.35	139.2	60.8	11	19.72	not assigned
1150700427	S-norcoclaurine synthase 2-like [Asparagus officinalis]	107.209	93	10	95	17.5	5.01	56.227	0.0383464	42.72	196.5	3.5	3.38	47.45	not assigned
1150700827	ankyrin repeat domain-containing protein 2A-like [Asparagus officinalis]	63.177	23	6	70	36.4	4.65	2.48	0.0323939	2.11	143.1	56.9	10.41	22.46	not assigned
1150701297	salicylic acid-binding protein 2-like [Asparagus officinalis]	12.612	15	2	11	30.6	5.07	4.481	0.0471285	7.52	164.6	35.4	6.31	30.3	not assigned
1150701713	CO(2)-response secreted protease-like [Asparagus officinalis]	7.094	4	2	4	81.2	7.49	3.607	0.0433262	30.23	158.4	41.6	3.52	27.32	not assigned
1150701873	synaptotagmin-5-like isoform X1 [Asparagus officinalis]	10.853	7	3	7	53.8	7.88	1.211	0.051703	5.59	109.6	90.4	16.26	22.29	not assigned
1150701905	uncharacterized protein LOC109837775 [Asparagus officinalis]	13.834	16	2	15	20.1	9.42	3.385	0.0527694	20.01	161.5	38.5	12.17	26.69	not assigned
1150702484	beta-galactosidase 3 [Asparagus officinalis]	22.549	5	3	18	94.5	6.47	5.225	0.0383464	46.87	170.1	29.9	11.55	49.44	not assigned
1150705875	endo-1,3;1,4-beta-D-glucanase-like [Asparagus officinalis]	16.081	15	3	5	26.3	5.52	3.075	0.0538947	17.2	147.2	52.8	7.59	18.95	not assigned
1150707110	sucrose synthase 2-like [Asparagus officinalis]	34.2	30	5	60	22.9	6.8	68.195	0.050787	69.15	197.1	2.9	13.82	98.28	not assigned
1150707480	heat shock factor-binding protein 1-like [Asparagus officinalis]	9.489	38	2	15	10.1	4.36	4.241	0.045843	22.01	161.8	38.2	17.85	33.37	not assigned
1150709352	proton pump-interactor 1-like [Asparagus officinalis]	27.732	17	5	33	42.9	9.41	2.994	0.0440668	1.16	149.9	50.1	14.63	23.35	not assigned
1150709617	uncharacterized protein LOC109841023 [Asparagus officinalis]	49.219	23	9	52	52.8	5.88	4.646	0.0323939	4.06	164.6	35.4	7.67	26.59	not assigned
1150712985	CBS domain-containing protein CBSX3, mitochondrial-like [Asparagus officinalis]	116.96	61	14	146	22.7	8.79	8.095	0.0512068	15.07	176	24	11.13	27.27	not assigned
1150715283	cysteine proteinase inhibitor 12-like isoform X2 [Asparagus officinalis]	63.333	46	8	67	23.9	5.03	5.582	0.041844	12.33	169.6	30.4	11.23	22.39	not assigned
1150718582	uncharacterized protein LOC109845093 isoform X1 [Asparagus officinalis]	3.738	5	2	10	35.5	7.85	5.585	0.0430204	23.97	169.6	30.4	14.46	38.83	not assigned
1150724326	uncharacterized protein YFR016C-like [Asparagus officinalis]	255.509	40	18	182	61.8	4.35	4.086	0.050787	26.61	160.7	39.3	33.64	75.73	not assigned
1150727937	universal stress protein PHOS32 [Asparagus officinalis]	94.58	68	13	124	17.8	6.2	1.598	0.0469448	0.2	123	77	12.84	12.48	not assigned
1150730126	phosphatidylglycerol/phosphatidylinositol transfer protein-like [Asparagus officinalis]	12.65	35	3	4	17.4	5.05	9.88	0.043761	2.58	181.3	18.7	12.63	24.51	not assigned
1150730941	uncharacterized protein LOC109850628 [Asparagus officinalis]	6.614	40	2	9	6.5	10.24	11.567	0.0516551	82.72	184.1	15.9	7.55	84.27	not assigned
1150734024	uncharacterized protein LOC109819624 isoform X2 [Asparagus officinalis]	12.967	12	2	19	27.3	8.32	3.053	0.0474132	9.13	150.7	49.3	17.88	26.63	not assigned
1150734605	ERBB-3 BINDING PROTEIN 1 isoform X1 [Asparagus officinalis]	77.422	26	9	86	42.7	7.03	2.883	0.0383464	10.51	148.5	51.5	11.02	25.14	not assigned
1150739148	trithorax group protein osa-like [Asparagus officinalis]	17.86	3	3	14	127.3	8.21	2.507	0.043761	25.69	141.5	58.5	16.46	32.01	not assigned
1150740822	polyadenylate-binding protein RBP45-like [Asparagus officinalis]	10.883	6	3	8	36.5	6.79	2.047	0.0482359	1.41	133.9	66.1	17.6	25.01	not assigned
1150742460	RNA-binding protein 12-like [Asparagus officinalis]	13.438	11	3	16	33	8.12	8.486	0.0440668	7.85	178.9	21.1	11.33	5.08	not assigned
1150744273	LOW QUALITY PROTEIN: multiple organellar RNA editing factor 1, mitochondrial-like [Asparagus officinalis]	4.128	10	1	10	44.3	7.49	25.462	0.0474132	34.03	193.3	6.7	14.56	39.83	not assigned
1150744833	uncharacterized protein At2g27730, mitochondrial [Asparagus officinalis]	7.302	17	3	15	10.6	9.26	7.944	0.0451302	45.41	180.9	19.1	14.11	54.23	not assigned
1150746278	dynamin-related protein 1E-like [Asparagus officinalis]	60.211	21	12	58	68.9	7.88	3.199	0.0383464	1.79	152.8	47.2	12.38	32.37	not assigned
1150747261	UPF0664 stress-induced protein C29B12.11c [Asparagus officinalis]	19.429	18	3	17	23.2	6.87	11.576	0.050787	6.26	181.4	18.6	15.38	14.71	not assigned
