# Supplementary material for: Tissue-specific signatures of metabolites and proteins in asparagus roots and exudates
Source: Hortic Res. 2021 Apr 1;8:86. doi: 10.1038/s41438-021-00510-5 (PMC8016990; doi:10.1038/s41438-021-00510-5)
Supplement: Supplementary file 8 — Table S4 [file 41438_2021_510_MOESM8_ESM.xlsx]

## Sheet: Phenylpropanoid biosynthesis
Supplemental table S4: List of candidate proteins involved in the biosynthetic pathways of selected metabolite groups. Tables are divided between proteins belonging to different pathways.
Accession	Description	Sum PEP Score	Coverage [%]	# Peptides	Abundance Ratio: (Inner tissue) / (Outer tissue)	Abundance Ratio Adj. P-Value: (Inner tissue) / (Outer tissue)	Abundance Ratio Variability [%]: (Inner tissue) / (Outer tissue)	Abundances (Grouped): Inner tissue	Abundances (Grouped): Outer tissue
1150697781	phenylalanine ammonia-lyase-like [Asparagus officinalis]	215.408	35	23	3.667	0.0430204	8.88	156.3	43.7
1150748927	phenylalanine ammonia-lyase-like [Asparagus officinalis]	210.656	38	22	0.167	0.168251	92.22	28.6	171.4
1150724076	phenylalanine ammonia-lyase-like isoform X1 [Asparagus officinalis]	69.707	10	9	0.01		0		200
1150721529	trans-cinnamate 4-monooxygenase-like [Asparagus officinalis]	136.559	37	20	0.072	0.0626107	52.86	13.4	186.6
1150739025	caffeic acid 3-O-methyltransferase-like [Asparagus officinalis]	85.139	26	7	0.047	0.0323939	26.77	9.2	190.8
1150736159	caffeic acid 3-O-methyltransferase-like [Asparagus officinalis]	105.284	28	11	34.642	0.0727774	4.99	194.4	5.6
1150736919	caffeic acid 3-O-methyltransferase-like [Asparagus officinalis]	65.491	34	8	2.72	0.381772	101.73	146.2	53.8
1150739747	caffeic acid 3-O-methyltransferase-like isoform X1 [Asparagus officinalis]	54.879	23	7	4.847	0.330202	1.55	165.8	34.2
1150690491	scopoletin glucosyltransferase-like [Asparagus officinalis]	8.257	4	2	0.214	0.0455985	3.32	35.9	164.1
1150673361	scopoletin glucosyltransferase-like [Asparagus officinalis]	113.619	36	15	0.995	0.553535	9.32	109	91
1150677396	scopoletin glucosyltransferase-like isoform X1 [Asparagus officinalis]	78.934	25	13	100		0	200
1150677398	scopoletin glucosyltransferase-like isoform X2 [Asparagus officinalis]	46.63	23	10	0.846	0.463396	33.65	89.5	110.5
1150708041	4-coumarate--CoA ligase 1-like [Asparagus officinalis]	28.239	36	6	0.256	0.196957	80.63	40.8	159.2
1150700167	4-coumarate--CoA ligase-like 1 [Asparagus officinalis]	4.43	6	2	0.835	0.227009	16.56	86.1	113.9
1150703658	4-coumarate--CoA ligase-like 1, partial [Asparagus officinalis]	29.393	14	2	0.045	0.0801323	9.91	6.3	193.7
1150745810	4-coumarate--CoA ligase-like 7 isoform X1 [Asparagus officinalis]	5.528	9	2	0.01		0	42.3	157.7
1150720312	caffeoylshikimate esterase [Asparagus officinalis]	28.911	11	4	0.129	0.199619	109.67	22.9	177.1
1150703872	shikimate O-hydroxycinnamoyltransferase-like [Asparagus officinalis]	22.889	14	4	0.01	0.14271	0	1.3	198.7
1150734984	cytochrome P450 98A2 [Asparagus officinalis]	20.955	16	6	0.106	0.0492043	26.66	19.5	180.5
1150696806	caffeoyl-CoA O-methyltransferase-like [Asparagus officinalis]	9.058	18	2	0.274	0.058722	22.53	43.1	156.9
1150735533	cinnamoyl-CoA reductase 1-like [Asparagus officinalis]	16.835	11	5	2.332	0.184869	42.95	140	60
1150715909	cinnamoyl-CoA reductase 1-like isoform X1 [Asparagus officinalis]	25.809	11	5	0.28	0.273366	99.79	43.8	156.2
1150709547	cinnamoyl-CoA reductase 2-like [Asparagus officinalis]	18.126	11	3	0.148	0.0416729	36.48	23.3	176.7
1150709830	cinnamyl alcohol dehydrogenase [Asparagus officinalis]	154.535	55	17	0.266	0.104634	42.24	42.1	157.9
1150715986	putrescine hydroxycinnamoyltransferase 1-like [Asparagus officinalis]	57.925	31	10	0.085	0.050787	10.53	13.8	186.2
1150672523	putrescine hydroxycinnamoyltransferase 1-like [Asparagus officinalis]	45.497	44	5	0.387	0.0742549	20.16	59.4	140.6
1150711748	putrescine hydroxycinnamoyltransferase 1-like [Asparagus officinalis]	42.641	28	8	0.01		0		200
1150715984	putrescine hydroxycinnamoyltransferase 1-like, partial [Asparagus officinalis]	16.875	22	3	0.01		0		200

## Sheet: steroid biosynthesis
Accession	Description	Sum PEP Score	Coverage [%]	# Peptides	Abundance Ratio: (Inner tissue) / (Outer tissue)	Abundance Ratio Adj. P-Value: (Inner tissue) / (Outer tissue)	Abundance Ratio Variability [%]: (Inner tissue) / (Outer tissue)	Abundances (Grouped): Inner tissue	Abundances (Grouped): Outer tissue
1150672880	acetyl-CoA acetyltransferase, cytosolic 1-like [Asparagus officinalis]	159.636	62	17	7.769	0.0430204	21.94	174.1	25.9
1150716276	acetyl-CoA acetyltransferase, cytosolic 1-like [Asparagus officinalis]	30.66	21	7	0.851	0.845782	76.57	106.6	93.4
1150722862	4-hydroxy-3-methylbut-2-en-1-yl diphosphate synthase (ferredoxin), chloroplastic [Asparagus officinalis]	19.06	12	7	0.135	0.0323939	11.02	24.2	175.8
1150734060	4-hydroxy-3-methylbut-2-enyl diphosphate reductase, chloroplastic [Asparagus officinalis]	21.299	15	5	1.325	0.0953146	3.73	122.5	77.5
1150698995	diphosphomevalonate decarboxylase MVD2, peroxisomal-like [Asparagus officinalis]	53.37	22	9	0.409	0.0820001	6.34	48.1	151.9
1150684332	isopentenyl-diphosphate Delta-isomerase I [Asparagus officinalis]	35.027	14	3	0.367	0.121217	32.72	59.5	140.5
1150745543	isopentenyl-diphosphate Delta-isomerase I-like [Asparagus officinalis]	11.63	12	2	0.136	0.0537062	20.23	22.1	177.9
1150685106	farnesyl pyrophosphate synthase 1-like [Asparagus officinalis]	76.511	27	10	0.53	0.0564803	6.74	68.6	131.4
1150725281	farnesyl pyrophosphate synthase 1-like [Asparagus officinalis]	72.321	26	9	0.552	0.0683519	12.51	73.3	126.7
1150691265	squalene synthase-like [Asparagus officinalis]	37.129	4	2	0.607	0.172394	16.95	75.5	124.5
1150672824	cycloartenol synthase 2-like [Asparagus officinalis]	122.662	26	16	1.427	0.113088	17.14	117.6	82.4
1150669044	obtusifoliol 14-alpha demethylase [Asparagus officinalis]	16.39	7	3	3.025	0.0695302	41.28	150.3	49.7
1150707773	7-dehydrocholesterol reductase [Asparagus officinalis]	13.886	6	3	15.419		85.11	184.4	15.6
1150700865	delta(24)-sterol reductase-like [Asparagus officinalis]	93.738	25	16	2.194	0.079709	28.5	134.9	65.1
1150724297	delta(24)-sterol reductase-like [Asparagus officinalis]	29.265	16	6	0.082	0.0383464	5.46	14.6	185.4
1150710314	3-oxo-Delta(4,5)-steroid 5-beta-reductase-like [Asparagus officinalis]	40.721	17	4	0.749	0.0732278	4.05	85.6	114.4
1150723526	3-oxo-Delta(4,5)-steroid 5-beta-reductase-like [Asparagus officinalis]	17.3	16	3	8.092	0.043761	14.65	176.9	23.1
1150698245	sterol 3-beta-glucosyltransferase UGT80A2 [Asparagus officinalis]	17.494	5	2	0.682	0.203515	30.77	75.2	124.8
1150739266	terpene synthase 9 [Asparagus officinalis]	36.801	22	4	0.01		0		200
1150721196	(-)-alpha-terpineol synthase-like isoform X1 [Asparagus officinalis]	142.989	25	14			0		200
1150697747	8-hydroxygeraniol dehydrogenase-like [Asparagus officinalis]	20.375	19	2	0.01		0		200
1150670467	furostanol glycoside 26-O-beta-glucosidase-like [Asparagus officinalis]	20.856	9	4	0.688	0.459591	47.58	68.5	131.5
1150745456	beta-glucosidase 24-like isoform X3 [Asparagus officinalis]	315.667	48	24	100		0	200
1150742861	beta-glucosidase 24-like [Asparagus officinalis]	569.167	72	35	7.412	0.0706476	20.89	177.5	22.5

## Sheet: alpha linolenic acid
Accession	Description	Sum PEP Score	Coverage [%]	# Peptides	Abundance Ratio: (Inner tissue) / (Outer tissue)	Abundance Ratio Adj. P-Value: (Inner tissue) / (Outer tissue)	Abundance Ratio Variability [%]: (Inner tissue) / (Outer tissue)	Abundances (Grouped): Inner tissue	Abundances (Grouped): Outer tissue
1150735065	linoleate 9S-lipoxygenase 5 [Asparagus officinalis]	837.382	68	64	2.759	0.0720567	57.82	144	56
1150739810	linoleate 9S-lipoxygenase 5 [Asparagus officinalis]	130.684	29	22	0.16	0.0912062	73.4	27.7	172.3
1150749578	linoleate 9S-lipoxygenase 5 [Asparagus officinalis]	14.556	4	4	100		0	200
1150732907	linoleate 9S-lipoxygenase 6-like [Asparagus officinalis]	585.073	66	65	0.137	0.0560179	8.05	21.7	178.3
1150733302	linoleate 9S-lipoxygenase 6-like [Asparagus officinalis]	825.525	66	81	0.091	0.0597379	4.47	17.1	182.9
1150743654	linoleate 9S-lipoxygenase 6-like [Asparagus officinalis]	4.614	2	2	1.023	0.776231	26.6	97.3	102.7
1150719481	allene oxide synthase 2-like [Asparagus officinalis]	216.836	45	23	0.866	0.349898	5.23	94.1	105.9
1150683835	alcohol dehydrogenase 1 [Asparagus officinalis]	384.802	62	25	0.355	0.169025	29.75	62.3	137.7
1150668507	alcohol dehydrogenase 1B [Asparagus officinalis]	8.027	3	2	0.846	0.247121	20.62	91.7	108.3
1150743687	alcohol dehydrogenase 1-like [Asparagus officinalis]	485.659	65	28	2.324	0.0620526	4.65	139.8	60.2
1150725423	alcohol dehydrogenase class-3 [Asparagus officinalis]	53.782	23	10	2.511	0.0951624	43.44	137.7	62.3
1150727493	alcohol dehydrogenase-like 6 [Asparagus officinalis]	21.151	21	5	0.264	0.0662404	50.23	41.8	158.2
1150693013	alcohol dehydrogenase-like 7 [Asparagus officinalis]	21.55	10	3	0.124	0.087888	16.76	28.2	171.8
1150698529	quinone-oxidoreductase homolog, chloroplastic [Asparagus officinalis]	17.216	19	4	3.862	0.0483411	51.62	158.8	41.2
1150676538	allene oxide cyclase, chloroplastic-like [Asparagus officinalis]	74.749	37	9	19.354	0.0416729	47.67	190.2	9.8
1150697308	12-oxophytodienoate reductase 1-like [Asparagus officinalis]	11.309	7	3	0.01		0		200
1150734677	12-oxophytodienoate reductase 7 [Asparagus officinalis]	22.938	20	4	0.6	0.204847	17.29	70.1	129.9
1150708041	4-coumarate--CoA ligase 1-like [Asparagus officinalis]	28.239	36	6	0.256	0.196957	80.63	40.8	159.2
1150700167	4-coumarate--CoA ligase-like 1 [Asparagus officinalis]	4.43	6	2	0.835	0.227009	16.56	86.1	113.9
1150703658	4-coumarate--CoA ligase-like 1, partial [Asparagus officinalis]	29.393	14	2	0.045	0.0801323	9.91	6.3	193.7
1150745810	4-coumarate--CoA ligase-like 7 isoform X1 [Asparagus officinalis]	5.528	9	2	0.01		0	42.3	157.7
1150741480	peroxisomal acyl-coenzyme A oxidase 1-like [Asparagus officinalis]	95.423	22	16	0.13	0.0899014	34.48	21.2	178.8
1150679115	peroxisomal acyl-coenzyme A oxidase 1-like [Asparagus officinalis]	14.593	7	3	0.695	0.923545	76.83	93.8	106.2
1150681641	acyl-coenzyme A oxidase 3, peroxisomal-like [Asparagus officinalis]	24.362	14	6	0.048	0.0434084	29.19	9.1	190.9
1150714280	acyl-coenzyme A oxidase 4, peroxisomal-like [Asparagus officinalis]	15.272	11	3	0.355	0.0516551	24.58	52.4	147.6
1150714278	acyl-coenzyme A oxidase 4, peroxisomal-like [Asparagus officinalis]	25.072	18	5	0.01		0		200
1150679093	peroxisomal fatty acid beta-oxidation multifunctional protein [Asparagus officinalis]	181.875	34	23	0.369	0.0853176	16.38	46.8	153.2
1150725957	peroxisomal fatty acid beta-oxidation multifunctional protein MFP2-like isoform X1 [Asparagus officinalis]	21.41	7	6	0.107	0.050787	4.31	17.7	182.3
1150687428	glyoxysomal fatty acid beta-oxidation multifunctional protein MFP-a-like isoform X2 [Asparagus officinalis]	27.592	16	9	0.084	0.15138	6	17.6	182.4
1150726274	3-ketoacyl-CoA thiolase 2, peroxisomal-like [Asparagus officinalis]	193.258	56	17	0.049	0.0709428	14.54	11.8	188.2
1150698221	3-ketoacyl-CoA thiolase 2, peroxisomal-like [Asparagus officinalis]	137.41	43	14	0.269	0.142823	57.74	35.6	164.4
1150717658	3-ketoacyl-CoA synthase 6-like [Asparagus officinalis]	14.035	5	2	0.063	0.050787	10.24	12.8	187.2
